# Supplementary material for: Pollination Drop Proteome and Reproductive Organ Transcriptome Comparison in Gnetum Reveals Entomophilous Adaptation
Source: Genes (Basel). 2019 Oct 12;10(10):800. doi: 10.3390/genes10100800 (PMC6826882; doi:10.3390/genes10100800)
Supplement: Supplementary file 1 [file genes-10-00800-s001.zip]

Archive with 6 entries (6 files):
- Fig. S1 Hou et al.doc
- Fig. S2 Hou et al.doc
- Fig. S3 Hou et al.doc
- Table S1 Hou et al.xls
- Table S2 Hou et al.doc
- Table S3 Hou et al.xls
