# Supplementary material for: Pollination Drop Proteome and Reproductive Organ Transcriptome Comparison in Gnetum Reveals Entomophilous Adaptation
Source: Genes (Basel). 2019 Oct 12;10(10):800. doi: 10.3390/genes10100800 (PMC6826882; doi:10.3390/genes10100800)
Supplement: Supplementary file 1 [file genes-10-00800-s001.zip › Table S1 Hou et al.xls]

## Sheet: All protein expression+ annotat
Table S1. Protein types and amount identified in the pollination drops of G. spp and their annotations using Label-free technique
Gene_ID	Unique Peptides sequence	Female drops of G. gnemon	Male drops of G. gnemon	Female drops of G. luofuense	Male drops of G. luofuense	Swiss.Prot_annotation	NR_annotation	GO_annotation	KEGG_annotation	KEGG_pathway_annotation
TnS000995431t02	AGNAFDVQYNVVWNESSR;SIDGLVGCLNK;SIDGLVGCLNK;KSIDGLVGCLNK;KSIDGLVGCLNK;LGQLYSAIAEASHTHAFAGGTCPTVGTGGHISGGGIGFLVR;FSGIVHPNGDRDIQALFQGLYLGSK;CGGHSTEGHSYTAPESQEQR;AHGLAADNVVDAVLVNASGAVLR;ASNALPFPHR;FSGIVHPNGDR;VKFSGIVHPNGDR;VKFSGIVHPNGDR;VTAYNVVR;ASNALPFPHR;AHVSEALATFQR;DIQALFQGLYLGSKHQLLER;AHVSEALATFQR;VTAYNVVR	53135496969	81679830291	35214078374	32275963654	Reticuline oxidase OS=Papaver somniferum OX=3469 GN=BBE1 PE=2 SV=1	PREDICTED: reticuline oxidase isoform X1 [Vitis vinifera]	Molecular Function: oxidoreductase activity (GO:0016491);	--	--
TnS000058005t04	AGGFQHEPK;YYTTLWQNHASK;VIVSFSTDGSGGLKPGHGFFEACQK;LKDQNELHGIFVWCADSSK;YHLDGIDVDYEHFHSDPATFSR;DQNELHGIFVWCADSSK;VAVSLGGDTVSGIPVK;FRASNADVWIGNAVR;LMADGVILFATIAPFDDSTVQK;ASNADVWIGNAVR;ASNADVWIGNAVR;KYHLDGIDVDYEHFHSDPATFSR;KYHLDGIDVDYEHFHSDPATFSR;LSDMPIVDK;VAVSLGGDTVSGIPVKFR;AAHPHVKVAVSLGGDTVSGIPVK;LKDQNELHGIFVWCADSSK;LSDMPIVDK;AGGFQHEPKAQR;AAHPHVK	3.36843e+07	7.58876e+06	42904026461	103000000000	Chitinase 2 OS=Tulipa bakeri OX=110455 PE=1 SV=1	PREDICTED: chitinase 2-like [Phoenix dactylifera]	--	--	--
TnS000995431t01	AGNAFAVEYTAAWDDSSR;VKFSGIVQPNGGR;KSIDSLVGCLNK;CGGHSYEGLSYTAPESQEQR;GHVSETLATFQR;LGQLYSAIAGASQTHAFPAGTCPTVGAGGHISGGGFGFLAR;SIDSLVGCLNK;SIDSLVGCLNK;VGYINYLDFELGYSPDETQTVEQAR;KSIDSLVGCLNK;VTACNVLR;FSGIVQPNGGR;VKFSGIVQPNGGR;SIDSLVGCLNKAGIR;QWGYR	1e-10	1e-10	34168551369	37898193308	Reticuline oxidase OS=Papaver somniferum OX=3469 GN=BBE1 PE=2 SV=1	PREDICTED: reticuline oxidase isoform X1 [Vitis vinifera]	Molecular Function: oxidoreductase activity (GO:0016491);	--	--
Gnetum_montanum_newGene_2964.1	LIIMTADEGGGGIEIDNEEEMAAVESLLMLGLK	1e-10	1e-10	1e-10	24903470471	LRR receptor-like serine/threonine-protein kinase FLS2 OS=Arabidopsis thaliana OX=3702 GN=FLS2 PE=1 SV=1	probable LRR receptor-like serine/threonine-protein kinase At3g47570 [Dendrobium catenatum]	--	--	--
TnS001021685t02	LTAPIYTAFR;DDICEFGLAYGDGSATVGHLAR;VGTTDVPVPQETPLIVDSGTVITR;VIYDTAQHR;VTVPTAALR;VWLSYR	16472705099	5954298119	7.14522e+08	1.11163e+08	Aspartyl protease family protein At5g10770 OS=Arabidopsis thaliana OX=3702 GN=At5g10770 PE=2 SV=1	PREDICTED: aspartyl protease family protein At5g10770-like [Pyrus x bretschneideri]	--	--	--
TnS000058005t03	FSASNADAWIGNAVR;QYWDTGNITPEAVAAIK;EYIGALFK;VALSLGGDTVSGKPVK;AGGFQDEPK	7.6051e+08	14872019448	4.62878e+06	1e-10	Chitinase 2 OS=Tulipa bakeri OX=110455 PE=1 SV=1	PREDICTED: chitinase 2-like [Nicotiana attenuata]	Biological Process: metabolic process (GO:0008152);	--	--
TnS000953963t02	SDLVSQLVPALK;NIQDAINAAGLGSSVK;YVAVGNEVFR;LEYALFQATDTVHDDNSGR;LYYANHNLLTALK;RSDLVSQLVPALK	6782281836	6922949109	1e-10	3.41814e+07	Glucan endo-1,3-beta-glucosidase, acidic isoform PR-Q&apos; OS=Nicotiana tabacum OX=4097 PE=1 SV=1	unknown [Picea sitchensis]	Molecular Function: hydrolase activity (GO:0016787);	--	--
Gnetum_montanum_newGene_2273.1	CTFTVWPAALPGGGK;ELPSGQSWSFDVAAGTTSAR;GQCPQAYSYAK;TGCSFDGSGK;DDNSSTFTCPTGGNYR;FGQPQYCCTGSYEK;NCPATDYSR	1186987556	12118506144	1.91753e+07	2.86738e+08	Pathogenesis-related protein OS=Juniperus ashei OX=13101 PE=1 SV=1	thaumatin-like protein [Pinus sylvestris]	--	--	--
Gnetum_montanum_newGene_825.1	YCCTGSAANNCGPTDYSR;DDQTSTFTCPAGGDYR;NQCPQAYSYPK;FHDDKYCCTGSAANNCGPTDYSR;DINSICPSELR;VPGACASACTK;TWSFGVAAGTTQAR	40410351	1.73942e+08	10675366065	9.11136e+08	Thaumatin-like protein OS=Olea europaea OX=4146 PE=1 SV=1	unknown [Picea sitchensis]	--	--	--
TnS000564119t02	DGTPARPGSSIPTYVFSLYNEDKK;LEYALFQPTPTVHDGVSGR;DGTPARPGSSIPTYVFSLYNEDK;VSTPHAFNVVANSFPPSQGR;LYYANHDLLTALK;SDLVPYLVSAMR;NIQDAINAAR;SDLVPYLVSAMR	2914462311	5685888392	6.10574e+08	1233839702	Probable glucan endo-1,3-beta-glucosidase BG1 OS=Arabidopsis thaliana OX=3702 GN=BG1 PE=2 SV=1	pollen allergen CJP38 [Cryptomeria japonica]	Molecular Function: hydrolase activity (GO:0016787);	--	--
TnS000614901t01	LSLALSPR	1e-10	1e-10	8008769528	1e-10	Sulfoquinovosyl transferase SQD2 OS=Arabidopsis thaliana OX=3702 GN=SQD2 PE=1 SV=1	uncharacterized protein LOC100192061 [Zea mays]	Molecular Function: UDP-glycosyltransferase activity (GO:0008194);	K06119|TnS000614901t01	Glycerolipid metabolism (ko00561)
TnS000379253t02	LNNLLYNDNPSPLGR;FESEGGYIEVVPIYR;GSLCYLINMDDTQPLR;GSLCYLINMDDTQPLR;GDVIVIPAGNPSSLMANR;GDVIVIPAGNPSSLMANR;RPDLSNDNGQQVR;KRPDLSNDNGQQVR;RFESEGGYIEVVPIYR;NVGIAVTHIQEGAMIVPHWANR;NVGIAVTHIQEGAMIVPHWANR;NLQMMTWFINAR;NNVMGLLNENVMCAALDVDCQK;EMAAALGVPEEVVQLTFGTQK;CSVVAQVEK;NNVMGLLNENVMCAALDVDCQK;NLQMMTWFINAR;GNQLQCLAGK;RNVGIAVTHIQEGAMIVPHWANR;NTDEQLIMR;NTDEQLIMR;RCSVVAQVEK	1e-10	1189563159	2.26625e+07	6765728066	Sucrose-binding protein OS=Glycine max OX=3847 GN=SBP PE=1 SV=1	unknown [Picea sitchensis]	--	--	--
TnS000102935t01	ELAAFFANAAHETGAFCYINEQNPK;SGCEGNGFYSYSTFLEAAR;AFSGFGTSGSNEVNR	6970618690	4.04141e+08	1.57508e+06	4.69915e+08	Chitinase 6 OS=Oryza sativa subsp. japonica OX=39947 GN=Cht6 PE=2 SV=1	class IV chitinase [Cryptomeria japonica]	Biological Process: catabolic process (GO:0009056);	K01183|TnS000102935t01	Amino sugar and nucleotide sugar metabolism (ko00520)
TnS000736051t01	EKVSNLASSTEEGYDK;EKVSNLASSTEEGYDK;VSNLASSTEEGYDK;VSNLASSTEEGYDKSK	6.64046e+07	2738189699	37272556	3851471837	--	--	--	--	--
TnS000291367t01	LLGVSGDTVDSHK;DVEALSDGSSVAFPIMADPELK;DVEALSDGSSVAFPIMADPELK;ELNMVDPDEK;SGFNVANLPSGGGYLR;VLDSLQLAYK;LSFLYPGTTGR;ELNMVDPDEKDPQGKPTASR;ELNMVDPDEKDPQGKPTASR;VVIAPSVSNEEAK;IATPVNWKPGDK;VVIAPSVSNEEAKK;DYVGNNWVIVFSHPADFTPVCTTEVGQMAK;ALHIIGPDK;ALHIIGPDKR;YGTEFQK	5.41671e+07	1468486309	3.04209e+06	5164151246	1-Cys peroxiredoxin PER1 OS=Hordeum vulgare OX=4513 GN=PER1 PE=2 SV=1	1-Cys peroxiredoxin PER1 [Amborella trichopoda]	Molecular Function: antioxidant activity (GO:0016209);	K11188|TnS000291367t01	Phenylalanine metabolism (ko00360);; Phenylpropanoid biosynthesis (ko00940)
TnS000271611t04	AASSVTTADFVFTGLAK;TTFLSPSEIQR;SATTPSGYPCR;GDIPSPVIAK;AGAVNNIIGAAVTPAFTEQFPGVNGLGISAAR	1141501322	4.3955e+08	2133464837	2542955189	Auxin-binding protein ABP19a OS=Prunus persica OX=3760 GN=ABP19A PE=3 SV=1	unknown [Picea sitchensis]	Cellular Component: extracellular region (GO:0005576);	--	--
TnS000238769t11	WVTYILDSPK;DHIYAISDTLNAEEAADDYEAVLK;EGILEVTENDR;GACSVVLSGDYLVPLLTK;DSSDSNYNYANR;LTEPGYSDKVDWAK;LTEPGYSDK;VFWVDER	1e-10	5.04749e+07	2315623201	2824262845	Probable 6-phosphogluconolactonase 4, chloroplastic OS=Oryza sativa subsp. japonica OX=39947 GN=Os09g0529100 PE=2 SV=2	unknown [Picea sitchensis]	--	K01057|TnS000238769t11	Pentose phosphate pathway (ko00030);; Carbon metabolism (ko01200)
Gnetum_montanum_newGene_5300.1	FRPGTVALR	1e-10	1e-10	1e-10	3761578811	--	--	--	--	--
TnS000926237t01	FPDMVHAFKPNPK;FPDMVHAFKPNPK;GPILLEDYHLVEK;APGVQTPVIVR;TWPEDIFPLQPVGR;NLLDDEAVVVGGTNHSHATHDLYDSIAAGNYPEWK;YPVPSHDVNGQR;HSEKYPVPSHDVNGQR;LFIQTMDPQDEDKFDFDPLDVTK;FVPSSSHNSPFWTTNYGAPVWNNNSSLTVGAR;GFFEVTHDVSHLTCADFLR;LGPNYLLLPANAPK;DEEVNYFPSR;WVNALSDPR;HMEGSGVHTFTFLNK;HMEGSGVHTFTFLNK;DGIKFPDMVHAFKPNPK;FHWKPTCGVK;CAYHNNHHEGFMNFMHR;CAYHNNHHEGFMNFMHR;LFIQTMDPQDEDKFDFDPLDVTK;FSTVVHER;THIQENWR;IFSYSDTQR	3.48911e+07	7.79006e+08	1e-10	2742585713	Catalase isozyme 2 OS=Gossypium hirsutum OX=3635 GN=CAT2 PE=2 SV=1	catalase [Pinus sylvestris]	Molecular Function: catalase activity (GO:0004096);	K03781|TnS000926237t01	Tryptophan metabolism (ko00380);; Glyoxylate and dicarboxylate metabolism (ko00630);; Peroxisome (ko04146)
TnS000507375t09	LFPQVASQIGDTIK;KLFPQVASQIGDTIK;SDVDKFGCMISYNQAAIEYNK;VLDFLSR;FGCMISYNQAAIEYNK;WEIYTNPTK	2060415616	245604162	3.28661e+08	4.01699e+08	GDSL esterase/lipase At4g01130 OS=Arabidopsis thaliana OX=3702 GN=At4g01130 PE=2 SV=1	GDSL esterase/lipase At4g01130-like [Phalaenopsis equestris]	--	--	--
TnS000444117t03	SCQANEQTSSFLQQTGEK;HPLGGGSNNDSSQQQSPR;VMGAVQGIVDSVK;VMGAVQGIVDSVK;ASDMSQSAGEMAQGAK;ASDMSQSAGEMAQGAK;ENAQDGIQR;ASDMSQSAGEMAQGAK	2.04521e+07	1381051876	6.77308e+06	1308172963	Late embryogenesis abundant protein 1 OS=Cicer arietinum OX=3827 PE=2 SV=1	late embryogenesis abundant protein LEA4-1 [Pinus tabuliformis]	--	--	--
TnS000122145t19	DSPAGASSALIFGPSAAPR;QKDPVFDPAASSSFR;DFSSSIVSGLSDGSGEYFTR;VIKQVALGCGHDNEGLFVGAAGLLGLGR;LVVPAYEALR;LAAAPANLFR;AAVYTPLVNNPR;GSLSLPSQTGSQFR;MDAATGNGGVILDCGTSVTR;IGVGVPPR;TFSYCLVDR;DPVFDPAASSSFR;HVPCTAPLCNK;DAFVAGTR	2.63596e+08	1980295569	2.07702e+07	1.82907e+08	Aspartyl protease family protein 2 OS=Arabidopsis thaliana OX=3702 GN=APF2 PE=2 SV=1	unknown [Picea sitchensis]	--	--	--
Gnetum_montanum_newGene_5545.1	DDQSSTTCPTGGNYR;ELPSGQSWSFDVAAGTK;TGCSFDASGK;DINSACPSDLK	1683897071	307770864	1e-10	4.19206e+08	Pathogenesis-related protein OS=Juniperus ashei OX=13101 PE=1 SV=1	Thaumatin-like protein [Pseudotsuga menziesii]	--	--	--
TnS000581337t01	INYCQASATYPCAAGK	1e-10	1e-10	1.10611e+08	2274405265	Chitinase 6 OS=Oryza sativa subsp. japonica OX=39947 GN=Cht6 PE=2 SV=1	class IV chitinase 4-5 [Pseudotsuga menziesii]	Molecular Function: chitinase activity (GO:0004568);	K01183|TnS000581337t01	Amino sugar and nucleotide sugar metabolism (ko00520)
TnS000784981t04	LGSGELFVFPR;ISAATLHGIQSALSRP;GGVIAPHVHPR	1e-10	2.86969e+07	1e-10	2192862509	Germin-like protein 5-1 OS=Oryza sativa subsp. japonica OX=39947 GN=Os05g0277500 PE=2 SV=1	germin-like protein 1-3 [Aegilops tauschii subsp. tauschii]	Cellular Component: cytoplasmic vesicle (GO:0016023);	--	--
TnS000581703t02	ILSMNNDEQLFMR;ILSMNNDEQLFMR;AQVDREDVIVVPAGNPVSVMANCGR;AQVDREDVIVVPAGNPVSVMANCGR;EMAAALGVPEEVVQMTFGR;EMAAALGVPEEVVQMTFGR;NVGISLTQIQEGAMTVPHWENR;NVGISLTQIQEGAMTVPHWENR;LMNENVICAALDVDCQK;LMNENVICAALDVDCQK;NLQIMTWSINAMGNDIQCLAGK;FESEGGCIEVVPIYR;RNVGISLTQIQEGAMTVPHWENR;RNVGISLTQIQEGAMTVPHWENR;NLQIMTWSINAMGNDIQCLAGK;EDVIVVPAGNPVSVMANCGR;ILSMNNDEQLFMR;EDVIVVPAGNPVSVMANCGR	4.42211e+07	2.67826e+08	1e-10	1830345045	Sucrose-binding protein OS=Glycine max OX=3847 GN=SBP PE=1 SV=1	unknown [Picea sitchensis]	--	--	--
TnS000093371t03	ELDGTQNQWGWCK;KIPLYQHIADLAGNK;LAMQEFMILPLGASSFAQAMK;LAMQEFMILPLGASSFAQAMK;LAMQEFMILPLGASSFAQAMK;IPLYQHIADLAGNK;KYGQDATNVGDEGGFAPNIQENK;YDLNFKEEGNDGSQK;YGQDATNVGDEGGFAPNIQENK;TLVMPVPAFNVINGGSHAGNK;VVIGMDVAASEFYDEK;GNPTVEAEVFLSDGTFAR;VNQIGSVTESIEAVK;VQIVGDDLLVTNPK;MGAEVYHNLK;AAVPSGASTGVYEALELR;NPVDQVAIDDFMVK;NPVDQVAIDDFMVK;AGWGVMTSHR;AVDNVNSIIGPALVGK;AVYAGAQFR;MGAEVYHNLK;AGWGVMTSHR;TLVMPVPAFNVINGGS…	1.01878e+07	2.35533e+08	1.67593e+06	1670686591	Enolase OS=Oryza sativa subsp. japonica OX=39947 GN=ENO1 PE=1 SV=2	unknown [Picea sitchensis]	Cellular Component: phosphopyruvate hydratase complex (GO:0000015);	K01689|TnS000093371t03	Glycolysis / Gluconeogenesis (ko00010);; Carbon metabolism (ko01200);; Biosynthesis of amino acids (ko01230);; RNA degradation (ko03018)
TnS000948767t06	QEDLVNAVIQAAR;VQQLVNQAGAVPR;NDDGALPLSPAK;YTTPLQGLSSYTK;LPVSWYPEEYTK;GQETPGEDPTLTSK;LFGNLGAADVCSDEHR;VNGVPSCADPNLLAGTVR;VDDAVLNNVR;QLALEAAR;IPMTNMNMRPDPATGYPGR;GLQTAPDGGDR	8.23473e+08	9.4656e+08	5.70623e+07	4.72717e+07	Beta-D-xylosidase 4 OS=Arabidopsis thaliana OX=3702 GN=BXL4 PE=1 SV=1	BXL1 [Pinus tabuliformis]	Biological Process: metabolic process (GO:0008152);	K15920|TnS000948767t06	Starch and sucrose metabolism (ko00500);; Amino sugar and nucleotide sugar metabolism (ko00520)
TnS000722145t01	AMGIMNSFINDIFEK;AMGIMNSFINDIFEK;LVLPGELSK	1e-10	9.41906e+07	1e-10	1555934915	Histone H2B.3 (Fragment) OS=Solanum lycopersicum OX=4081 GN=H2B-3 PE=2 SV=1	Histone H2B [Macleaya cordata]	Cellular Component: nucleosome (GO:0000786);	--	--
TnS000271611t03	TTFLSPSEIK	1201761702	4.40557e+08	1e-10	1e-10	Auxin-binding protein ABP19a OS=Prunus persica OX=3760 GN=ABP19A PE=3 SV=1	PREDICTED: auxin-binding protein ABP19a [Cucumis sativus]	Molecular Function: metal ion binding (GO:0046872);	--	--
TnS000046621t04	DIVNSWASIVQSADLNDR;AHFSLWALMK;ETADALVASGFNK;APLLIGCDVR;ILSNTEVIAVNQDSLGVQGR;AHFSLWALMK;VVILLLNK;MYILER;TAFPSGIK	4.33887e+07	1530393873	1e-10	4.51063e+07	Alpha-galactosidase 2 OS=Arabidopsis thaliana OX=3702 GN=AGAL2 PE=1 SV=1	unknown [Picea sitchensis]	Molecular Function: hydrolase activity, hydrolyzing O-glycosyl compounds (GO:0004553);	K07407|TnS000046621t04	Galactose metabolism (ko00052);; Glycerolipid metabolism (ko00561);; Sphingolipid metabolism (ko00600);; Glycosphingolipid biosynthesis - globo series (ko00603)
TnS000973269t02	VGDAVLPVFTGECGECPHCK;TTLSNINYAFELMK;TTLSNINYAFELMK;TLTGTFFGNYKPLK;VCILSCGVSTGMGAMVNCAKPTK;DLPQLVDLFMNK;IDYTALCHTDFVFWK;MQALGEVLTCK;GSVVAVFGLGGVGLAAAEGAR;IIGIDINSDRFEK;ANDMFQAAPTAFLDER;ANDMFQAAPTAFLDER;IFGHEAAGTVESVGEGVTNLK;AAVAYGPGQPLK;IETVQVAPPK;IIGIDLNSDR;SNMCDLLR	1e-10	1.72465e+08	1e-10	1233808307	Alcohol dehydrogenase 1 OS=Oryza sativa subsp. japonica OX=39947 GN=ADH1 PE=2 SV=2	unknown [Picea sitchensis]	Molecular Function: alcohol dehydrogenase (NAD) activity (GO:0004022);	K18857|TnS000973269t02	Glycolysis / Gluconeogenesis (ko00010);; Fatty acid degradation (ko00071);; Tyrosine metabolism (ko00350);; alpha-Linolenic acid metabolism (ko00592)
TnS000886975t02	EASPALQPLR	1e-10	1e-10	344533536	1009882517	Pathogenesis-related protein PRB1-3 OS=Hordeum vulgare OX=4513 PE=2 SV=1	pathogenesis-related protein 1-22 [Triticum aestivum]	--	--	--
TnS000795657t03	EYDAHSLFGFSQSVATHAALQQLTGR;DFTLDPVNYPQAK;DQYLQIDTALPPSASLYGLGENTQPHGVK;WEVPYNLLPR;HDGAPFLGQVWPGAVHFPDFLHPK;STFVGAGAYAAHWTGDNK;LELIQPSSTYGPDIPR;TVAASAVHYGGVR;LASGTSSYVR;VTSVVEHGEFALAQGWR;QEVYQWPSVAHAAR;VSASADEYYYSSSDK;LAAFLDR;FSADYDGKR;VQITDADSKR;SQIPLDVIWNDDDHMDHAK;AMAEDIFIK;FSADYDGK;ELAAVDGLWIDMNEISNFCSGK;VQITDADSK;ATWEDLR;AMAEDIFIK	5.08656e+08	3.24755e+08	8.04004e+07	4.25819e+08	Alpha-xylosidase 1 OS=Arabidopsis thaliana OX=3702 GN=XYL1 PE=1 SV=1	unknown [Picea sitchensis]	Molecular Function: alpha-1,4-glucosidase activity (GO:0004558);	--	--
TnS000666215t02	AVADVLGAGLDVNCGTFLR;GMNSFPFCNSALPLR;YTSPVDGVGQYAR;YAVSYVQGLQNAGGTNPAR;GPVVVVVMSGGGMDITFAK;LGMYDGNPALQPFGNLSPR;VNGVPTCADPQLLNGIVR;GQETPGEDPSVVSR;LPVTWYPHAFAER;DVCNSEHQQLALQAAR;THLGLPGQQSQLVLQATAASR;SQLLASGAAGVPR;VSMTDMNMRPDPAR;TVAVIGPNADATAAMIGNYAGVPCR;ALFNSLMVQMR;ALFNSLMVQMR;VSMTDMNMRPDPAR;NQNGVLPLSAGR;VQDLIGR	3.23444e+08	3.98043e+08	2.83883e+07	5.45545e+08	Beta-xylosidase/alpha-L-arabinofuranosidase 2 OS=Medicago sativa subsp. varia OX=36902 GN=Xyl2 PE=2 SV=1	PREDICTED: putative beta-D-xylosidase [Eucalyptus grandis]	--	--	--
TnS000607127t03	TVVSIPNGPSALAVK;YAAISQDNGLVPIVEPEILLDGEHSIDR;AGGYASELVQTAK;FVDCMKEENIVPGIK;GILAIDESNATCGK;GLVPLPGSNNESWCQGLDGLASR;TWQGKPENVEAAQK;LSSIGLENNETNR;EENIVPGIK;EAAWGLAR;VAEYTLR;RLSSIGLENNETNR	7.14605e+06	2.14208e+08	1e-10	1032660314	Fructose-bisphosphate aldolase 3, chloroplastic OS=Arabidopsis thaliana OX=3702 GN=FBA3 PE=1 SV=1	unknown [Picea sitchensis]	Molecular Function: fructose-bisphosphate aldolase activity (GO:0004332);	K01623|TnS000607127t03	Glycolysis / Gluconeogenesis (ko00010);; Pentose phosphate pathway (ko00030);; Fructose and mannose metabolism (ko00051);; Carbon fixation in photosynthetic organisms (ko00710);; Carbon metabolism (ko01200);; Biosynthesis of amino acids (ko01230)
TnS000538741t01	IFLENVIR	1e-10	1e-10	1e-10	1252103393	Histone H4 OS=Glycine max OX=3847 PE=3 SV=1	histone H4 [Zea mays]	Cellular Component: nucleosome (GO:0000786);	--	--
TnS000232873t08	TQFDAPAGEDPVALDLSSMGK;TSGGPFIATSYDYDAPIDEYGLLR;LVQQAGLFVHLR;LCETALLTAEASYK;ILISGSIHYPR;GGTFQNYYMYHGGTNFDR;GGTFQNYYMYHGGTNFDR;YWPAYVAQYTDSCK;STPEMWPDLIR;TTEASENSGLNWNWLNEK;GMAWVNGQSIGR;ISTQPTLAHMK;TDNEPFKTEMQR;STPEMWPDLIR;NEYHFEGR;TVVFNTAK;NPSVTWEK;SLLIDGR;TDNEPFKTEMQR	9.1738e+08	6.62332e+07	6.98414e+07	1.96104e+08	Beta-galactosidase 8 OS=Arabidopsis thaliana OX=3702 GN=BGAL8 PE=2 SV=2	unknown [Picea sitchensis]	Molecular Function: beta-galactosidase activity (GO:0004565);	--	--
TnS000917379t01	IPAVGLGTWQAEPGVVGNSVK;VIPAVNQVECHPVWQQQK;SQNIHISAYSPIGSPGTGHSK;KLQELIEHAK;WGLQSGHSILPK;AIGVSNFSVK;EILSSGAVK;LQELIEHAK;TPAQVALR;EDLWITSK;VLELPIVK;LWLSDCSPEK;EIGVALK	1e-10	1.48168e+08	1e-10	1037116308	NADPH-dependent aldo-keto reductase, chloroplastic OS=Arabidopsis thaliana OX=3702 GN=AKR4C9 PE=1 SV=1	unknown [Picea sitchensis]	Molecular Function: oxidoreductase activity (GO:0016491);	--	--
TnS000212269t01	NSNCHSAITSGGGFGATIK;AINSGECGGGAPEQVK	1118483869	6.43368e+07	1e-10	1e-10	Chitinase 6 OS=Oryza sativa subsp. japonica OX=39947 GN=Cht6 PE=2 SV=1	class IV chitinase 4-5 [Pseudotsuga menziesii]	Molecular Function: chitinase activity (GO:0004568);	K01183|TnS000212269t01	Amino sugar and nucleotide sugar metabolism (ko00520)
TnS000854867t01	GAGFNIIPSSTGAAK;VPTPDVSVVDLTVK;TLLFGEQEVAVFGYR;DAPMFVVGVNEHEYK;DAPMFVVGVNEHEYK;FGIVEGLMTTVHSLTATQK;FGIVEGLMTTVHSLTATQK;GILGYTEDDVVSTDFIGDSR;NDIQLVAVNDPFIATDYMR;NDIQLVAVNDPFIATDYMR;AAVKEESEGNLK;YDSVHGHWK;KVVISAPSK;VVISAPSK;VVDLVAHMAATQ;VVDLVAHMAATQ;SATYEEIK	6.68903e+06	3.70694e+08	1e-10	7.36167e+08	Glyceraldehyde-3-phosphate dehydrogenase, cytosolic OS=Pinus sylvestris OX=3349 GN=GAPC PE=2 SV=1	RecName: Full=Glyceraldehyde-3-phosphate dehydrogenase, cytosolic	Molecular Function: glyceraldehyde-3-phosphate dehydrogenase (NAD+) (phosphorylating) activity (GO:0004365);	K00134|TnS000854867t01	Glycolysis / Gluconeogenesis (ko00010);; Carbon fixation in photosynthetic organisms (ko00710);; Carbon metabolism (ko01200);; Biosynthesis of amino acids (ko01230)
TnS000709343t04	ESITELR	5.2002e+08	1.37604e+08	4.51848e+08	1e-10	Oligoribonuclease OS=Arabidopsis thaliana OX=3702 GN=At2g26970 PE=2 SV=2	oligoribonuclease isoform X2 [Lactuca sativa]	--	K13288|TnS000709343t04	Ribosome biogenesis in eukaryotes (ko03008)
TnS000507375t11	SVFDQALYTLNIGQNDFTSK;IPDASVIYVDTHAIK;LGYIGIEGVK;MLDETLESVR;MLDETLESVR;LPYGMSYFNKPAGR;IASACPDPSNYVSWDGIHNTEAANLHIAK;SLYAVGAR	7.27552e+08	1.14428e+08	5.19087e+07	1.66813e+08	GDSL esterase/lipase At4g01130 OS=Arabidopsis thaliana OX=3702 GN=At4g01130 PE=2 SV=1	GDSL esterase/lipase At4g01130-like [Phalaenopsis equestris]	--	--	--
TnS000785187t04	VFDLTPEQYIVK;NQVFGEATSEGGLVFISAK;FSVVFDTGSSNLWVPSSK;EPIFSFWLNR;NADDNEGGEIIFGGVDPNHFR;VVPVWYNMISQGVVK;VVPVWYNMISQGVVK;GCAAIADTGTSLIVGPTDDIAK;RGCAAIADTGTSLIVGPTDDIAK;LSIACYLHSTYNSGR;FDGILGLGFQAISVDK;NGGEEDVALK;HIYVPVTK	6.3401e+07	2.72313e+07	1e-10	9.39277e+08	Aspartic proteinase A1 OS=Arabidopsis thaliana OX=3702 GN=APA1 PE=1 SV=1	unknown [Picea sitchensis]	Molecular Function: peptidase activity (GO:0008233);	--	--
TnS000058005t05	YWDTNSITPQAVSAVK	4.24157e+06	9.92232e+08	1e-10	1e-10	Chitinase 1 OS=Tulipa bakeri OX=110455 PE=1 SV=1	Chitinase 1 [Capsicum baccatum]	--	--	--
TnS000836607t03	SFTVMEGDVFIVPR;IPAGTAFQCLNTHNAER;LGTVTDNELVER;FVGGKPLEIAR;TEYGSIHAVSLR;GCMMAPHINPR;GCMMAPHINPR;IPPIMEYSILAVR;IPPIMEYSILAVR;YLDTILNAQK;MEKPYNLVDK;HAEQEQQLMLMSK;MEKPYNLVDK;ASEIAIVR;IIGILALHSK;DFVLFVHTGR;TLVSVMR;NSIMNTMDR;VGDLYR	1e-10	1.7428e+08	1e-10	7.83918e+08	Vicilin-like seed storage protein At2g28490 OS=Arabidopsis thaliana OX=3702 GN=At2g28490 PE=2 SV=1	PREDICTED: vicilin-like seed storage protein At2g28490 [Capsicum annuum]	--	--	--
TnS000987187t10	ESKPVYISVSCNICTTPHHSFK;GAAFNSRPPNPH;AGSAFAALADASGYAVAVMPSAK;AGSAFAALADASGYAVAVMPSAK;QDPVPYALSPTISNPK;FLNSAVKPVLVGGPK;HIQAMLSSDTAVIAETGDSWFNCQK;VAYNPNSFDNYQR;VTIGNGPTFGCVLMR;SLAAAVDAVAK;VRTEEDLVEAIK;DPSATLGR	1.15037e+07	165991669	1e-10	7.59419e+08	Pyruvate decarboxylase 1 OS=Oryza sativa subsp. indica OX=39946 GN=PDC1 PE=2 SV=1	PREDICTED: pyruvate decarboxylase 2-like [Nelumbo nucifera]	Molecular Function: magnesium ion binding (GO:0000287);	K01568|TnS000987187t10	Glycolysis / Gluconeogenesis (ko00010)
TnS000423245t07	LLAQNVGTPLRPK	299467670	6.03828e+08	1e-10	1e-10	Glucan endo-1,3-beta-glucosidase 11 OS=Arabidopsis thaliana OX=3702 GN=At1g32860 PE=1 SV=1	unknown [Picea sitchensis]	Molecular Function: hydrolase activity, hydrolyzing O-glycosyl compounds (GO:0004553);	--	--
TnS000470963t02	GIATLNTDSYEGDVYFR;DNHFGDLAVFDDPITLDNNFHSPPVGR;DISVLGGTGDFAMAR;DISVLGGTGDFAMAR	1e-10	1e-10	3.52948e+07	8.26715e+08	Disease resistance response protein 206 OS=Pisum sativum OX=3888 GN=PI206 PE=1 SV=2	dirigent-like protein [Tsuga heterophylla]	--	--	--
TnS000991959t02	IPCNYGNQK;NPPEGDLQMR;VIPADWKPEK;GVGCGACYQMR;GVGCGACYQMR;FVVTSGYDGK;KGVGCGACYQMR;AGTMDAEYKR;AGTMDAEYK;RIPCNYGNQK;NPPEGDLQMR;KGVGCGACYQMR	9.80712e+07	3.9793e+08	6.48573e+07	2.96954e+08	Expansin-like A1 OS=Oryza sativa subsp. japonica OX=39947 GN=EXLA1 PE=2 SV=1	PREDICTED: expansin-like A2 [Lupinus angustifolius]	--	--	--
TnS000037493t01	VNYFNQFCQILGVSPGANVR;NYNYGAAGK	1e-10	1e-10	1e-10	8.57002e+08	Chitinase 6 OS=Oryza sativa subsp. japonica OX=39947 GN=Cht6 PE=2 SV=1	unknown [Picea sitchensis]	Molecular Function: chitinase activity (GO:0004568);	K01183|TnS000037493t01	Amino sugar and nucleotide sugar metabolism (ko00520)
TnS000970729t02	VFLENVIR	6.72563e+07	187746081	1e-10	5.85293e+08	Histone H4 OS=Olisthodiscus luteus OX=83000 PE=1 SV=2	histone H4 [Zea mays]	Cellular Component: nucleosome (GO:0000786);	--	--
TnS001038981t01	EDIPDFQHDK;RLEDFSPVNNTGGHA;KQNALLVYQK;QNALLVYQK	5.57004e+08	175426458	1e-10	1.04079e+08	Cystatin-1 OS=Zea mays OX=4577 GN=RAMDAZC7 PE=2 SV=1	unknown [Picea sitchensis]	Molecular Function: cysteine-type endopeptidase inhibitor activity (GO:0004869);	--	--
TnS000703273t30	FSTVIHER	26795245	7.39348e+08	1e-10	1e-10	Catalase-2 OS=Arabidopsis thaliana OX=3702 GN=CAT2 PE=1 SV=3	unknown [Picea sitchensis]	Molecular Function: catalase activity (GO:0004096);	K03781|TnS000703273t30	Tryptophan metabolism (ko00380);; Glyoxylate and dicarboxylate metabolism (ko00630);; Peroxisome (ko04146)
Gnetum_montanum_newGene_942.1	HTGAGVLSMANAGPNTNGSQFFICTAPTSWLDGK;HVVFGQVIQGLDVIR;VIPNFMCQGGDFTR;VIPNFMCQGGDFTR;GNGTGGESIYGEK;FPDENFVR;VVMELFK	6.7782e+06	179061964	1e-10	5.73332e+08	Peptidyl-prolyl cis-trans isomerase OS=Solanum lycopersicum OX=4081 GN=CYP PE=2 SV=1	putative cyclosporin A-binding protein [Picea abies]	--	--	--
TnS000972139t04	SATLGLSPSALAWPR;VSPAGPAVPTIELVLPGNGR;HPGSLFLGPGPTNMPVTQR;SSTYAPLSCSDTVCK;TATTSGGSATIVYTAK;GVTSALNVIPR;VAAVDPFAACFDEASVK;AALCLPGGSR;LPIDPSR	1e-10	608559964	2.49301e+06	1.33277e+08	Aspartic proteinase nepenthesin-1 OS=Nepenthes gracilis OX=150966 GN=nep1 PE=1 SV=1	unknown [Picea sitchensis]	--	--	--
TnS000016917t02	WEISTNPTK	7.43168e+08	1e-10	1e-10	1e-10	GDSL esterase/lipase At4g01130 OS=Arabidopsis thaliana OX=3702 GN=At4g01130 PE=2 SV=1	GDSL esterase/lipase At4g01130-like [Phalaenopsis equestris]	Molecular Function: hydrolase activity (GO:0016787);	--	--
TnS000600727t01	QALSVVQHFLQGSPLPVH;VLSLPGQPHVGFSHYAGYVSVSSNK;NHEFYITGESYAGHYVPQLAEVIYDSNHK;AWYNMQQVGGWTVGYEGLR;GAGHQVPVFTPR;IWVYSGDTDGR;TNEIINLK;FLLNWFK	9.13042e+07	3.10167e+08	2.61652e+07	2.93557e+08	Serine carboxypeptidase-like 35 OS=Arabidopsis thaliana OX=3702 GN=SCPL35 PE=2 SV=1	PREDICTED: serine carboxypeptidase-like 35 [Musa acuminata subsp. malaccensis]	--	--	--
TnS000636879t01	GYLTGGPGPSAACCQGVK;TLAQSVKPNPTNSQALPGK	1e-10	1e-10	1.41027e+08	5.64432e+08	Non-specific lipid-transfer protein 6 OS=Lens culinaris OX=3864 PE=1 SV=1	protease inhibitor/seed storage/ltp family [Cicer arietinum]	Biological Process: transport (GO:0006810);	--	--
TnS000765213t09	LLNGVTIAHGGVLPNINPVLLPK	1e-10	3.16586e+07	1e-10	6.60679e+08	Histone H2A OS=Petroselinum crispum OX=4043 PE=2 SV=1	histone H2A-like [Aegilops tauschii subsp. tauschii]	Cellular Component: nucleosome (GO:0000786);	--	--
TnS001005993t05	SGWDEYGIAVNRPAR;ASQDTTAWPVIAPLPSYGR;GFAGVAVGSEVSGGAR;GSLIGIESSK;CSAVVGSSVR;DVTVHDSAVGFR;TLNTEAFR;DVTVHDSAVGFR;HAISVIR	2.37265e+08	2.08648e+08	4.57025e+07	1.92869e+08	Probable polygalacturonase OS=Vitis vinifera OX=29760 GN=GSVIVT00026920001 PE=1 SV=1	pectin lyase-like superfamily protein, partial [Ceratophyllum platyacanthum subsp. oryzetorum]	--	--	--
TnS000266583t11	WVETQLVSTYQK;ADPANIVVLLR;VVDASTHSASPGTNPQATTLMLGR;VVDASTHSASPGTNPQATTLMLGR;SGSTFDAAGR;YVGVQILR;DPGENPAVR;RADPANIVVLLR	3.11417e+08	3.69862e+08	1e-10	1e-10	(R)-mandelonitrile lyase-like OS=Arabidopsis thaliana OX=3702 GN=At1g73050 PE=2 SV=1	PREDICTED: (R)-mandelonitrile lyase-like [Ipomoea nil]	--	K08248|TnS000266583t11	Cyanoamino acid metabolism (ko00460)
TnS000642093t03	SYLTGGPGPSAPCCQGVK;SLAASVKPNPTNSQALPGK	1e-10	1e-10	4.51982e+08	1.99921e+08	Non-specific lipid-transfer protein 6 OS=Lens culinaris OX=3864 PE=1 SV=1	RecName: Full=Non-specific lipid-transfer protein 6; Short=LTP6; Flags: Precursor	Biological Process: transport (GO:0006810);	--	--
TnS000295833t01	SYELPDGQVITIGNER;DSYVGDEAQSK;HQGVMVGMGQK;GYSFVTTAER;HQGVMVGMGQK;EITALAPSTMK	3.76017e+08	2.08942e+08	4.83746e+07	1e-10	Actin OS=Coleochaete scutata OX=3125 PE=2 SV=1	predicted protein [Hordeum vulgare subsp. vulgare]	Molecular Function: ATP binding (GO:0005524);	--	--
TnS000185331t02	ASLLQLVNPATR;GDFLLADLTTQLK;SLVTLSGEVDSK;KGDFLLADLTTQLK;VDTASNVFTTIR;TQTTLTFGTQHSLDPLTTVK;SAVAAEVAHSISK;IDELTPGLK;SDFTATVNWTDKGDTLK;YNAGISYVK;SDFTATVNWTDK;SILSFTIPDQR;IGLSLALKP	9.70208e+06	1.19768e+08	1e-10	4.97271e+08	Mitochondrial outer membrane protein porin of 36 kDa OS=Solanum tuberosum OX=4113 PE=1 SV=2	unknown [Picea sitchensis]	Cellular Component: mitochondrial outer membrane (GO:0005741);	--	--
TnS000210121t03	GILGYTEEDVVSTDFLGDER;VVHENFGIVQGLMTTVHSTTATQK;VVHENFGIVQGLMTTVHSTTATQK;KVVISAPSADAPMFVVGVNENEYK;KVVISAPSADAPMFVVGVNENEYK;VPTPNVSVVDLTCVLEKPASYNEVK;AGIGLGSGFMK;GAAQNIIPSSTGAAK;VVISAPSADAPMFVVGVNENEYK;AGIGLGSGFMK;VTAAQRPSSTTK;QDMDIISNASCTTNCLAPLAK	2.91041e+07	70873612	1e-10	5.15947e+08	Glyceraldehyde-3-phosphate dehydrogenase GAPCP1, chloroplastic OS=Arabidopsis thaliana OX=3702 GN=GAPCP1 PE=1 SV=1	PREDICTED: glyceraldehyde-3-phosphate dehydrogenase GAPCP2, chloroplastic-like [Cucumis melo]	Molecular Function: copper ion binding (GO:0005507);	K00134|TnS000210121t03	Glycolysis / Gluconeogenesis (ko00010);; Carbon fixation in photosynthetic organisms (ko00710);; Carbon metabolism (ko01200);; Biosynthesis of amino acids (ko01230)
TnS001041811t04	EEGVISLWR;AIAGAGVLAGYDK;GFMIDFLMGGVSAAVSK;SSLDAFNQILK;LQLVVLGK;SAAAPIER;TMKEEGVISLWR	1e-10	1.30051e+08	1e-10	4.69605e+08	ADP,ATP carrier protein 3, mitochondrial OS=Arabidopsis thaliana OX=3702 GN=AAC3 PE=1 SV=1	unknown [Picea sitchensis]	Molecular Function: transporter activity (GO:0005215);	--	--
TnS000932641t01	AGGKLVIVNLQPTPK	1e-10	1e-10	1e-10	5.97061e+08	NAD-dependent protein deacetylase SRT1 OS=Arabidopsis thaliana OX=3702 GN=SRT1 PE=2 SV=1	PREDICTED: NAD-dependent protein deacetylase SRT1 isoform X1 [Nelumbo nucifera]	--	--	--
TnS000240879t03	VSIGFPISSSVNCNTIR;YGINLGIAGR	1e-10	1e-10	1e-10	5.90583e+08	Non-specific lipid-transfer protein OS=Zea mays OX=4577 PE=1 SV=1	unknown [Picea sitchensis]	Biological Process: transport (GO:0006810);	--	--
TnS001032845t16	LSSFTGAASSK;QQQLDSVTDK;DKLSSFTGAASSK;DSFSLTSEEAK;ESLKDQIGNAQDMAAQIGGSLTK;DQIGNAQDMAAQIGGSLTK;DQIGNAQDMAAQIGGSLTK;DAAADTADSLTGWAK;QNTQTMENALEAAK;DSAAHTANELGSK;KQQQLDSVTDK;AQQWTHSAQEAAQNAADSGSQTLDEVTSDAK;ETAANLGQNIR;QNTQTMENALEAAK;ESLKDQIGNAQDMAAQIGGSLTK	3.48743e+06	1.443e+08	1e-10	4.40462e+08	--	--	--	--	--
TnS000835543t01	YPFVDLSGR	196728774	3.56228e+08	1e-10	1e-10	Bark storage protein A OS=Populus deltoides OX=3696 GN=BSPA PE=2 SV=1	hypothetical protein AMTR_s00148p00020960 [Amborella trichopoda]	--	--	--
TnS000249601t04	APPAHPPYVEMITEAIVALK;TGSSQIAINK;AAPTPSASAAPAK;ILLLQLR;RAAPTPSASAAPAK;LPGNYPK	1e-10	2.43302e+07	1e-10	4.95326e+08	Histone H1 OS=Triticum aestivum OX=4565 PE=2 SV=2	variant of histone H1 [Lilium longiflorum]	Cellular Component: nucleosome (GO:0000786);	--	--
TnS000008643t07	AQVAGYVGEEQLGAALEK;TNPLVSQLALYDIAGTPGVAADVSHVNSR;VAVLGAAGGIGQPLALLMK;VAVLGAAGGIGQPLALLMK;ADVVVIPAGVPR;NGIDEILGLGPLSDFEK;TQDGGTEVVEAK;TPLSDEDIK;RTQDGGTEVVEAK;YCPEAVVNMISNPVNSTVPIAAEVFK	1e-10	8.03057e+07	1e-10	4.37473e+08	Malate dehydrogenase, mitochondrial OS=Eucalyptus gunnii OX=3933 GN=MDH PE=2 SV=1	malate dehydrogenase [Pinus pinaster]	Molecular Function: copper ion binding (GO:0005507);	K00026|TnS000008643t07	Citrate cycle (TCA cycle) (ko00020);; Cysteine and methionine metabolism (ko00270);; Pyruvate metabolism (ko00620);; Glyoxylate and dicarboxylate metabolism (ko00630);; Carbon fixation in photosynthetic organisms (ko00710);; Carbon metabolism (ko01200)
TnS000605485t01	EWVDMVNTFQK;CYESYSEDPAVVK;MTDIIYGLQGQPPTNAR;DTEVVFEENPDPSYVK;LQIPMIYGIDAVHGHNNVYGATIFPHNVGLGAAR;FTLGLFEHPMGDYSLANQLGSQEHR;SSVQSGGVAMSR;IHMTPYFDAIYK;GVADVLYGDYPFQGK;NYFIGSVLSGGGSVPAQK;GFTISDWQGIDR;DPSQPISAR;MHANHFLVSDVLK;MHANHFLVSDVLK;CYESYSEDPAVVKK;SGDKPLLPLDK;IGQMTQIER;SVATADVMK;IGQMTQIER;FTLGLFEHPMGDYSLANQLGSQEHR;MTDIIYGLQGQPPTNAR;IHMTPYFDAIYK;EWVDMVNTFQK;SGDKPLLPLDKK;GVPLIGGQMNVAACAK;SSVQSGGVA…	4.88708e+07	178806688	8.5891e+07	1.95575e+08	Beta-D-xylosidase 1 OS=Arabidopsis thaliana OX=3702 GN=BXL1 PE=1 SV=1	unknown [Picea sitchensis]	Molecular Function: hydrolase activity, hydrolyzing O-glycosyl compounds (GO:0004553);	K05349|TnS000605485t01	Cyanoamino acid metabolism (ko00460);; Starch and sucrose metabolism (ko00500);; Phenylpropanoid biosynthesis (ko00940)
TnS000695019t01	EIAEAYLGTTIK;YTDPTVQHDIK;QFSAEEISSMVLNK;QFSAEEISSMVLNK;DAGTISGLNVMR;VIPGPGDKPMIVVNYK;VIPGPGDKPMIVVNYK;ELEALCNPIIAK;LVNHFTQEFK;SSVHDVVLVGGSTR;MKEIAEAYLGTTIK;YKAEDEELKK;RYTDPTVQHDIK;DAGTISGLNVMR	1e-10	78188616	1e-10	426595070	Heat shock cognate 70 kDa protein OS=Petunia hybrida OX=4102 GN=HSP70 PE=2 SV=1	unknown [Picea sitchensis]	Molecular Function: ATP binding (GO:0005524);	K03283|TnS000695019t01	Spliceosome (ko03040);; Protein processing in endoplasmic reticulum (ko04141);; Endocytosis (ko04144)
TnS000049607t02	TYHLPPWSVSILPDCVNDVYNTAK;STPEMWQDLIAK;EVQNAGLYANLR;LLVSGSIHYPR;GQVWVNGNNIGR;TSGGPFITTSYDYDAPIDEFGDANQPK;EGENQIDLLSATVGLK;DGCSGCDYTGSYDASK;FASFGNPSGSCGNFK;AYTEEGVQAVQWK;SFGDSQPHRPAEDLAFSVAR;WGHLQDLHK;LDSPTMWTENWAGWFK;LDSPTMWTENWAGWFK;VINTCNGFYCDGFIPNK;KGSCHAENSVSVIEK;SWLNSSGK;NYGPYFDTAR;QTDLIWYR;ALVINGQR;TTVSYDGR;ISAQTSVVK;THTVALNANDSITK;QYNFEGR;GPVTIMGLK;YQVGLAGEQLR;SSLVAVTR	1e-10	3.90974e+07	1e-10	4.64365e+08	Beta-galactosidase 6 OS=Oryza sativa subsp. japonica OX=39947 GN=Os03g0255100 PE=1 SV=2	beta-galactosidase 8 isoform X2 [Amborella trichopoda]	Molecular Function: hydrolase activity, acting on glycosyl bonds (GO:0016798);	--	--
TnS000024977t01	SGCEGNGFYSYSAFLEAAR	1e-10	1e-10	3.49384e+06	4.97275e+08	Endochitinase EP3 OS=Arabidopsis thaliana OX=3702 GN=EP3 PE=1 SV=1	class IV chitinase 4-4 [Pseudotsuga menziesii]	Biological Process: catabolic process (GO:0009056);	K01183|TnS000024977t01	Amino sugar and nucleotide sugar metabolism (ko00520)
TnS000043709t04	LYAYMTPFASQNPR;LYAYMTPFASQNPR;KLYAYMTPFASQNPR;VVWNESSR;KLYAYMTPFASQNPR	1.30693e+08	3.59687e+08	1e-10	1e-10	Reticuline oxidase OS=Papaver somniferum OX=3469 GN=BBE1 PE=2 SV=1	PREDICTED: reticuline oxidase isoform X1 [Vitis vinifera]	Molecular Function: catalytic activity (GO:0003824);	--	--
TnS000875687t02	VATPAQAQEVHYELR;VNISPEVAESTR;ESGDTMNVVAEQTK;ESGDTMNVVAEQTK;VAYALSQGLK;EHNEFVADK;AEFVDIIK;ADFAIAAQNCWVR;VIACVGETLEQR	1e-10	6.46306e+07	1e-10	4.20638e+08	Triosephosphate isomerase, cytosolic OS=Petunia hybrida OX=4102 GN=TPIP1 PE=2 SV=1	unknown [Picea sitchensis]	Molecular Function: triose-phosphate isomerase activity (GO:0004807);	K01803|TnS000875687t02	Glycolysis / Gluconeogenesis (ko00010);; Fructose and mannose metabolism (ko00051);; Inositol phosphate metabolism (ko00562);; Carbon fixation in photosynthetic organisms (ko00710);; Carbon metabolism (ko01200);; Biosynthesis of amino acids (ko01230)
TnS000116837t05	EYPTSNDFGSEIIPSSTK;MDYMAFVQK;LIDVPVSNSINSGINK;HVLSIILGGGAGTR;YIDNVIILSGDHLYR;ANLSLASGLSEFR;ILDSIVSHGCFLQNCTIENSIVGVR;IFILTQFNSQSLNR;NVIISNTGDVQEAERPSEGYYIR;VPIGIGANSK;MDYMAFVQK;FYDPMKPIFTSPR;QFMWIFEDPR;AKPAVPIGGAYR;ASDFGLMK;FYDPMKPIFTSPR;LEDGVELK	1e-10	9.59359e+07	1e-10	3.87843e+08	Glucose-1-phosphate adenylyltransferase large subunit 2, chloroplastic OS=Arabidopsis thaliana OX=3702 GN=APL2 PE=1 SV=2	hypothetical protein AMTR_s00011p00201790 [Amborella trichopoda]	Biological Process: glycogen biosynthetic process (GO:0005978);	K00975|TnS000116837t05	Starch and sucrose metabolism (ko00500);; Amino sugar and nucleotide sugar metabolism (ko00520)
TnS000254749t04	SGWDEYGIAYGMPSQHITIR;AQIVSLAQFGGVGDGHTVNTNAFK;VEDVQAIDSEAGIR;AVEYLSQYSDK;WVFTMTGAYGQHPDDK;GGGQLYIPPGR;SGDDIVAIK;YDPNALPVVDR;SGWDEYGIAYGMPSQHITIR;VIGVSPTSAIVALGSEMSGGIEDVR;WVFTMTGAYGQHPDDKYDPNALPVVDR;IEDCYVR	2.87641e+07	1.18129e+07	137272675	3.00733e+08	Probable polygalacturonase OS=Vitis vinifera OX=29760 GN=GSVIVT00026920001 PE=1 SV=1	unknown [Picea sitchensis]	Molecular Function: polygalacturonase activity (GO:0004650);	--	--
TnS000876051t06	TVQAVVHLQQHAQDGQTFK;AVVVNTNTNSCNCWQSGNNR	1e-10	1e-10	1e-10	4.43206e+08	--	Phosphoglucan, water dikinase, chloroplastic [Auxenochlorella protothecoides]	--	--	--
TnS000133367t02	TDPAQATGFVFESCR;SSSIQQAVDEAPSHSPVR;MDGWQPPFTER;IEEGVYDEIVR;GHQDTLYAHVLR;AAHAAESGDAQEMIETALSLAR;SKPNLAFVGAGIDR;VDGSEEYLR;AAHAAESGDAQEMIETALSLAR;SGEKDPVTAQGR;ATELPALCVSAMR;QYYQGCR	1.48306e+07	4.91631e+07	1.66506e+08	212527746	Probable pectinesterase/pectinesterase inhibitor 64 OS=Arabidopsis thaliana OX=3702 GN=PME64 PE=2 SV=2	unknown [Picea sitchensis]	Molecular Function: hydrolase activity (GO:0016787);	--	--
TnS000937999t01	ADSGTFASCVGQLIR;SLTAIIR	1e-10	4.45903e+06	1e-10	433168225	Chitinase 2 OS=Tulipa bakeri OX=110455 PE=1 SV=1	chitinase 2-like [Asparagus officinalis]	Molecular Function: hydrolase activity (GO:0016787);	--	--
TnS000967315t11	DDPSSLSIQEAINK;NIAFENAAGPPTK;QGVYQEIVK;NNILLFGDGMDK	3.85474e+08	4.80786e+07	1e-10	2163174	Probable pectinesterase/pectinesterase inhibitor 51 OS=Arabidopsis thaliana OX=3702 GN=PME51 PE=2 SV=1	unknown [Picea sitchensis]	Biological Process: metabolic process (GO:0008152);	--	--
TnS000096033t05	EAGLSELFSGKPVDK;AKEEGNLPVR;IGLAGLAVMGQNLALNVAEK;GLLYLGMGVSGGEDGAR;EWNLNLGELAR;HVGGLSNAELASTFAEWNR;LASLLVDPEFAR;STEKEWNLNLGELAR;NGPSLMPGGTPEAYK;NGPSLMPGGTPEAYK;DELGEGELVDK;MEAASLSR;LPANLVQAQR;EEGNLPVR;ICSYAQGMNILR;EFVLSIQKPR;GFPISVYNR;YLSGLKEER;ICSYAQGMNILR;YIEDIVTK;DLFGAHTYER;AVIILVK;GLLYLGMGVSGGEDGAR	1.17433e+06	1.24953e+08	1e-10	307136245	6-phosphogluconate dehydrogenase, decarboxylating 1, chloroplastic OS=Arabidopsis thaliana OX=3702 GN=At1g64190 PE=1 SV=1	6-phosphogluconate dehydrogenase, decarboxylating 2, chloroplastic [Vigna radiata var. radiata]	Molecular Function: phosphogluconate dehydrogenase (decarboxylating) activity (GO:0004616);	K00033|TnS000096033t05	Pentose phosphate pathway (ko00030);; Glutathione metabolism (ko00480);; Carbon metabolism (ko01200)
TnS000408579t08	TVQNAGLYLTLR;VKLEGFGNGPIDLSSNR;LEGFGNGPIDLSSNR;IGPFVAAEYR;EPFLNGGTSPLLIVESR;SVPSMWPDLIAK;GGTLTNYYMYHGGTNFGR;GGTLTNYYMYHGGTNFGR;WTYQIGTK;CYTNCGDPTQR;FGGIPIWLHYIPGTVFR;DNLLVIFEDK;NQPVTWYK;SVPSMWPDLIAK;SLIIDGQR	1.48179e+08	1.65988e+08	2.24087e+07	9.28317e+07	Beta-galactosidase 3 OS=Oryza sativa subsp. japonica OX=39947 GN=Os01g0875500 PE=3 SV=1	hypothetical protein AMTR_s00054p00133410 [Amborella trichopoda]	Molecular Function: hydrolase activity, hydrolyzing O-glycosyl compounds (GO:0004553);	--	--
TnS001032509t01	GDISTDHYLPIHR;IPSAVGYQPTLATDLGALQER;FTQANSEVSALLGR;QISELGIYPAVDPLDSTSR;ESITSFQGVLDGK;MLSAHILGEEHYNTAR;GDISTDHYLPIHR;YDDLPEQSFYMVGGIDEVVAK	16832993	120530434	1e-10	288683124	ATP synthase subunit beta, mitochondrial OS=Oryza sativa subsp. japonica OX=39947 GN=ATPB PE=1 SV=2	unknown [Picea sitchensis]	Cellular Component: mitochondrial proton-transporting ATP synthase complex, catalytic core F(1) (GO:0000275);	K02133|TnS001032509t01	Oxidative phosphorylation (ko00190)
TnS000000671t06	DESSPYAAMLAAQDVAQR;IEDVTPIPTDSTR;ADRDESSPYAAMLAAQDVAQR;TPGPGAQSALR;EENVTLGPTVR	21897576	8.33087e+07	3.46985e+07	2.83404e+08	40S ribosomal protein S14 OS=Zea mays OX=4577 PE=3 SV=1	40S ribosomal protein S14 [Amborella trichopoda]	Molecular Function: structural constituent of ribosome (GO:0003735);	K02955|TnS000000671t06	Ribosome (ko03010)
TnS000871525t01	NILVPWYSDPK;ALLTGCSAGGLTTYLHCDDFK;AAGDWYYDRDDVK;AVMAELMQK;NILVPWYSDPKEEWK;AVNVNFNPR;VPNLYFR;AVMAELMQK;AVMAELMQK	3.80155e+07	1.63639e+07	3.4374e+07	332592416	Pectin acetylesterase 8 OS=Arabidopsis thaliana OX=3702 GN=PAE8 PE=2 SV=1	unknown [Picea sitchensis]	--	--	--
TnS000987187t11	NWNYTALIDAVHNNEGK	1e-10	9.53234e+07	1e-10	3.24706e+08	Pyruvate decarboxylase 3 OS=Arabidopsis thaliana OX=3702 GN=PDC3 PE=2 SV=1	putative pyruvate decarboxylase, partial [Arabidopsis thaliana]	Molecular Function: magnesium ion binding (GO:0000287);	K01568|TnS000987187t11	Glycolysis / Gluconeogenesis (ko00010)
Gnetum_montanum_newGene_3767.1	AMSIMNSFVTDIFEK;AMSIMNSFVTDIFEK;LVLPGELAK	1e-10	2.31374e+08	1e-10	1.84411e+08	--	--	--	--	--
TnS000931139t01	SLHDAFSAFGEILESK;CFVGGLAWATDDR;NITVNQAQSR	1e-10	2.00826e+08	1e-10	2.1259e+08	Glycine-rich RNA-binding, abscisic acid-inducible protein OS=Zea mays OX=4577 GN=RAB15 PE=1 SV=1	glycine-rich RNA-binding protein [Sequoia sempervirens]	Molecular Function: nucleotide binding (GO:0000166);	--	--
TnS000684327t08	IMNVIGEAIDEK;GDITTDHYLPIHR;LVLEVSQHLGDSTVR;GAVGEISQVIGAVVDVR;VLNTGSPITIPVGR;TIAMDGTDGLVR;IMNVIGEAIDEK;TIAMDGTDGLVR	4.4015e+06	7.27406e+07	1e-10	331819070	ATP synthase subunit beta, mitochondrial OS=Nicotiana plumbaginifolia OX=4092 GN=ATPB PE=1 SV=1	ATP synthase subunit beta, mitochondrial [Capsicum baccatum]	Molecular Function: ATP binding (GO:0005524);	K02133|TnS000684327t08	Oxidative phosphorylation (ko00190)
TnS000069437t01	AAIDIAASFASANPSDAVSIK;GCFFSTSGGLQSFLHPFNK;FAFVLLDSATK;NASEVNIVIEAYR;DRGPYPADHVVR;VDSQGHVCGANFK;KAAIDIAASFASANPSDAVSIK;KPLNLQTPR;GPYPADHVVR;SFAPFPK	4.96676e+06	9.67524e+07	1e-10	305236395	Stem-specific protein TSJT1 OS=Nicotiana tabacum OX=4097 GN=TSJT1 PE=2 SV=1	unknown [Picea sitchensis]	--	--	--
TnS000220955t06	DQSSCDLIVESAIK;SQLPTYSGESGWK;NAVVAGALAGTALALAR;SILGSTQPLVYR	1e-10	3.50393e+07	1e-10	3.71737e+08	Outer envelope pore protein 16-2, chloroplastic OS=Arabidopsis thaliana OX=3702 GN=OEP162 PE=2 SV=1	hypothetical protein PHAVU_009G255100g [Phaseolus vulgaris]	--	--	--
TnS000564119t03	AAAAGWVQDNVK;SIPTYVFSLYNEDK;SDLVPYLVSAMK;SDLVPYLVSAMK;SIPTYVFSLYNEDKK;GTGIEVTVGVTNDELQK;LYYANHNMLNALR;LYYANHNMLNALR;QPGPGPDGQIER;NFINNVQIK;KQPGPGPDGQIER	8.94765e+06	1.57325e+07	1.39197e+08	2.37272e+08	Probable glucan endo-1,3-beta-glucosidase BG1 OS=Arabidopsis thaliana OX=3702 GN=BG1 PE=2 SV=1	pollen allergen CJP38 [Cryptomeria japonica]	Molecular Function: hydrolase activity, acting on glycosyl bonds (GO:0016798);	--	--
Gnetum_montanum_newGene_1127.1	ESTLHLVLR;TITLEVESSDTIDNVK;IQDKEGIPPDQQR;EGIPPDQQR;TLADYNIQK;LAVLQFYK	1e-10	1.52124e+08	1e-10	2.48486e+08	Ubiquitin-40S ribosomal protein S27a OS=Lupinus albus OX=3870 PE=3 SV=2	hypothetical protein POPTR_002G190000v3 [Populus trichocarpa]	Molecular Function: structural constituent of ribosome (GO:0003735);	K02977|Gnetum_montanum_newGene_1127.1	Ribosome (ko03010)
TnS000888757t01	TGYHFQPVAHWMNDPDAPVFYK;SFGGFVNVPVDQTVFSLR;KISLSNVILDSQSSEQTHITDK;TSIYTMVDELDTK;YDPAADLYHPDPASVEGPDGLR;ISLSNVILDSQSSEQTHITDK;SVSAPSDDPYR;GWAGVQTIPR;TAQVLCTENSNTSQGR;VDFYTLGR;VVELEQEK;SIVESFAER;TFFDPSTSTR;DPTTAWR	1e-10	1.44604e+08	1e-10	254784487	Fructan 6-exohydrolase OS=Beta vulgaris OX=161934 GN=6-FEH PE=1 SV=1	PREDICTED: beta-fructofuranosidase, insoluble isoenzyme CWINV1 [Nelumbo nucifera]	Molecular Function: hydrolase activity, acting on glycosyl bonds (GO:0016798);	K01193|TnS000888757t01	Galactose metabolism (ko00052);; Starch and sucrose metabolism (ko00500)
TnS000719089t14	HAGDLGNITAK;AVVVHADPDDLGK;EDGTAELTITDSQIPLSGPNSIVGR	1e-10	8.17078e+07	1e-10	3.16075e+08	Superoxide dismutase [Cu-Zn] 1 OS=Mesembryanthemum crystallinum OX=3544 GN=SODCC.1 PE=2 SV=1	hypothetical protein CDL15_Pgr020281 [Punica granatum]	Biological Process: response to superoxide (GO:0000303);	K04565|TnS000719089t14	Peroxisome (ko04146)
TnS000054473t02	IVSNASCTTNCLAPLAK;GVLGYTEDDVVSNDFLGDAR;GAGQNIIPSSTGAAK;VPTHNVSVVDLTVR;AGIALSPEFTK	4.54449e+06	1.73852e+08	1e-10	2.12321e+08	Glyceraldehyde-3-phosphate dehydrogenase GAPCP2, chloroplastic OS=Arabidopsis thaliana OX=3702 GN=GAPCP2 PE=2 SV=1	glyceraldehyde-3-phosphate dehydrogenase (chloroplast) [Pinus sylvestris]	Molecular Function: glyceraldehyde-3-phosphate dehydrogenase (NAD+) (phosphorylating) activity (GO:0004365);	K00134|TnS000054473t02	Glycolysis / Gluconeogenesis (ko00010);; Carbon fixation in photosynthetic organisms (ko00710);; Carbon metabolism (ko01200);; Biosynthesis of amino acids (ko01230)
TnS000958803t01	EVELEDPVENIGAK;VDAIIDTLENDEQK;TLVTELQSLSK;VVAAGSNPIQITR;AAVEEGIVVGGGCTLLR;NAGVNGSVVVEK;TNDLAGDGTTTSVVLAQGLIAEGVK;SQYLDDIAVLTGGTVVR;KSQYLDDIAVLTGGTVVR;SAENNLYVVEGMQFDR;SAENNLYVVEGMQFDR;GYISPYFVTDSEK;YEDLMAAGIIDPTK;YEDLMAAGIIDPTK;LADLVGVTLGPK;CCLEHAASVAR;NLMEASEQDYEKEK;VGSEVLGTAAK;IVNDGVTVAK;FGFNAATSK;VEDALNATK;KGVVTLEEGK;NLMEASEQDYEK;NLMEASEQDYEK;ESTTIVGDGSTEEAVSK;IGALIVK;LQGGVAVIQVGAQTETELK;MTAEY…	1e-10	1.18239e+08	1e-10	2.67764e+08	Chaperonin 60 subunit beta 3, chloroplastic OS=Arabidopsis thaliana OX=3702 GN=CPN60B3 PE=1 SV=1	unknown [Picea sitchensis]	Molecular Function: ATP binding (GO:0005524);	K04077|TnS000958803t01	RNA degradation (ko03018)
TnS000739859t05	SFPAGFIFGTAGSAYQYEGGAK;GPSVWDTFSHTPGK;IQDGSTGDIACDSYHR;AASQWLYIYPPGMR;LGVQIGQR	6.47773e+07	2.86909e+08	1e-10	2.4356e+07	Beta-glucosidase 12 OS=Oryza sativa subsp. indica OX=39946 GN=BGLU12 PE=3 SV=1	hypothetical protein BRADI_1g10917v3 [Brachypodium distachyon]	--	K01188|TnS000739859t05	Cyanoamino acid metabolism (ko00460);; Starch and sucrose metabolism (ko00500);; Phenylpropanoid biosynthesis (ko00940)
TnS000603313t03	CDTNRPLLYYTDGNTQFR;YFFISGVEANCIR;LIVAVLHAPGDK;VGDTIYFR	1e-10	5.52905e+07	1e-10	3.153e+08	Early nodulin-like protein 1 OS=Arabidopsis thaliana OX=3702 GN=At2g25060 PE=1 SV=2	hypothetical protein M569_11575, partial [Genlisea aurea]	--	--	--
TnS000726311t01	MLVLAVTAPLR;MLVLAVTAPLR;VLVGGSNPHVGYELSGVTYPTELR;LVITDDDAAWK;LYHSSANVLADGR;AFTYEFVPTSPAR;GTAGWELAADPATAPFLYDPAASAGQR;FSVLEASGVPR;MEDMPAAR;MEDMPAAR	1.87686e+08	1.71505e+08	1e-10	9.58733e+06	Aldehyde oxidase GLOX OS=Vitis pseudoreticulata OX=231512 GN=GLOX PE=2 SV=1	putative oxidase [Taxus baccata]	--	--	--
TnS000120933t01	GYFHVVNNDYTHWEMYAIGGSANPTINSQGNR;EELIMNSYK;LADCAIGFGR;DSPGHYGYR;CNGEDWEANR	5.35077e+07	3.05897e+08	1e-10	9.35162e+06	Probable pectate lyase 18 OS=Arabidopsis thaliana OX=3702 GN=At4g24780 PE=2 SV=2	probable pectate lyase 18 [Prunus avium]	Molecular Function: lyase activity (GO:0016829);	K01728|TnS000120933t01	Pentose and glucuronate interconversions (ko00040)
TnS000597069t03	VETGTLKPGMVVTFGPTGLTTEVK;VETGTLKPGMVVTFGPTGLTTEVK;MIPTKPMVVETFSAYPPLGR;MIPTKPMVVETFSAYPPLGR;EHALLAFTLGVK;SVEMHHEALLEALPGDNVGFNVK;MIPTKPMVVETFSAYPPLGR;EVSSYLK	1e-10	8.56431e+07	1e-10	2.81191e+08	Elongation factor 1-alpha OS=Manihot esculenta OX=3983 GN=EF1 PE=3 SV=1	PREDICTED: elongation factor 1-alpha isoform X1 [Phoenix dactylifera]	Molecular Function: translation elongation factor activity (GO:0003746);	K03231|TnS000597069t03	RNA transport (ko03013)
TnS000841393t02	GEQLEIPDGAVIENK;VPLVLMNSFNTHDDTIK;VPLVLMNSFNTHDDTIK;VQLLEIAQVPDEHVSEFK;LDTLMSQGK;INPSNPSIELGPEFK;YADANLDVHIFNQSQYPR;FFDNAIGVNVPR;EGWYPPGHGDVFPALVNSGK;IFNTNNLWANLK;SIPSIIELESLK;VLQLETAAGAAIR;NGLTFLDLIVK;ADVATLSQISENEK;LNGGLGTTMGCTGPK;NEYCMEVTPK;GGTLISYEGR;MEIIPNPK;LVAEDMTPWPCK;LVAEDMTPWPCK;MEIIPNPK;LVEADALK;NKNEYCMEVTPK;ILNHLVK	1e-10	7.06788e+07	1e-10	289594628	UTP--glucose-1-phosphate uridylyltransferase OS=Solanum tuberosum OX=4113 PE=1 SV=3	UDP-glucose pyrophosphorylase [Larix gmelinii]	Biological Process: metabolic process (GO:0008152);	K00963|TnS000841393t02	Pentose and glucuronate interconversions (ko00040);; Galactose metabolism (ko00052);; Starch and sucrose metabolism (ko00500);; Amino sugar and nucleotide sugar metabolism (ko00520)
TnS000897855t03	FLVDNHAMSGIVSEFSWDNK;VGCGDGYSHWYNR;GASIPSIGALPAK;ADSGLSDGSLAR;DAPNPNVHVGAVVGGPDQNDGFTDSR;NPMSTSYMVGYGDK;NPMSTSYMVGYGDKYPQQVHHR;NPMSTSYMVGYGDKYPQQVHHR;SDADAFVCVVLPNTGR;TTPAGLIYIR;ANTGPTTLWTQVGDGNSDHQCWERPEDMDTPR;GGYYDAGDNVK;SILFFEGQR;NPMSTSYMVGYGDK;QVQYLLGK	1.04521e+08	5.68732e+07	2.5497e+06	1.90458e+08	Endoglucanase OS=Phaseolus vulgaris OX=3885 PE=2 SV=2	PREDICTED: endoglucanase-like [Erythranthe guttata]	Biological Process: carbohydrate metabolic process (GO:0005975);	--	--
TnS000881329t05	AVLEPTRPFLAVVAGSK;FLGGGDTLEAFK;YLPSYAGLCMQDELGHVK;MVEVIDANYSAYK;VIEEGDPMELPTVK;YLPSYAGLCMQDELGHVK;AVNNASYYLFTGGGTVLK;IDVTLPTLYNIIQR;SDDAVDAVVSYLQR;WFAGEEDKGEK;IVEMGSLVETDTLEGR;GGRPILMTHIGRPYDK;ELVEQDKEAGK;LVLGGVIYNTYLCAK;MVEVIDANYSAYK;WFAGEEDK;TIFVNAVMGFMPNFWHGTSK;VIEEGDPMELPTVK;IGPLNQLYK;VQFVIPK	1e-10	1.382e+08	1e-10	213750396	Phosphoglycerate kinase 3, cytosolic OS=Arabidopsis thaliana OX=3702 GN=PGK3 PE=1 SV=1	unknown [Picea sitchensis]	Molecular Function: phosphoglycerate kinase activity (GO:0004618);	K00927|TnS000881329t05	Glycolysis / Gluconeogenesis (ko00010);; Carbon fixation in photosynthetic organisms (ko00710);; Carbon metabolism (ko01200);; Biosynthesis of amino acids (ko01230)
TnS000651073t09	FGGTVLGVKPSPVVAAFSSR;TLTNVGQDGAR;GAHPDWSPAAIR;DSISLGAFAAMER;VHFNIISGTSMSCPHVSGLAALLK	1.98528e+07	2.92817e+08	1e-10	3.63029e+07	Subtilisin-like protease SBT1.7 OS=Arabidopsis thaliana OX=3702 GN=SBT1.7 PE=1 SV=1	unknown [Picea sitchensis]	Molecular Function: serine-type endopeptidase activity (GO:0004252);	--	--
TnS000506667t05	VYDPATSSTFR	6.37835e+07	2.85105e+08	1e-10	1e-10	Aspartic proteinase nepenthesin-2 OS=Nepenthes gracilis OX=150966 GN=nep2 PE=1 SV=1	PREDICTED: aspartic proteinase nepenthesin-1-like isoform X1 [Nicotiana tabacum]	--	--	--
TnS000875687t07	LTGTVPQQLQR;LELLDVSHNAFYGPLPQR;LSPAVGSLTALR;FGVEHNYLCGHIPLPQFPASAYAANR	1e-10	1e-10	1e-10	3.46885e+08	DNA damage-repair/toleration protein DRT100 OS=Arabidopsis thaliana OX=3702 GN=DRT100 PE=2 SV=2	hypothetical protein MIMGU_mgv1a019071mg, partial [Erythranthe guttata]	Biological Process: response to stimulus (GO:0050896);	--	--
TnS000692561t04	YAGMLQYDGELK;QSFGSGTLHLVGLLSDGGVHSR;AHGSAVGLPTEDDMGNSEVGHNALGAGR;AGNVQILTSHTCNPIPIAVGGPGLAK;LPSHYLVSPPDIDR;GWDAQVLGEAPHK;TSGEYLVHNGIR;QGVDAQIASGGGR;KQGVDAQIASGGGR;LDQIQLLLK;AHGSAVGLPTEDDMGNSEVGHNALGAGR;YENDWEVVK;TFACSETVK;LVDLALESGK;VHVLTDGR;IYEGEGFK;GAPEHWR	1e-10	9.95546e+07	1e-10	2.43188e+08	2,3-bisphosphoglycerate-independent phosphoglycerate mutase OS=Mesembryanthemum crystallinum OX=3544 GN=PGM1 PE=2 SV=1	2,3-bisphosphoglycerate-independent phosphoglycerate mutase-like [Olea europaea var. sylvestris]	Molecular Function: phosphoglycerate mutase activity (GO:0004619);	K15633|TnS000692561t04	Glycolysis / Gluconeogenesis (ko00010);; Glycine, serine and threonine metabolism (ko00260);; Carbon metabolism (ko01200);; Biosynthesis of amino acids (ko01230)
TnS000156387t06	GNAYAQVAIGTSDVYK;VVLVDHEDFLK;APGPIPGINTK;FYTECLGMQLLR;FYTECLGMQLLR;ITSFLDPDGWK;YTIAMLGYAK;LVAQELGGK	1e-10	3.2985e+07	1e-10	3.08933e+08	Lactoylglutathione lyase OS=Oryza sativa subsp. japonica OX=39947 GN=GLYI-11 PE=1 SV=2	unknown [Picea sitchensis]	Molecular Function: lactoylglutathione lyase activity (GO:0004462);	K01759|TnS000156387t06	Pyruvate metabolism (ko00620)
Gnetum_montanum_newGene_5451.1	TDILQDPGLR	2.45208e+08	93353008	1e-10	1e-10	Glutathione hydrolase 2 OS=Arabidopsis thaliana OX=3702 GN=GGT2 PE=2 SV=1	PREDICTED: gamma-glutamyltranspeptidase 2 [Camelina sativa]	Molecular Function: obsolete gamma-glutamyltransferase activity (GO:0003840);	K18592|Gnetum_montanum_newGene_5545.1	Taurine and hypotaurine metabolism (ko00430);; Cyanoamino acid metabolism (ko00460);; Glutathione metabolism (ko00480);; Arachidonic acid metabolism (ko00590)
TnS000509191t01	FTTPVLTATAVLR;ISNVGLSSTLNFR;GSGGSSITVEQGK;QYLGQQFYLR;KGYNLFDAVSR;DEYDIPHNALLCGK;SLRDEYDIPHNALLCGK;NSWQDGVAGTNCPIPPGR;YAVNGVSFVR;TYMFANSAPSVNGK;AAGAFGSLK;GYNLFDAVSR	4.49058e+07	1.68778e+08	2.70172e+07	9.67429e+07	L-ascorbate oxidase homolog OS=Nicotiana tabacum OX=4097 PE=2 SV=1	unknown [Picea sitchensis]	Molecular Function: copper ion binding (GO:0005507);	--	--
TnS000297983t02	FALLVDDLEVK;LPDATLAYFDSDNK;VANIEEGGSFTVSSADEVLK;IILFGVPGAFTPTCSMQHVPGFVEK;LQQVDITSLAK;IILFGVPGAFTPTCSMQHVPGFVEK	1e-10	6.78055e+07	1e-10	2.69061e+08	Peroxiredoxin-2B OS=Arabidopsis thaliana OX=3702 GN=PRXIIB PE=1 SV=1	unknown [Picea sitchensis]	Molecular Function: peroxidase activity (GO:0004601);	--	--
TnS000134547t01	YVSAENGGGQNVVVNR;SAQENIDYIVNTR	3.12789e+08	18643645	1e-10	681156	--	uncharacterized protein LOC112007667 isoform X2 [Quercus suber]	--	--	--
TnS000373283t01	VSQLVNDADGLPR;LGIPGYQWWSESLHGVSK;GLQGETPAQSLSHAPFPAELR;HFTAYDLENWQGNSR;LPLTWYPQEFAR;GQETPGEDPLLTGSYSVAYVR;AVAEVIFGDHNPGGR;AGMDVNCGDYLR;HQEIALDAAR;FSFDALVSK;LVQQVSQAAR;LTLPGQQQK;ALGNLYSVR;ISEAIEIVK;LHGGLGYK;QDLMDTYQPPFK	1.82147e+08	7.998e+07	1.27743e+07	5.50006e+07	Probable beta-D-xylosidase 7 OS=Arabidopsis thaliana OX=3702 GN=BXL7 PE=2 SV=2	hypothetical protein AQUCO_06900035v1, partial [Aquilegia coerulea]	--	--	--
TnS000008643t13	EAGALLSYDPNLR;VGDDEFGHMLADTLK;LPLWPSAEEAR;APGGAPANVSVGIAR;SYDDKEVIDSLFHPDLK;KGILSIWNTADVIK;GILSIWNTADVIK;VSDDEVDFITNGK;TALAFVSLKEDGER;EAELNVDLLK;FANVAGAITTTQR;ENGVNGDGILFDSHAR;KAPGGAPANVSVGIAR;TALAFVSLK;LLLITEGK;LGGESAFVGK;QAVLDLIK;NPSADMLLK	1e-10	7.87615e+07	1e-10	248656074	Probable fructokinase-6, chloroplastic OS=Arabidopsis thaliana OX=3702 GN=At1g66430 PE=2 SV=1	fructokinase [Cryptomeria japonica]	Molecular Function: ribokinase activity (GO:0004747);	K00847|TnS000008643t13	Fructose and mannose metabolism (ko00051);; Starch and sucrose metabolism (ko00500);; Amino sugar and nucleotide sugar metabolism (ko00520)
TnS000987187t06	QEPVPYALSPTISNPK	1e-10	6.9378e+07	1e-10	2.5791e+08	Pyruvate decarboxylase 1 OS=Oryza sativa subsp. indica OX=39946 GN=PDC1 PE=2 SV=1	PREDICTED: pyruvate decarboxylase 2-like [Nelumbo nucifera]	--	K01568|TnS000987187t06	Glycolysis / Gluconeogenesis (ko00010)
TnS000326589t01	AGEDAETLGLTGHER;NMLVVPPGSGIVHQVNLEYLGR;NMLVVPPGSGIVHQVNLEYLGR;MFVDYNEPQAER;NAGIDTIVLAGAEYGSGSSR;NANALQANMDLEFHR;NANALQANMDLEFHR;ILDWENTAPK;NMSMTPPGPHGVK;SEETVNMIEAYLR;ATIANMSPEYGATMGFFPVDHVTLQYLR;DAYCLLNLGDSITTDHISPAGSIHK;VILQDFTGVPAVVDLASMR;SNLVGMGIIPLCFK;FTFNGQPAELR;SGVTATDLVLTVTQMLR;SEETVNMIEAYLR;TSLAPGSGVVTK;FTINVPNDISQLKPGQDVLVTTDTGK;QVEIPFKPAR;MFVDYNEPQAER;FYSLAALNDPR;VILQDFTGVPAVVDLASMR;AC…	1e-10	7.21103e+07	1e-10	2.54911e+08	Aconitate hydratase, cytoplasmic OS=Cucurbita maxima OX=3661 PE=2 SV=1	PREDICTED: aconitate hydratase, cytoplasmic [Cucumis melo]	--	K01681|TnS000326589t01	Citrate cycle (TCA cycle) (ko00020);; Glyoxylate and dicarboxylate metabolism (ko00630);; Carbon metabolism (ko01200);; 2-Oxocarboxylic acid metabolism (ko01210);; Biosynthesis of amino acids (ko01230)
TnS000261797t12	GVTTIIGGGDSVAAVEK;LASVADLYVNDAFGTAHR;IGVIESLLQK;ADLNVPLDENR;MSHISTGGGASLELLEGK;MSHISTGGGASLELLEGK;GVNLLFPTDVVIADK;LASSLPNGGVLLLENVR;DKGVNLLFPTDVVIADK;AQGLNVGSSLVEEDK;ELDYLVGAVSNPK;YSLDPLVPR;YLKPSVAGFLLQK;FAAGTEAIAK;SVGDLKEEDLK;FHKEEEKNDPEFAK;TVPASEIPDGWMGLDIGPDSVK;RPFAAVLGGSK	1e-10	6.23115e+07	1e-10	2.64184e+08	Phosphoglycerate kinase, chloroplastic OS=Nicotiana tabacum OX=4097 PE=2 SV=1	phosphoglycerate kinase 1 [Pinus pinaster]	Molecular Function: phosphoglycerate kinase activity (GO:0004618);	K00927|TnS000261797t12	Glycolysis / Gluconeogenesis (ko00010);; Carbon fixation in photosynthetic organisms (ko00710);; Carbon metabolism (ko01200);; Biosynthesis of amino acids (ko01230)
TnS000362669t01	GFGFVTYGSADEAAAGLQMDGK;ASENYGDENTYAGGSAK;LFVGGLPWGTDDESLR;AFSEFGEVIEAR;GFGFVTYGSADEAAAGLQMDGK;LFVGGLPWGTDDESLRR;VNYATER	1e-10	61673467	1e-10	2.64547e+08	Glycine-rich RNA-binding protein 3, mitochondrial OS=Arabidopsis thaliana OX=3702 GN=RBG3 PE=1 SV=1	glycine-rich RNA-binding protein 3, mitochondrial-like [Chenopodium quinoa]	Molecular Function: RNA binding (GO:0003723);	K12741|TnS000362669t01	Spliceosome (ko03040)
TnS000035343t04	TLAPVAIAHTIGHVAATVSMSK;IEPAVETVPQQK;AYEASSSDYSSEPK;AYEASSSDYSSEPK;SAEPAFSVVVSR	1e-10	1.66835e+07	1e-10	3.01626e+08	Glucose-6-phosphate/phosphate translocator 2, chloroplastic OS=Arabidopsis thaliana OX=3702 GN=GPT2 PE=2 SV=2	unknown [Picea sitchensis]	Molecular Function: transporter activity (GO:0005215);	--	--
TnS000058197t01	HNGNISLDDVVEIAR;VTGGEVGAASSLAPK;IGPLGLSPK;FDPSQVVEVFVR;VSVVPSAAALVIK;EILGTCVSVGCTVDGK	4.8204e+06	9.89715e+07	1e-10	2.1359e+08	60S ribosomal protein L12-2 OS=Arabidopsis thaliana OX=3702 GN=RPL12B PE=1 SV=1	PREDICTED: 60S ribosomal protein L12-like [Lupinus angustifolius]	Molecular Function: structural constituent of ribosome (GO:0003735);	K02870|TnS000058197t01	Ribosome (ko03010)
TnS000802333t01	EFYICGESYAGHYIPQLAQR;MLPGQPSVQFDQYSGYITVNEK;FSIGHLGLPIK;ALFYWLTEAHR;IWVYSGDTDSVVPVTATR;GAGHEVPLFQPVR	1e-10	1e-10	1e-10	3.16126e+08	Serine carboxypeptidase 24 OS=Arabidopsis thaliana OX=3702 GN=SCPL24 PE=1 SV=1	Alpha/beta-Hydrolases superfamily protein [Dorcoceras hygrometricum]	Molecular Function: serine-type carboxypeptidase activity (GO:0004185);	--	--
TnS000346691t04	VNQAIYLLTTGAR	1e-10	1.11174e+08	1e-10	2.04884e+08	40S ribosomal protein S5 (Fragment) OS=Cicer arietinum OX=3827 GN=RPS5 PE=2 SV=1	unknown [Picea sitchensis]	Molecular Function: RNA binding (GO:0003723);	K02989|TnS000346691t04	Ribosome (ko03010)
TnS000378927t09	DFNDDPSVHGILVQLPLPR;ILNAISIEK	1e-10	310771497	1e-10	1.27583e+06	Bifunctional protein FolD 4, chloroplastic OS=Arabidopsis thaliana OX=3702 GN=FOLD4 PE=1 SV=1	unknown [Picea sitchensis]	Molecular Function: methylenetetrahydrofolate dehydrogenase (NADP+) activity (GO:0004488);	--	--
TnS000801635t13	WNYDGSSTGQAPGEDSEVILYPQAIFK;WPLGWPVGGYPGPQGPYYCGVGADK;RPASNMDPYTVTSMIAQTTILWKP;EHIAAYGEGNER;HETASIHQFSWGVANR;GNNILVICDTYTPAGEPIPTNK;TLSGPVSDPK;AEGGYAVIK;HKEHIAAYGEGNER;DIVNAHYK	2.73871e+06	4.24589e+07	1e-10	2.65113e+08	Glutamine synthetase cytosolic isozyme 2 OS=Vitis vinifera OX=29760 GN=GS1-2 PE=2 SV=1	PREDICTED: glutamine synthetase cytosolic isozyme 1-like [Populus euphratica]	Molecular Function: glutamate-ammonia ligase activity (GO:0004356);	K01915|TnS000801635t13	Alanine, aspartate and glutamate metabolism (ko00250);; Arginine and proline metabolism (ko00330);; Glyoxylate and dicarboxylate metabolism (ko00630);; Nitrogen metabolism (ko00910);; Biosynthesis of amino acids (ko01230)
TnS000155567t13	IPSQQCDYEIEYADR;NMIGHCISGGGR;ASSVFGCSYDQR;SPSPTDGIMGLGSGTASLPSQWAK;GTSYGVLVR;HYYVGVAQMNVGSR;GTSYGVLVR;HYYVGVAQMNVGSR;SPSPTDGIMGLGSGTASLPSQWAK;NMIGHCISGGGR	3.72007e+07	2.32496e+08	1e-10	3.62937e+07	Aspartyl protease APCB1 OS=Arabidopsis thaliana OX=3702 GN=APCB1 PE=1 SV=1	unknown [Picea sitchensis]	--	--	--
TnS001015827t02	FASVPAGGGVAVAVSAGGAGAGAGAAAAEPEPK;DINEVIAAGR;NILGSVGADAEDDR	1e-10	1.43357e+08	1e-10	1.59548e+08	60S acidic ribosomal protein P2 OS=Parthenium argentatum OX=35935 PE=3 SV=1	PREDICTED: 60S acidic ribosomal protein P2A-like [Nicotiana attenuata]	Molecular Function: structural constituent of ribosome (GO:0003735);	K02943|TnS001015827t02	Ribosome (ko03010)
TnS000087543t05	IVDAIVHDMHAGLER;IVDAIVHDMHAGLER;TPEMSLMHSDTSFDLK;VSALINDTVGTLAGGR;LISGMYLGEIVR;QTSISNGTLTNWTK;AFEEECSTPTDR;LAAAGIVAILK;TVVAMDGGLYEHYALFR;DAVPELLGTNVSK;DFDAVSLNPGEQVFEK;LISGMYLGEIVR;TPEMSLMHSDTSFDLK;IPSNLAVPFK;MLVSYVDNLPK;MLVSYVDNLPK;LVVDACR	1e-10	5.40633e+07	1e-10	2.43385e+08	Hexokinase-1 OS=Spinacia oleracea OX=3562 GN=HXK1 PE=2 SV=1	PREDICTED: hexokinase-2 [Elaeis guineensis]	Molecular Function: nucleotide binding (GO:0000166);	K00844|TnS000087543t05	Glycolysis / Gluconeogenesis (ko00010);; Fructose and mannose metabolism (ko00051);; Galactose metabolism (ko00052);; Starch and sucrose metabolism (ko00500);; Amino sugar and nucleotide sugar metabolism (ko00520);; Carbon metabolism (ko01200)
TnS000517891t01	YTIQPDPEGHSAWISCVR;DGQAMLWDLAEGK;DGQAMLWDLAEGK;HTLSGHSGYLNTVAVSPDGSLCASGGK;GLLEGHTDSITALAAPIDNADMLVSASR;FSPSATNPTIVSCSWDR;STIAEIKPDFTPTK;LWDLNTGSTTR;LWNTLGECK;STIAEIKPDFTPTKK;VWNLSNCK;FVGHAQDVLSVAFSADNR;YGVPHR;YWLCAGTQMDIK	9.09012e+06	7.6926e+07	1e-10	2.11034e+08	Guanine nucleotide-binding protein subunit beta-like protein OS=Medicago sativa OX=3879 GN=GB1 PE=2 SV=1	unknown [Picea sitchensis]	--	--	--
TnS000504965t01	NFYPVEDIQR;IQDSPLFVHR;FLQEAALR;YAEALDR	1.23337e+08	161461218	6.69976e+06	5.34508e+06	Beta-hexosaminidase 2 OS=Arabidopsis thaliana OX=3702 GN=HEXO2 PE=1 SV=1	Glycoside hydrolase family 20 [Macleaya cordata]	Molecular Function: hydrolase activity, hydrolyzing O-glycosyl compounds (GO:0004553);	K12373|TnS000504965t01	Other glycan degradation (ko00511);; Amino sugar and nucleotide sugar metabolism (ko00520);; Glycosaminoglycan degradation (ko00531);; Glycosphingolipid biosynthesis - globo series (ko00603);; Glycosphingolipid biosynthesis - ganglio series (ko00604)
TnS000449193t02	SCNTNQLNVMHDFR;SCNTNQLNVMHDFR;VQYCDGASFTGDVAAVDPNNK;TPLFLLNAAYDSWQVK;AFSGLFGSSK;GMSNAQQALLSGCSAGGLASIIHCDR;GMSNAQQALLSGCSAGGLASIIHCDR;IFQHVINDLK;NPYFYNWNK;NSLASGVVDPHGTWHDCK;YPCDTTCVNR;DQMVVALR;CFSDAGFFLDVK;ALLPSAAK	3.78478e+07	1.99402e+07	1.38089e+07	2.22502e+08	Pectin acetylesterase 8 OS=Arabidopsis thaliana OX=3702 GN=PAE8 PE=2 SV=1	unknown [Picea sitchensis]	--	--	--
TnS000214043t05	VFVGLPTTGGVTPPAGAEK;GWVPTLLGYSAQGACK;MGIVGLFTR;MGIVGLFTR;CNMQIDPVK;LYSDIAGPEYAAK;SEGALGLYK;FGFYEYFK;VQTQPGFAR	1e-10	3.30928e+07	1e-10	2.57402e+08	Mitochondrial phosphate carrier protein 3, mitochondrial OS=Arabidopsis thaliana OX=3702 GN=MPT3 PE=1 SV=1	mitochondrial phosphate carrier protein 3, mitochondrial [Jatropha curcas]	Biological Process: transport (GO:0006810);	--	--
TnS000636587t08	VETGVLKPGALVTFGPTGLTTEVK;MIPTKPMVVETFSDYPPLGR	1e-10	79192586	1e-10	2.11234e+08	Elongation factor 1-alpha OS=Manihot esculenta OX=3983 GN=EF1 PE=3 SV=1	hypothetical protein CDL15_Pgr022686 [Punica granatum]	Molecular Function: translation elongation factor activity (GO:0003746);	K03231|TnS000636587t08	RNA transport (ko03013)
TnS000835543t07	YGDGSQSSGDFSLETFR;FSTGNYVVTVGVGTPTR;VEISAVGLLAPVR;SDLSQVCLALAPEASALR;QFPLGCGHDNR;LGFNILGNFQQQR;LCAQLAATENVPACVQQQK;LAPELYGAVR;TVVDSGTVITR;GTAGLLGLGR;GPLAFPAR;VWIEYGGGGGR	1e-10	1.53206e+07	6.17243e+07	2.10522e+08	Aspartyl protease family protein 2 OS=Arabidopsis thaliana OX=3702 GN=APF2 PE=2 SV=1	unknown [Picea sitchensis]	--	--	--
TnS000892357t02	NLAWAHEPFHVPEDVK;LPDGWDTALPK;LPQLAGSSEEGVEK;VLPGLVGGSADLASSNMTLLK;VLPGLVGGSADLASSNMTLLK;NLSQQCLNALAR;YTVESPADATR;VSIEAGSTFGWIR;EAQSVTDKPSLIK;ESILPSDVSAR;LGLTPENVVAAAR;WASNLAEYEK;VTTTIGFGSPNK;KLGLTPENVVAAAR;NGNSGYDDIHAAIK;QKLPQLAGSSEEGVEK;FNPGNPR	1e-10	6.26418e+07	1e-10	2.24794e+08	Transketolase, chloroplastic OS=Zea mays OX=4577 PE=1 SV=1	unknown [Picea sitchensis]	Molecular Function: transketolase activity (GO:0004802);	K00615|TnS000892357t02	Pentose phosphate pathway (ko00030);; Carbon fixation in photosynthetic organisms (ko00710);; Carbon metabolism (ko01200);; Biosynthesis of amino acids (ko01230)
TnS000953295t01	AVEAEDLTVEER;QAFDEAIAELDTLGEDSYK;LLDTHLIPSSTAGESK;SAQDIANAELAPTHPIR;GNEEHVAMIK;EAAEHTLLAYK;GNEEHVAMIK;YEEMVEFMEK;DNLTLWTSDMQEDAGDEIK;DNLTLWTSDMQEDAGDEIK;EENVYMAK;NLLSVAYK;IISSIEQK	2.97553e+07	5.40068e+07	1e-10	199228199	14-3-3-like protein OS=Lilium longiflorum OX=4690 PE=2 SV=1	14-3-3-like protein [Ananas comosus]	Cellular Component: nucleus (GO:0005634);	--	--
TnS000179673t04	NVIIWGNHSSTQYPDVNHAK;LNATANELVEEK;VVTATGEKPVR;VLVTGAAGQIGYALVPMIAR;KLSSALSAASAACDHIR;MELVDAAFPLLK;VLVVANPANTNALILK;AQASALEQHAAPNCK;LSSALSAASAACDHIR;MELVDAAFPLLK;EFAPSIPEK;ALGQISER;GLSIDEFSR;LNVPVSNVK	6.82526e+06	5.8664e+07	1e-10	2.1537e+08	Malate dehydrogenase OS=Nicotiana tabacum OX=4097 GN=MD1 PE=1 SV=1	Lactate/malate dehydrogenase [Macleaya cordata]	Biological Process: tricarboxylic acid cycle (GO:0006099);	K00025|TnS000179673t04	Citrate cycle (TCA cycle) (ko00020);; Cysteine and methionine metabolism (ko00270);; Pyruvate metabolism (ko00620);; Glyoxylate and dicarboxylate metabolism (ko00630);; Carbon fixation in photosynthetic organisms (ko00710);; Carbon metabolism (ko01200)
TnS000963095t03	VGDSVAVDGQAAK	6.06838e+07	2.19666e+08	1e-10	1e-10	--	PREDICTED: riboflavin synthase isoform X2 [Oryza sativa Japonica Group]	--	K00793|TnS000963095t03	Riboflavin metabolism (ko00740)
TnS000974901t06	YNEVVPALTNVVAAAK;GISAFGFDFVR;WFDTNYHYIVPELGPEQTFSYASHK;TSAADLQGVAK;GMLTGPVTILNWSFVR;LNLPLLPTTTIGSFPQTVELR;AEHAHYLDWAVHSFR;LLVETYFADIPAETYK;VLFAGVVDGR;DEAFFAANAAAQASR;YGAGIGPGVYDIHSPR;IPSTEEIADR;KLNLPLLPTTTIGSFPQTVELR;FALESFWDK;QVGFPSDK;KYNEVVPALTNVVAAAK;GNATLPAMEMTK;MLAVLETNILWVNPDCGLK;ITEDEYVR;KAEHAHYLDWAVHSFR	1.6205e+07	2.42323e+07	1e-10	2.36168e+08	5-methyltetrahydropteroyltriglutamate--homocysteine methyltransferase 2 OS=Oryza sativa subsp. japonica OX=39947 GN=Os12g0624000 PE=2 SV=1	unknown [Picea sitchensis]	Molecular Function: 5-methyltetrahydropteroyltriglutamate-homocysteine S-methyltransferase activity (GO:0003871);	K00549|TnS000974901t06	Cysteine and methionine metabolism (ko00270);; Selenocompound metabolism (ko00450);; Biosynthesis of amino acids (ko01230)
TnS000497509t02	IEVVVYNHGPR;QAGLTCWAPIANVLR;SLVSEIAAVSR;LPMTWYPQDFTK;LPMTWYPQDFTK;AVAGAVAVEGR;VSQLSNTAAAVER;LGLFDEDNPYK;HLVAYDLENWHGFNR;AGMDINCGTYLLR;AGMDINCGTYLLR;AQEAPGEDPLVAAR;FSSVFAAALQQQQLDQSGSSR;VDLNLPGQQK;ALTNLFSVR;QLSLDVAR;IEESTIDR;GNSLPLSK;DGDHVVLLYVK;VPMNIMNMRPDPSTGYPGR;QLVGFDR;EDHDRVDLNLPGQQK;GKIEESTIDR	6.30828e+06	1.84846e+06	3.4697e+07	2.33476e+08	Probable beta-D-xylosidase 6 OS=Arabidopsis thaliana OX=3702 GN=BXL6 PE=2 SV=1	PREDICTED: probable beta-D-xylosidase 6 [Musa acuminata subsp. malaccensis]	Biological Process: metabolic process (GO:0008152);	--	--
TnS000331995t03	ETNADITVAALPMDER;ETNADITVAALPMDER;KPVPDFSFYDR;AMSVDTTILGLDDER;AMSVDTTILGLDDER;EMPYIASMGIYVVSK;LIDIPVSNCINSNISK;IYVLTQFNSASLNR;AYASNMGNYK;SVLGIILGGGAGTR;AKPAVPLGANYR;GGIPIGIGK;AYASNMGNYK;SGIVTVIK;IHHSVVGLR;ETDGYFIK;SAPIYTQSR	1e-10	5.49438e+07	1e-10	2.14256e+08	Glucose-1-phosphate adenylyltransferase small subunit, chloroplastic OS=Brassica napus OX=3708 GN=AGPS1 PE=2 SV=1	unknown [Picea sitchensis]	Molecular Function: ATP binding (GO:0005524);	K00975|TnS000331995t03	Starch and sucrose metabolism (ko00500);; Amino sugar and nucleotide sugar metabolism (ko00520)
TnS000150511t05	ATGAFILTASHNPGGPHEDFGIK;NADEFEYKDPVDGSVSK;EPSSDPPEFGAAADGDADR;VYIEQYEADSTK;FTFCYDALHGVAGIYAK;DNYLHNFVQATFSALSPAK;EASPDVADVK;SMPTSAALDVVAK;SMPTSAALDVVAK;YDYENVDADAAK;LSGTGSEGATIR;LQSNLSQVNK;YNMENGGPAPEGVTNK;YNMENGGPAPEGVTNK;EDFGGGHPDPNLTYAK;VWVGQNGLLSTPAVSAVVR;LVTVEDIVR;TIFDFEAIQK;NSQEALAPLVK;FFEVPTGWK;YLFEDGSR;MEEFTGR;GATLVVSGDGR	1e-10	5.57114e+07	1e-10	2.08675e+08	Probable phosphoglucomutase, cytoplasmic 1 OS=Arabidopsis thaliana OX=3702 GN=At1g23190 PE=2 SV=2	phosphoglucomutase, cytoplasmic 1 [Ananas comosus]	Molecular Function: magnesium ion binding (GO:0000287);	K01835|TnS000150511t05	Glycolysis / Gluconeogenesis (ko00010);; Pentose phosphate pathway (ko00030);; Galactose metabolism (ko00052);; Purine metabolism (ko00230);; Starch and sucrose metabolism (ko00500);; Amino sugar and nucleotide sugar metabolism (ko00520)
TnS000164087t01	FGTAQLQAYGK;YVSAEHGGGQNVVVNR;ELFQINGISSR;QQFVTEDDFK;TANNNHWDLK;DNPSGWETFK;WNIQNQYLNPGSE;IPVGWWIK	2.21223e+08	1e-10	6.12293e+06	3.35836e+07	--	probable glucan 1,3-beta-glucosidase A isoform X1 [Chenopodium quinoa]	Molecular Function: catalytic activity (GO:0003824);	--	--
TnS000509387t06	FVDFIGLGSGNEVEK;FDMGGAAATLGAAK;FDMGGAAATLGAAK;AGVALAGSNDLAPQVK;MGSYLAVAAASANRPK;LEALSSIASGVILGAHEDNR;GLTFDSGGYNIK;GSDGGFENTFLR;GFSEGLASAAK;FIHLCYKPPGGYVK;MGSYLAVAAASANRPK;VGLFGLGK	1e-10	6.27304e+07	1e-10	1.95191e+08	Leucine aminopeptidase 2, chloroplastic OS=Oryza sativa subsp. japonica OX=39947 GN=Os02g0794700 PE=2 SV=1	unknown [Picea sitchensis]	Molecular Function: aminopeptidase activity (GO:0004177);	K01255|TnS000509387t06	Glutathione metabolism (ko00480)
TnS000117923t04	TGWAVPSGSEPETYDQWAQR;LPHSGPFYFVSGAQGHCQK	1e-10	63702126	3.04274e+07	1.63416e+08	Early nodulin-like protein 1 OS=Arabidopsis thaliana OX=3702 GN=At2g25060 PE=1 SV=2	unknown [Picea sitchensis]	Biological Process: cytokinesis by cell plate formation (GO:0000911);	--	--
TnS000038019t01	HTPGTFTNQMQTSFNEPR;HTPGTFTNQMQTSFNEPR;FAHYTGAHAIAGR;ESSLGNIPTIAFCDTDSPMR;YVDIGIPANNK;RSDGIYIINLNK;LLILTDPR;SDGIYIINLNK;NCDFQMER	7.16463e+06	6.19672e+07	1e-10	1.87851e+08	40S ribosomal protein SA OS=Glycine max OX=3847 PE=2 SV=1	unknown [Picea sitchensis]	Biological Process: ribosomal small subunit assembly (GO:0000028);	K02998|TnS000038019t01	Ribosome (ko03010)
TnS001007481t02	ISSYASLFAR;GRPISATEAVEAWAAEK;ATVGVPPLSWNPK;SNSCIASDQHCGVYTQMVWR;SNSCIASDQHCGVYTQMVWR;FGENQCWAK	159682266	5.7529e+07	1e-10	3.24692e+07	STS14 protein OS=Solanum tuberosum OX=4113 GN=STS14 PE=2 SV=1	unknown [Picea sitchensis]	Cellular Component: extracellular region (GO:0005576);	--	--
TnS000774139t02	TPVQTIASNAGAEGAVVVGK;ISSLQALVR;GINLAVDTVVTHLK;LLEQDNLDYGYDAAK;AAVEEGILPGGGVALLYASR;SAMLQGVEQLAEAVK;SAMLQGVEQLAEAVK;DDTIVLDGAGDKK;LENIEFGMLGSAK;GYISPYFITNQK;IGGASELEVGEK;ASVEESTSEYDREK;LQTANFDQK;IGVQIIQNALK;EGVITVADGK;TPGFGDNR;GEYIDMVK	1e-10	1.16308e+08	1e-10	1.2523e+08	Chaperonin CPN60-2, mitochondrial OS=Zea mays OX=4577 GN=CPN60II PE=2 SV=1	PREDICTED: chaperonin CPN60-2, mitochondrial [Phoenix dactylifera]	Molecular Function: ATP binding (GO:0005524);	K04077|TnS000774139t02	RNA degradation (ko03018)
TnS000611769t02	KPGLSAYANNPEEAAK;QFAVVFDAGSSGSR;ACQSSLENAGK;YGLLAAR;NAPKPPEGAESYVK	2.31994e+08	1e-10	1e-10	8.88355e+06	Apyrase 1 OS=Arabidopsis thaliana OX=3702 GN=APY1 PE=1 SV=1	hypothetical protein CUMW_245550 [Citrus unshiu]	--	K14641|TnS000611769t02	Purine metabolism (ko00230);; Pyrimidine metabolism (ko00240)
Gnetum_montanum_newGene_952.1	GCCDGANSLNSLAK;SLATTLRPNVAK;ALALASR	2.54037e+07	1e-10	2.01187e+07	1.92122e+08	Non-specific lipid-transfer protein 2 OS=Sorghum bicolor OX=4558 GN=LTP2 PE=3 SV=1	hypothetical protein CDL12_05930 [Handroanthus impetiginosus]	--	--	--
TnS000942793t06	ILNPSYLTQFSSTFR	1e-10	1e-10	1e-10	2.3528e+08	Heparanase-like protein 3 OS=Arabidopsis thaliana OX=3702 GN=At5g34940 PE=2 SV=2	heparanase-like protein 3 [Manihot esculenta]	Biological Process: metabolic process (GO:0008152);	K07964|TnS000942793t06	Glycosaminoglycan degradation (ko00531)
TnS000894487t05	NWYQQHYGLDIGR;LDTGNYSWGSEAVSR;LDPHFEEQFASGR;EATEEEGAAAEDK;ILDVVYNASNNELVR;GAIVQVDAAPFR;ADGYLLEGK	1e-10	6.27187e+07	1e-10	1.70099e+08	40S ribosomal protein S8 OS=Zea mays OX=4577 GN=RPS8 PE=2 SV=2	40S ribosomal protein S8 [Amborella trichopoda]	--	K02995|TnS000894487t05	Ribosome (ko03010)
TnS000370179t05	LATFTGVYR;AVVIHVPYR	1e-10	4.77977e+07	1e-10	184885290	40S ribosomal protein S7 OS=Secale cereale OX=4550 GN=RPS7 PE=2 SV=1	unknown [Picea sitchensis]	Molecular Function: structural constituent of ribosome (GO:0003735);	K02993|TnS000370179t05	Ribosome (ko03010)
TnS000500167t03	ADYSFGHTLDFSVLPLK;YLVGDLEASSGALQYFGVK;TKEDIIDYINNIK;VVVADSLQEVVFDSGK;GYPTVYMVSPGGK;LDATANDVPSK;FVEEHSMPLVATLTK;ESLDAETLK;DPASHPNVLK;KSEPIPEKNDEPVK;YSDTQEFDVDSLKK;GASIESEAAPVQSEVK;QVGPASIEIK;KGGEYVQDYK;AEATPSILIQDTEDR;GLASQYEVR;QLAPTLEEVAVHFK;DDNDVVIAK;LEQYEGER;SLAPEYEK;LFKPYDER;GGEYVQDYK;FFNLQGAK	1.41508e+07	6.867e+07	1e-10	149622902	Protein disulfide-isomerase OS=Ricinus communis OX=3988 PE=2 SV=1	unknown [Picea sitchensis]	Cellular Component: endoplasmic reticulum lumen (GO:0005788);	K09580|TnS000500167t03	Protein processing in endoplasmic reticulum (ko04141)
TnS000018995t01	WSPAALR	1e-10	230874730	1e-10	1e-10	Subtilisin-like protease SBT1.5 OS=Arabidopsis thaliana OX=3702 GN=SBT1.5 PE=2 SV=1	PREDICTED: subtilisin-like protease SBT1.5 [Solanum lycopersicum]	--	--	--
TnS000722145t02	ELAPYDPDWYYIR;IELPPWTDIVK	1e-10	6.24571e+07	1e-10	1.65779e+08	40S ribosomal protein S19-3 OS=Arabidopsis thaliana OX=3702 GN=RPS19C PE=2 SV=1	unknown [Picea sitchensis]	Molecular Function: structural constituent of ribosome (GO:0003735);	K02966|TnS000722145t02	Ribosome (ko03010)
TnS000468647t05	ILTEALEAAEIQK;VALINYGPDYGK;LSLTDLK;ALVDAPNMVR;ALVDAPNMVR	1e-10	5.39788e+07	1e-10	1.74236e+08	Probable 60S ribosomal protein L14 OS=Pisum sativum OX=3888 PE=2 SV=1	unknown [Picea sitchensis]	Molecular Function: structural constituent of ribosome (GO:0003735);	K02875|TnS000468647t05	Ribosome (ko03010)
TnS000892147t01	NVIHGSDGLESAQK;MEQTFIMIKPDGVQR;LIGATNPLASEPGTIR;KLIGATNPLASEPGTIR	1e-10	1e-10	1e-10	2.25116e+08	Nucleoside diphosphate kinase 1 OS=Mesembryanthemum crystallinum OX=3544 GN=NDKP1 PE=2 SV=1	unknown [Picea sitchensis]	Molecular Function: nucleoside diphosphate kinase activity (GO:0004550);	K00940|TnS000892147t01	Purine metabolism (ko00230);; Pyrimidine metabolism (ko00240)
TnS000838859t04	TSAVTGQVPLITGR;SLGGVGVVEVR;SFSGAAAFSGK	159509616	6.35322e+07	1e-10	1e-10	Subtilisin-like protease SBT1.7 OS=Arabidopsis thaliana OX=3702 GN=SBT1.7 PE=1 SV=1	unknown [Picea sitchensis]	Biological Process: metabolic process (GO:0008152);	--	--
TnS000830731t07	LTLNAGGFALPAYSDSAK;IAGPEGMHWFSIITTPSPVFSHLGGK;VVVLTPNNLPLVK;EIVSNDGGSYYAWNPNDLPMLK;MQDAIFFAPPK;AQVVGIDGER;LPEVESQTQEPALSLNCLK;VLTPAAPR	1e-10	1.55352e+07	1e-10	2.0555e+08	Glutelin type-A 1 OS=Oryza sativa subsp. japonica OX=39947 GN=GLUA1 PE=1 SV=2	unknown [Picea sitchensis]	Cellular Component: cytoplasmic part (GO:0044444);	--	--
TnS000914191t03	LVFVPEKDGESTELEVYDFK;SKFEVAGIWYEHR;FEVAGIWYEHR;SDGGYVWACK;LEAACIGTVEAGK;GGETSTNSIASIFAWTR;LIDDMVAYALK;DIFQEVYECNWK;AFAEASMTMAYQK;AFAEASMTMAYQK;GDGGVALAMYNTDESIR;GDGGVALAMYNTDESIR;TIEAEAAHGTVTR;DATDDKVTVESAEATLK;LVPGWTKPICIGR;DLALILHGPK;HAFGDQYR;YYDLGLPHR;CATITPDEAR;VDNPIVEMDGDEMTR;EHYLSTEEFIDAVADDLK	8.68845e+06	5.86726e+07	1e-10	1.53131e+08	Isocitrate dehydrogenase [NADP] OS=Nicotiana tabacum OX=4097 PE=2 SV=1	NADP+-isocitrate dehydrogenase [Pinus pinaster]	Molecular Function: magnesium ion binding (GO:0000287);	K00031|TnS000914191t03	Citrate cycle (TCA cycle) (ko00020);; Glutathione metabolism (ko00480);; Carbon metabolism (ko01200);; 2-Oxocarboxylic acid metabolism (ko01210);; Biosynthesis of amino acids (ko01230);; Peroxisome (ko04146)
TnS000049607t03	TGEESHVEIQER;HSESEGPQEAMNIER;TRPYWGFVDLVTTNTEDIKK;VDKEEAHSPDDVQR;NSEQPAPESQGLQSK;SSSSSNNMHTHLVYK;SSSSSNNMHTHLVYK;ALAEEEYETATK;GEIFFFYRPK;LQGLMGSNR;LQGLMGSNR;VNIEEKPLMR;EGSFIIQIK	1e-10	6.86469e+07	1e-10	1.51081e+08	--	LOW QUALITY PROTEIN: uncharacterized protein LOC21397006 [Morus notabilis]	--	--	--
TnS000362399t02	NVQSTLDALVNSAR	2.47095e+07	1.94036e+08	1e-10	1e-10	Cysteine-rich repeat secretory protein 9 OS=Arabidopsis thaliana OX=3702 GN=CRRSP9 PE=2 SV=1	PREDICTED: cysteine-rich receptor-like protein kinase 10 [Ricinus communis]	Molecular Function: transferase activity (GO:0016740);	--	--
TnS000078159t02	ASYFHSVSPLTK;VDTGSNILTTVTYDDLAPGLK;LTVTTCTSNGLEFTSSGSK;CRGENTFTIGTQHAIDPLTTVK;TAVGAEIQHSR;AAGLIQHEWRPK;EDFVASLTVANK;SFVTISGEVDTK;TIFSFTVPDQR	3.49692e+06	6.73722e+07	1e-10	1.44728e+08	Mitochondrial outer membrane protein porin of 36 kDa OS=Solanum tuberosum OX=4113 PE=1 SV=2	unknown [Picea sitchensis]	Cellular Component: cell wall (GO:0005618);	--	--
TnS000578953t03	SNYNFEKPFLYLAR;LVIVGDGGTGK;FNCWDTAGQEK;HLTGEFEK	1e-10	4.47051e+07	1e-10	169537759	GTP-binding nuclear protein Ran-A1 OS=Nicotiana tabacum OX=4097 GN=RAN-A1 PE=2 SV=1	hypothetical protein GOBAR_AA31958 [Gossypium barbadense]	Molecular Function: GTPase activity (GO:0003924);	K07936|TnS000578953t03	Ribosome biogenesis in eukaryotes (ko03008);; RNA transport (ko03013)
TnS000868947t03	AGGAYTLNTPSSVTVR;QAVGIWGCK	1e-10	5.64412e+07	1e-10	1.56441e+08	60S ribosomal protein L37a OS=Pseudotsuga menziesii OX=3357 GN=RPL37A PE=3 SV=1	60S ribosomal protein L37a-1 [Amborella trichopoda]	Molecular Function: structural constituent of ribosome (GO:0003735);	K02921|TnS000868947t03	Ribosome (ko03010)
TnS000991505t04	LLEQDDYDLGYDAAK;VSNLNAVVR;AAMLQGVDQLAEAVK;AAMLQGVDQLAEAVK;GISLAVDTVVTHLK;AAVEEGILPGGGVAFLYATK;TLENELEVVEGMK;MISTSEEIAQVGTISANGER;IDHEAFGSAK;IGGASEAEVGEK;AAIEESTSDYDREK;AAIEESTSDYDR;EGVITIADGK;KVSNLNAVVR;VGVQIIQNALK;IGGASEAEVGEKK;NVIIEQSYGAPK;VMEMALK;LQTVNFDQK;APGFGENR;EIGELIAR;MISTSEEIAQVGTISANGER	1e-10	51179570	1e-10	159749998	Chaperonin CPN60-2, mitochondrial OS=Cucurbita maxima OX=3661 GN=CPN60-2 PE=1 SV=1	PREDICTED: chaperonin CPN60-2, mitochondrial [Ricinus communis]	Molecular Function: ATP binding (GO:0005524);	K04077|TnS000991505t04	RNA degradation (ko03018)
TnS000191723t02	QFANIPGLMEGQAKPDYATCVK;ERTDALDAAGNTTAAIGK;KYIEAGASEHAR;TGAATNVIFGLALGYK;NGGYSEYLLEEEDTEHGANYAVK;TDALDAAGNTTAAIGK;YIEAGASEHAR;ISTDASLK;FTIFNFGK;AAVIGDTIGDPLK;IATYANAR;NIPEDDPR;ASITVVDVLSAK	1e-10	4.34965e+07	1e-10	1.64e+08	Pyrophosphate-energized vacuolar membrane proton pump OS=Vigna radiata var. radiata OX=3916 PE=1 SV=4	unknown [Picea sitchensis]	Molecular Function: inorganic diphosphatase activity (GO:0004427);	K01507|TnS000191723t02	Oxidative phosphorylation (ko00190)
TnS000089725t01	GQETPGEDPAVVSR;LPITWYPHAFTER;TVAVIGPNADATTAMIGNYAGVPCR;TVAVIGPNADATTAMIGNYAGVPCR;DVCNSEHQELALQAAR	1.11981e+08	9.33312e+07	1e-10	1e-10	Beta-xylosidase/alpha-L-arabinofuranosidase 2 OS=Medicago sativa subsp. varia OX=36902 GN=Xyl2 PE=2 SV=1	PREDICTED: putative beta-D-xylosidase [Eucalyptus grandis]	--	--	--
TnS000266583t12	NTHYVYLPIPEVITHPR;LPHLTDVFDIKPIPSTFK;AINSAYTEAHSAYR;QEPSSFNEEEFQR;GLTDDNIPGIPLSR;DSSLENLNPEGNLLK;AGPRPQIYYDPSEVK;GGGNVSEIVDSIHK;IGGPVGLLK;QIVITLEAYGVK;TIDNDILIMDK;DITGIEYGYR;NTQTDASGNPVLGDIGGHLVK;TIDNDILIMDK;VTVVGVPK	1e-10	1.77699e+07	1e-10	1.87054e+08	ATP-dependent 6-phosphofructokinase 5, chloroplastic OS=Arabidopsis thaliana OX=3702 GN=PFK5 PE=1 SV=1	PREDICTED: ATP-dependent 6-phosphofructokinase 5, chloroplastic-like [Nelumbo nucifera]	Molecular Function: 6-phosphofructokinase activity (GO:0003872);	K00850|TnS000266583t12	Glycolysis / Gluconeogenesis (ko00010);; Pentose phosphate pathway (ko00030);; Fructose and mannose metabolism (ko00051);; Galactose metabolism (ko00052);; Carbon metabolism (ko01200);; Biosynthesis of amino acids (ko01230);; RNA degradation (ko03018)
TnS000718889t02	LIGVEYVISDR;TSQIAQSFTPIK;QFQQHVCSWAIVGHDMSR;AGAPLSTLTR;TIGSVFIDK;YGISTQER;FWCTWQFDR;QHPLADYWK	1e-10	1.20476e+07	1e-10	192450819	Oil body-associated protein 2A OS=Zea mays OX=4577 GN=OBAP2A PE=2 SV=1	PREDICTED: uncharacterized protein LOC104211375 [Nicotiana sylvestris]	--	--	--
TnS000155889t01	NFLGVSEIAR;STTPSVAEEQAK;VTMFEIAK	1e-10	2.3538e+07	1e-10	1.80379e+08	Zinc finger CCCH domain-containing protein 44 OS=Arabidopsis thaliana OX=3702 GN=At3g51120 PE=2 SV=3	unknown [Picea sitchensis]	--	--	--
TnS000035493t11	TYLNLPSEIVPATLK;GGAPAEYQPQFR;HPEIDVPNLHVIK;GAPGEFGDK	1e-10	4.73769e+07	1e-10	1.54286e+08	40S ribosomal protein S10-2 OS=Oryza sativa subsp. japonica OX=39947 GN=RPS10-2 PE=2 SV=1	unknown [Picea sitchensis]	Cellular Component: cell wall (GO:0005618);	K02947|TnS000035493t11	Ribosome (ko03010)
TnS000903297t06	FIVNCMDQDLSWK;VVFCIHNIAYQGR;FDASTVLEAKPR;GSFDFIDGHDTPVR;FEPCGLIQLQAMR;IYGPQTGEDYVDNQLR;VWVDHPWFLEK;VLTVSPYYAHELMSGEDR;VLTVSPYYAHELMSGEDR;TGGLGDVMGGLPPALAAR;TGGLGDVMGGLPPALAAR;FNVPLAHLITAGSDFIIVPSR;QIQELEEKYPTK;NGTVPLVASTGGLVDTVK;FGGITGIVNGMDVQEWDPSTDK;QIQELEEK;FIVNCMDQDLSWK;FEPCGLIQLQAMR;VDPADVAAIVK	1e-10	3.88449e+07	1e-10	1.61577e+08	Granule-bound starch synthase 1, chloroplastic/amyloplastic OS=Manihot esculenta OX=3983 GN=WAXY PE=2 SV=1	granule-bound starch synthase 1, chloroplastic/amyloplastic [Quercus suber]	Molecular Function: starch synthase activity (GO:0009011);	--	--
TnS000166611t01	EAISVIMADSK;EAISVIMADSK;FPTLVTHQESLESK;VCMLGDAQHVEEAEK;VLCMGVAVGNCAMEEK;LLGPGLNK	1e-10	1.17777e+07	1e-10	1.85462e+08	60S ribosomal protein L10a OS=Oryza sativa subsp. japonica OX=39947 GN=RPL10A PE=1 SV=1	unknown [Picea sitchensis]	Molecular Function: RNA binding (GO:0003723);	K02865|TnS000166611t01	Ribosome (ko03010)
TnS000080113t02	FDVGNVVMVTGGR;CYPAGFMDVVSIAK;GSFEIIHVQDAAGHEFATR;GTKPWVSLPK;GIPYLNTYDGR;QGNVFTIGK;FDVGNVVMVTGGR;LSIIEEAR;YPDPLIK;LISVDGK;ECLPLVVLLR	1e-10	2.50488e+07	1e-10	1.7214e+08	40S ribosomal protein S4-3 OS=Arabidopsis thaliana OX=3702 GN=RPS4D PE=2 SV=2	unknown [Picea sitchensis]	Molecular Function: RNA binding (GO:0003723);	K02987|TnS000080113t02	Ribosome (ko03010)
TnS000223621t01	EHQIVETILGPQLK;TYGFLTPDLWR;SLEQIYLFSLPVK;VLQFAGIEDVFTSSR;ATFECLLK;TLILEDVER;LSVIPVR	1e-10	3.32104e+07	1e-10	1.63902e+08	40S ribosomal protein S2-2 OS=Arabidopsis thaliana OX=3702 GN=RPS2B PE=2 SV=1	unknown [Picea sitchensis]	Molecular Function: RNA binding (GO:0003723);	K02981|TnS000223621t01	Ribosome (ko03010)
TnS000378927t06	ATPINLAQHTYWNLAGEDSGR;IPGYDINYVLDPPK;VYHLPANDGK;IKDAQFELDGK;FTAHGLSCK;VLWSVESMK;LDMTAKPLNK	1e-10	1.20253e+07	1e-10	1.84072e+08	--	aldose 1-epimerase [Cryptomeria japonica]	Biological Process: carbohydrate metabolic process (GO:0005975);	K01785|TnS000378927t06	Glycolysis / Gluconeogenesis (ko00010);; Galactose metabolism (ko00052)
TnS000829583t08	LVSDSTVEQTEQVLK;TTILLSDINDFK;TTILLSDINDFKK;APAALGPYSQAIK;AGGASFSSVVK;ATYQVAALPANAK;YFPSPAPAR;VNEVYGR	8.73895e+06	3.25648e+07	1e-10	1.54283e+08	Reactive Intermediate Deaminase A, chloroplastic OS=Arabidopsis thaliana OX=3702 GN=RIDA PE=1 SV=1	hypothetical protein CDL15_Pgr002528 [Punica granatum]	Molecular Function: deaminase activity (GO:0019239);	--	--
TnS000034497t03	VNVAFLEGALK;AIPYDFVQEDMQNK;ISPFVAR	1e-10	1e-10	1e-10	194143144	Glutathione S-transferase U17 OS=Arabidopsis thaliana OX=3702 GN=GSTU17 PE=2 SV=1	probable glutathione S-transferase [Picea mariana]	Biological Process: response to stimulus (GO:0050896);	K00799|TnS000034497t03	Glutathione metabolism (ko00480)
TnS000199659t06	TGDCIEEENNLTIK;VYSNLAAQIGADK;IVIAGVGPIGCSPK;KIVIAGVGPIGCSPK;LGFPQSPPPYLSIANQLPAK;ANFPHNGVDYPSSKPTGR;YKPDQYLDYLITTFK;YNAALTSLMK;LNAEIPCIPLVK;YNAALTSLMK	1e-10	1.13362e+06	3.13973e+07	1.6114e+08	GDSL esterase/lipase At5g55050 OS=Arabidopsis thaliana OX=3702 GN=At5g55050 PE=2 SV=1	PREDICTED: GDSL esterase/lipase At5g55050-like [Nelumbo nucifera]	Molecular Function: hydrolase activity, acting on ester bonds (GO:0016788);	--	--
TnS000186205t02	MVNHFVQEFK;MYQGAGADIPEGGFAGAAESGPSSGGPGPK;EIAEAYLGSTIK;SSIHDVVLVGGSTR;DAGVISGLNVMR;FSDASVQSDIK;QFAAEEVSSMVLMK;MVNHFVQEFK;RFSDASVQSDIK;VIAGPADKPMIIVNYK;DAGVISGLNVMR;QFAAEEVSSMVLMK	1e-10	5.95636e+07	1e-10	1.33763e+08	Heat shock cognate 70 kDa protein 2 OS=Solanum lycopersicum OX=4081 GN=HSC-2 PE=2 SV=1	PREDICTED: heat shock cognate 70 kDa protein 2-like [Elaeis guineensis]	Molecular Function: ATP binding (GO:0005524);	K03283|TnS000186205t02	Spliceosome (ko03040);; Protein processing in endoplasmic reticulum (ko04141);; Endocytosis (ko04144)
TnS000715591t03	EDISSNPGLVDTADDATK;MTIELTHNWGTESDPDFK;MTIELTHNWGTESDPDFK;GFGHFGITVDDTYK;FESLGVEFVK;GYFIQQTMLR;GYFIQQTMLR	1e-10	1e-10	1e-10	1.92802e+08	Lactoylglutathione lyase OS=Glycine max OX=3847 GN=GLXI PE=1 SV=1	unknown [Picea sitchensis]	Molecular Function: lactoylglutathione lyase activity (GO:0004462);	K01759|TnS000715591t03	Pyruvate metabolism (ko00620)
TnS000115905t01	GHIALDSAVFPNGTTGHALDILAR;LIDTSQLSLAEIDWVNK;VPLWHAGLDYR;DRPLPTIEPISVHSLEFAGR;YFLQASQQLSER;FEHITWVPYQSK;QMQDIYGAAGYFSEEK;QMQDIYGAAGYFSEEK;YHSACYQVLEPYLK;LTEVSVSDKLEAFR;LTEVSVSDK;NPVELDGLR;DAALLWTDGR;NLIDEVWK;LTSDCVLQHQSPIALAK	1e-10	3.88555e+07	1e-10	1.50022e+08	--	unknown [Picea sitchensis]	Molecular Function: aminopeptidase activity (GO:0004177);	--	--
TnS000174617t02	TVSNYAPWLTTVGATSLDR	1.46477e+08	41061322	1e-10	1e-10	Subtilisin-like protease SBT1.5 OS=Arabidopsis thaliana OX=3702 GN=SBT1.5 PE=2 SV=1	subtilisin-like protease SBT1.5 [Sesamum indicum]	Molecular Function: hydrolase activity (GO:0016787);	--	--
TnS001039035t01	FGIKPADCAR	1.48994e+08	3.84557e+07	1e-10	1e-10	Subtilisin-like protease SBT1.8 OS=Arabidopsis thaliana OX=3702 GN=SBT1.8 PE=1 SV=1	subtilisin-like protease SBT1.7 isoform X1 [Olea europaea var. sylvestris]	Molecular Function: hydrolase activity (GO:0016787);	--	--
TnS000765213t03	GETLQEYWWCTER;WVFPDTNSGIIVLAEGR;DSAAVFAWK;LSPEQAAYINVPVEGPYKPAR;LVGVSEETTTGVK;VKDMSQADFGR;VAVVCGYGDVGK;FDNLYGCR;DMSQADFGR;DIIMVEHMR;ITIKPQTDR;HSLPDGLMR	8.88638e+06	2.74758e+07	1e-10	1.50025e+08	Adenosylhomocysteinase OS=Catharanthus roseus OX=4058 GN=SAHH PE=2 SV=1	S-adenosyl-L-homocysteine hydrolase [Pinus pinaster]	Molecular Function: adenosylhomocysteinase activity (GO:0004013);	K01251|TnS000765213t03	Cysteine and methionine metabolism (ko00270)
TnS000655273t02	LFAASQVASK;LASIPGR	1e-10	40694639	1e-10	1.44257e+08	--	unknown [Picea sitchensis]	Cellular Component: mitochondrial proton-transporting ATP synthase complex, coupling factor F(o) (GO:0000276);	K02140|TnS000655273t02	Oxidative phosphorylation (ko00190)
TnS000490421t02	VNGCPIELVEPEILR;GGGHTSQIYAIR;AYEPILLLGR;TLLVADPR;ALVAYYQK;TAVAVTFCK	1e-10	5.11273e+07	1e-10	1.33199e+08	40S ribosomal protein S16 OS=Gossypium hirsutum OX=3635 GN=RPS16 PE=2 SV=1	PREDICTED: 40S ribosomal protein S16-like [Nelumbo nucifera]	Molecular Function: structural constituent of ribosome (GO:0003735);	K02960|TnS000490421t02	Ribosome (ko03010)
TnS000408231t06	IACYVTVR;VLEQLSGQTPVFSK;ALQLLESGLK	1e-10	1e-10	1e-10	1.8372e+08	60S ribosomal protein L11-2 OS=Arabidopsis thaliana OX=3702 GN=RPL11B PE=2 SV=2	60s ribosomal protein l11-2, partial [Nicotiana attenuata]	Molecular Function: structural constituent of ribosome (GO:0003735);	K02868|TnS000408231t06	Ribosome (ko03010)
TnS000128859t05	VPSYQQDWNAGFAYER;DFHLGWFLHPLTYGK;GFVFGTASSSYQVEGAAK;YPDNIVNIVGSR;GAYDFVGVNQYTAYYMYDPK;NGVPIGPR;FTAEQVK	1.75067e+07	5.48671e+06	2.50955e+07	1.35248e+08	Beta-glucosidase 43 OS=Arabidopsis thaliana OX=3702 GN=BGLU43 PE=2 SV=2	hypothetical protein BRADI_1g10917v3 [Brachypodium distachyon]	Molecular Function: hydrolase activity, hydrolyzing O-glycosyl compounds (GO:0004553);	K05350|TnS000128859t05	Cyanoamino acid metabolism (ko00460);; Starch and sucrose metabolism (ko00500);; Phenylpropanoid biosynthesis (ko00940)
TnS000688543t01	GYISPQFVTNLEK;NVVLDEFGIPK;LSGGVAVIQAGAATEAELEDK;LIAHNAGVEGDVVVER;LADAVGVTLGPR;EIVPVLEQITNMR;CALQNAASVAGMVLTTQALVVEKPK;DSTTIISDVASKDEIQAR;DSTTIISDVASK;TNDSAGDGTTTASVLAR;VENATAEQLGVAR;LGLLNVTAGANPVALK;AIELEDQKENAGAALIR;ELAETDSVYDTEK;ESLDDPEEK;AGIIDPTK;ENAGAALIR;CALQNAASVAGMVLTTQALVVEKPK;LIVEFENAR;VVNDGVTIAR;GVLNVAAVK;DILFDQESR;AIELEDQK	1e-10	44402022	1e-10	1.37832e+08	Chaperonin 60 subunit alpha 1, chloroplastic OS=Arabidopsis thaliana OX=3702 GN=CPN60A1 PE=1 SV=2	unknown [Picea sitchensis]	Molecular Function: ATP binding (GO:0005524);	--	--
TnS001037597t02	IPSNVGNFLIHGGTLR;LDLPGLTQTR;FSSVDQTLVTGNSAR;DLGGAQIHLEGGNYR;GGAVAVVNAVR;DLMLDCNFR;HVQYSFFSAQEASFPQHMLR;ATGFGGIGMK;EYLLSGIR;ATGFGGIGMK;LLLFPDLIR	1e-10	1.74925e+07	4.7027e+07	1.1747e+08	Polygalacturonase QRT3 OS=Arabidopsis thaliana OX=3702 GN=QRT3 PE=2 SV=1	polygalacturonase QRT3-like isoform X1 [Quercus suber]	--	--	--
TnS000710173t01	ATMEANMNEAEAR;VSNMSSSAQEGWDK;VSNMSSSAQEGWDK;ATMEANMNEAEAR;KADQISNQFH;MQSMKDAAAAAK	1e-10	2.684e+07	1e-10	1.54108e+08	--	11 kDa late embryogenesis abundant protein-like [Cucurbita maxima]	--	--	--
Gnetum_montanum_newGene_31.1	LVQSPNSFFMDVK;LTEGCSFR	1e-10	73184764	1e-10	1.04887e+08	40S ribosomal protein S27-2 OS=Arabidopsis thaliana OX=3702 GN=RPS27B PE=2 SV=2	unknown [Picea sitchensis]	Molecular Function: structural constituent of ribosome (GO:0003735);	K02978|Gnetum_montanum_newGene_3180.1	Ribosome (ko03010)
TnS000444593t01	TNVPGIYAIGDVIPGPMLAHK;TNVPGIYAIGDVIPGPMLAHK;GTLGGTCLNVGCIPSK;IVSSTGALALDDVPK;IASGNEVSVSLLDGGETTVK;ALLQSSHMFHEAK;TCHGHPTLSEAVK;HIIIATGSDVK;GLGLEELGVK;VTAVDASGPGVK;ALLQSSHMFHEAK;EAALATFDK	1e-10	3.13691e+07	1e-10	1.45832e+08	Dihydrolipoyl dehydrogenase 1, mitochondrial OS=Arabidopsis thaliana OX=3702 GN=LPD1 PE=1 SV=2	unknown [Picea sitchensis]	Molecular Function: dihydrolipoyl dehydrogenase activity (GO:0004148);	K00382|TnS000444593t01	Glycolysis / Gluconeogenesis (ko00010);; Citrate cycle (TCA cycle) (ko00020);; Glycine, serine and threonine metabolism (ko00260);; Valine, leucine and isoleucine degradation (ko00280);; Pyruvate metabolism (ko00620);; Carbon metabolism (ko01200)
TnS000963127t02	ASGDYAIVVSHNPDNNTTR;ATLMVGNVLPLR;GAPLAQVTFR;EIPEGAVICNVEQNPGDR;VLDYSER	1e-10	3.26492e+07	1e-10	1.44037e+08	60S ribosomal protein L8 OS=Solanum lycopersicum OX=4081 GN=RPL8 PE=2 SV=1	60S ribosomal protein L8-like [Dendrobium catenatum]	Molecular Function: RNA binding (GO:0003723);	K02938|TnS000963127t02	Ribosome (ko03010)
TnS000995183t01	YATLEANNVYGALR;APWLIEDEPR;FYTADPTEGITDTSLQK;YTVGDAVEVVR;CLFSNQGVWYLDR;QIIESMSYAK;HYLPLEVIK;NTFLWPLPR;LSPQTVVHNWLQAGVCPR;YFVLEAQK	2.67338e+07	3.53195e+07	1.98898e+07	9.44397e+07	Beta-hexosaminidase 1 OS=Arabidopsis thaliana OX=3702 GN=HEXO1 PE=1 SV=1	unknown [Picea sitchensis]	Molecular Function: beta-N-acetylhexosaminidase activity (GO:0004563);	K12373|TnS000995183t01	Other glycan degradation (ko00511);; Amino sugar and nucleotide sugar metabolism (ko00520);; Glycosaminoglycan degradation (ko00531);; Glycosphingolipid biosynthesis - globo series (ko00603);; Glycosphingolipid biosynthesis - ganglio series (ko00604)
TnS000286199t12	SASPDTLEILGNK;APLLIGCDLR;HSNLAPNPVGSLTAVVDPHACK;EVIDVNQDSLGVQGK;ETADAMVTTGLSK;ETADAMVTTGLSK;DSFQSVMSLADQNDR;SHFSIWAIMK;VAVVLWNR;LGIYSDAGR;NGDLEVWAGPLSGK;ASTFPSGIK	9.08405e+07	4.62201e+07	5.82415e+06	32659446	Alpha-galactosidase 2 OS=Arabidopsis thaliana OX=3702 GN=AGAL2 PE=1 SV=1	unknown [Picea sitchensis]	Biological Process: maltose metabolic process (GO:0000023);	K07407|TnS000286199t12	Galactose metabolism (ko00052);; Glycerolipid metabolism (ko00561);; Sphingolipid metabolism (ko00600);; Glycosphingolipid biosynthesis - globo series (ko00603)
TnS000546833t05	VTPILGASQASASAEHSR;IYCEANPDLCLAHR;GHVPVLAVANAYDPAQQWVK;DSAGFPAFALVNK;IKDEVGYPSFALVNK;IHCEANPGFFMAAR;VDSWGLK	1e-10	3.06708e+07	1e-10	1.41407e+08	Ricin B-like lectin R40G2 OS=Oryza sativa subsp. japonica OX=39947 GN=R40G2 PE=2 SV=1	unknown [Picea sitchensis]	--	--	--
Gnetum_montanum_newGene_356.2	MNIVELDSINGGR;MNIVELDSINGGR;HILQQLEK;NGARPPHFCR	1e-10	2.5724e+07	1e-10	1.45062e+08	40S ribosomal protein S19-3 OS=Arabidopsis thaliana OX=3702 GN=RPS19C PE=2 SV=1	unknown [Picea sitchensis]	Molecular Function: structural constituent of ribosome (GO:0003735);	K02966|Gnetum_montanum_newGene_3571.1	Ribosome (ko03010)
TnS000116117t01	NSWGTGWGESGYMR;NSWGTGWGESGYMR	3.78722e+07	1.31627e+08	1e-10	1e-10	Cysteine protease XCP1 OS=Arabidopsis thaliana OX=3702 GN=XCP1 PE=1 SV=1	unknown [Picea sitchensis]	Molecular Function: hydrolase activity (GO:0016787);	--	--
TnS000765213t02	ENGEELVADSHLLPASAVGYK;RVEFNIISGTSMSCPHVSGLAALLK	1e-10	169397138	1e-10	1e-10	Subtilisin-like protease SBT1.7 OS=Arabidopsis thaliana OX=3702 GN=SBT1.7 PE=1 SV=1	hypothetical protein TSUD_358600 [Trifolium subterraneum]	--	--	--
TnS000305329t07	VSYDDCVVNGGKPLKPSQILR;IVNPEIFR	1.02234e+08	6.53514e+07	1e-10	1e-10	TPD1 protein homolog 1 OS=Arabidopsis thaliana OX=3702 GN=TDL1 PE=2 SV=1	unknown [Picea sitchensis]	--	--	--
TnS000042319t01	TLGPGVDGWAVSLK;SELNEEGFVSGK;EMAYIPLDEDTK;YETSVEENSSR;LGIDADQQR;GSSAEIIPFLK;LLATLGPR;SLDNQFTPLVK;AAIDVVCNPLGK;MGMLESFR;NLLGVEVK	1e-10	3.70252e+07	1e-10	1.30243e+08	ADP,ATP carrier protein 1, chloroplastic OS=Arabidopsis thaliana OX=3702 GN=AATP1 PE=1 SV=2	ADP,ATP carrier protein 2, chloroplastic [Amborella trichopoda]	Molecular Function: ATP:ADP antiporter activity (GO:0005471);	--	--
TnS000182403t17	NDLFITGESYAGHYVPAVTAR;EAGLLTSYGPLSFLK;DIEASVETLGHHAGYYR;ASNLIFVDQPIGTGYSYSK;NLEVGIPTLLEDGVK	1e-10	9.96534e+06	1e-10	1.56726e+08	Serine carboxypeptidase 3 OS=Oryza sativa subsp. japonica OX=39947 GN=CBP3 PE=2 SV=1	serine carboxypeptidase-like [Amborella trichopoda]	Molecular Function: serine-type carboxypeptidase activity (GO:0004185);	--	--
TnS000433277t04	AVGAIIALYER;AVGIYASLVNINAYHQPGVEAGK;VNQGITVYGNK;YLQQLVMESLGK;YLQQLVMESLGK;ALIAEGDCGSPR;IGFTDEFLAAMEPHFAR;GSTDQHAYIQQLR;EPVEALTVDQIAER;QGVAVTQENSLLDNTAK;ESLTVTVQEVNPR;AAGEVLALQK;QQIESTLDR;IVAFADDVISGK;DSLLLLSR;FPMFDWVGGR;APTDFLR;IVTHIAANDR;YTQWLYQHK;FPMFDWVGGR;DMVVLPYK;NGLLEVQK;IEGWVER	1e-10	1.94426e+07	1e-10	1.46749e+08	Glucose-6-phosphate isomerase 1, chloroplastic OS=Arabidopsis thaliana OX=3702 GN=PGI1 PE=1 SV=1	unknown [Picea sitchensis]	Molecular Function: glucose-6-phosphate isomerase activity (GO:0004347);	K01810|TnS000433277t04	Glycolysis / Gluconeogenesis (ko00010);; Pentose phosphate pathway (ko00030);; Starch and sucrose metabolism (ko00500);; Amino sugar and nucleotide sugar metabolism (ko00520);; Carbon metabolism (ko01200)
TnS000051575t09	LLGAVTIANGGVLPNIHQVLLPK	1e-10	1e-10	1e-10	165588044	Histone H2AX OS=Picea abies OX=3329 PE=2 SV=1	putative histone, partial [Pinus sylvestris]	Cellular Component: nucleosome (GO:0000786);	--	--
TnS000553067t04	TIVASQTLHIPEGVK;VKDEVVLEGNDIELVSR;TAISHVQNLITGVTTGYR;HLNLDFQLIR;VDAWFGSR;VNLLEGVTIK	1e-10	5.65899e+07	1e-10	1.08193e+08	60S ribosomal protein L9 OS=Oryza sativa subsp. japonica OX=39947 GN=RPL9 PE=2 SV=3	unknown [Picea sitchensis]	Molecular Function: structural constituent of ribosome (GO:0003735);	K02940|TnS000553067t04	Ribosome (ko03010)
TnS001035023t01	GILTGECGTDLNHGVNVVGYGSEK;NSWGETWGDAGYIK;VAAAGQPVSVAIDAGGQAFR;LLSLSEQQLVDCDTR;HGICGIAMDASFPTK;NVAQNNEHALK;GMDYWIVR	1e-10	1e-10	1e-10	1.63573e+08	Vignain OS=Phaseolus vulgaris OX=3885 PE=2 SV=2	unknown [Picea sitchensis]	Molecular Function: hydrolase activity (GO:0016787);	--	--
TnS000217081t03	QYSGELEGSAGSPYELQR;ALVNEALK	1e-10	1e-10	1e-10	1.63105e+08	60S acidic ribosomal protein P3 OS=Zea mays OX=4577 GN=RPP3A PE=1 SV=3	PREDICTED: 60S acidic ribosomal protein P3 [Erythranthe guttata]	--	K02942|TnS000217081t03	Ribosome (ko03010)
TnS000898971t01	YSVVEGGLLGER	1e-10	1e-10	1e-10	1.62491e+08	Major pollen allergen Bet v 1-B OS=Betula pendula OX=3505 GN=BETV1B PE=1 SV=2	pathogenesis-related protein PsemI [Pseudotsuga menziesii]	Biological Process: response to stimulus (GO:0050896);	--	--
TnS000799009t03	TPTFATVVLR;ADELAYNAGYR;DLDSAEHLSNHIGSLFSEEQIYR;VAWEIFTPLLNR;LFYLALPPSVYPVVCK;DNIDNVQIVFR;ELVQNLLVVR;GGYFDEYGIIR;YQDVTIPEAYER;VVVEKPFGK;VLESVLPIR;LFQPVWNR;LQPSESMYMK;LQPSESMYMK;GDQQHFVR;NEFVIR;NEDVIIGQYEGYTDDSTVK	1e-10	2.36939e+07	1e-10	1.38307e+08	Glucose-6-phosphate 1-dehydrogenase, cytoplasmic isoform OS=Solanum tuberosum OX=4113 GN=G6PDH PE=2 SV=1	unknown [Picea sitchensis]	Molecular Function: glucose-6-phosphate dehydrogenase activity (GO:0004345);	K00036|TnS000799009t03	Pentose phosphate pathway (ko00030);; Glutathione metabolism (ko00480);; Carbon metabolism (ko01200)
TnS000963785t03	GAVSVAELLLQEGAK	1e-10	1e-10	1e-10	1.61517e+08	Protein S-acyltransferase 24 OS=Arabidopsis thaliana OX=3702 GN=PAT24 PE=2 SV=1	PREDICTED: protein S-acyltransferase 24-like [Phoenix dactylifera]	--	--	--
TnS000828849t07	LWGENYFDPATR;ILSEEFGWDKDLAK;VENLYEGPLDDIYATAIR;AYLPVIESFGFSSTLR;NATLTNEKEVDAHPIR;ILSEEFGWDK;GFVQFIYEPIK;FTAEGLR	1e-10	6.60743e+07	1e-10	9.53594e+07	Elongation factor 2 OS=Arabidopsis thaliana OX=3702 GN=LOS1 PE=1 SV=1	PREDICTED: elongation factor 2-like [Elaeis guineensis]	--	--	--
TnS000398673t03	LNFDDNAAFR;LHGGTPANFLDVGGNASEGQVIEAFK;VEEAEDIASK;GGTSIEDLAEKYPDMIIK;QTISSTFATEK;MLGQVLVTK;VPIDIFK;GVVVSSIAEVK;VPVVVR;CDVIASGIVNAAK	1e-10	2.70344e+07	1e-10	1.33968e+08	Succinate--CoA ligase [ADP-forming] subunit beta, mitochondrial OS=Solanum lycopersicum OX=4081 PE=1 SV=1	unknown [Picea sitchensis]	Molecular Function: ATP binding (GO:0005524);	K01900|TnS000398673t03	Citrate cycle (TCA cycle) (ko00020);; Propanoate metabolism (ko00640);; Carbon metabolism (ko01200)
TnS000376003t02	EFYFTTPPPPGPDVPYK;LADSIWLYNR;VQFESWFTQYK;YPFHDNR;SETPWLIVLMHSPWYNSNEHHYMEGETMR	3.34594e+07	1.0407e+08	1e-10	2.30743e+07	Purple acid phosphatase 2 OS=Ipomoea batatas OX=4120 GN=PAP2 PE=1 SV=1	purple acid phosphatase [Momordica charantia]	Molecular Function: acid phosphatase activity (GO:0003993);	--	--
TnS000506667t03	SSITPGTVLIMLAGR;SSITPGTVLIMLAGR;VNQAYVIATSTK;TEGEFFEADKEDKK;FYPPDDVPKPLPNR;QLESGLCLVTGPFK;NIEAVPLLK;RVNQAYVIATSTK;VDISGADVSK	1e-10	3.95837e+07	1e-10	1.2e+08	60S ribosomal protein L6 OS=Mesembryanthemum crystallinum OX=3544 GN=RPL6 PE=2 SV=1	unknown [Picea sitchensis]	Molecular Function: structural constituent of ribosome (GO:0003735);	K02934|TnS000506667t03	Ribosome (ko03010)
Gnetum_montanum_newGene_4771.1	SDYGQSQLR;NTVVMYDR	149226654	1e-10	1e-10	8.22463e+06	--	--	--	--	--
TnS000325841t01	LLGAVTIANGGVLPNIHNVLLPK	1e-10	1.54293e+07	1e-10	1.41875e+08	Probable histone H2A.3 OS=Oryza sativa subsp. japonica OX=39947 GN=Os08g0427700 PE=3 SV=1	unknown [Picea sitchensis]	Cellular Component: nucleosome (GO:0000786);	--	--
TnS000364023t01	TSLYIVAESYGGK;EAAEDLLTFLK;QFSTTVTDLAK;QGAHMFWWLYR;IASHFGLVLSK	7.51739e+06	8.2788e+07	1e-10	6.43564e+07	Serine carboxypeptidase-like 51 OS=Arabidopsis thaliana OX=3702 GN=SCPL51 PE=2 SV=2	PREDICTED: serine carboxypeptidase-like 51 [Musa acuminata subsp. malaccensis]	Biological Process: response to stress (GO:0006950);	--	--
Gnetum_montanum_newGene_1911.1	LDAQEIANIR;IDFAPGGVVPPHNHPR	1e-10	1e-10	1.54512e+08	1e-10	--	--	--	--	--
TnS000819213t01	HSSGQLEPLLK;QLFQNLGATSK;GLLASDAVVVFSK;TYCPYCTQVK;TVPNVFIGGK	1e-10	9.13671e+06	1e-10	1.44423e+08	Glutaredoxin OS=Ricinus communis OX=3988 PE=3 SV=1	PREDICTED: glutaredoxin [Ricinus communis]	Cellular Component: cytoplasm (GO:0005737);	--	--
TnS001039353t12	LSGIELSTTK;AVVNQVADNHYRPDLK	1e-10	7.98239e+06	1e-10	1.43905e+08	60S ribosomal protein L28-1 OS=Arabidopsis thaliana OX=3702 GN=RPL28A PE=1 SV=1	60S ribosomal protein L28-1-like [Asparagus officinalis]	Molecular Function: structural constituent of ribosome (GO:0003735);	K02903|TnS001039353t12	Ribosome (ko03010)
TnS000809851t22	IIDLVSSAEVVK;AGLEDGQEVLHR;KSPCGEGTNTWDR;SPCGEGTNTWDR;VCADLIR	1e-10	2.51666e+07	1e-10	1.26509e+08	40S ribosomal protein S20 OS=Oryza sativa subsp. japonica OX=39947 GN=RPS20 PE=2 SV=2	unknown [Picea sitchensis]	Molecular Function: RNA binding (GO:0003723);	K02969|TnS000809851t22	Ribosome (ko03010)
TnS000802415t01	IIVTSESAFSK;IMDIASFEK;TGVLGDVVK;IMDIASFEK;ALTFVIDCGKPVEDK	1e-10	2.18049e+07	1e-10	1.29657e+08	60S ribosomal protein L22-2 OS=Arabidopsis thaliana OX=3702 GN=RPL22B PE=2 SV=1	60S ribosomal protein L22-2 [Morus notabilis]	Molecular Function: structural constituent of ribosome (GO:0003735);	K02891|TnS000802415t01	Ribosome (ko03010)
TnS000211875t07	LAQEVSGDALGEEFK;KGDNDLPGLTDTEKPR;FNIACPTTGCQK;GCIVSPDLSVLNLTIVK;LVTPLTLQR;AKVEAAEYQK;QGVLTAGR	1e-10	3.4544e+07	1e-10	1.16613e+08	40S ribosomal protein S6 OS=Asparagus officinalis OX=4686 GN=rps6 PE=2 SV=1	PREDICTED: 40S ribosomal protein S6 [Musa acuminata subsp. malaccensis]	Molecular Function: structural constituent of ribosome (GO:0003735);	K02991|TnS000211875t07	Ribosome (ko03010)
TnS000595457t02	LSGDDVSELHFK;FSVGSGSPYAYGVLDTGYK;LLANILYSYR;DAASGGVSSVYYVGPDGWK;ASMGGYISSQSVK	1e-10	6.98895e+06	1e-10	1.44146e+08	Proteasome subunit beta type-5 OS=Spinacia oleracea OX=3562 PE=2 SV=1	unknown [Picea sitchensis]	Molecular Function: threonine-type endopeptidase activity (GO:0004298);	K02737|TnS000595457t02	Proteasome (ko03050)
TnS000152975t04	VSADVIAHYTVR;NDNVAAAQGGFLSR;GTYAGASSVDSAASESLHVK;GTVELSGTNGETSTQGLDGLAK;EPSELSIQENAHGLAR;CQEYYAAGAR;RCQEYYAAGAR;AVLIIGAK;NASYIATPGK	1e-10	2.03847e+07	1e-10	130653591	Fructose-bisphosphate aldolase 3, cytoplasmic OS=Oryza sativa subsp. japonica OX=39947 GN=FBA3 PE=2 SV=1	unknown [Picea sitchensis]	Molecular Function: fructose-bisphosphate aldolase activity (GO:0004332);	K01623|TnS000152975t04	Glycolysis / Gluconeogenesis (ko00010);; Pentose phosphate pathway (ko00030);; Fructose and mannose metabolism (ko00051);; Carbon fixation in photosynthetic organisms (ko00710);; Carbon metabolism (ko01200);; Biosynthesis of amino acids (ko01230)
TnS000254591t05	EGISAEVINLR;VYLMGEEVGEYQGAYK;DALNSALDEEMSADSK;DALNSALDEEMSADSK;TYYMSAGQISVPIVFR;IAGADVPMPYAANLER;LAVPQVEDIVR;VLSPYSSEDAR	1e-10	3.29227e+07	1e-10	1.17894e+08	Pyruvate dehydrogenase E1 component subunit beta-1, mitochondrial OS=Oryza sativa subsp. japonica OX=39947 GN=Os08g0536000 PE=2 SV=1	hypothetical protein PRUPE_1G220200 [Prunus persica]	Molecular Function: pyruvate dehydrogenase (acetyl-transferring) activity (GO:0004739);	K00162|TnS000254591t05	Glycolysis / Gluconeogenesis (ko00010);; Citrate cycle (TCA cycle) (ko00020);; Pyruvate metabolism (ko00620);; Carbon metabolism (ko01200)
TnS000400187t08	ESKPSPPVETTK;SALGSTSVTEEK;LGFMSGFVK;TSSTEPQLPPR;LGFMSGFVK;LNFAEIEK;EAVYFLR;GLVVPVIR;TTTFTTSPLK	1e-10	2.55038e+07	1e-10	1.25206e+08	Dihydrolipoyllysine-residue succinyltransferase component of 2-oxoglutarate dehydrogenase complex 2, mitochondrial OS=Arabidopsis thaliana OX=3702 GN=At4g26910 PE=1 SV=2	unknown [Picea sitchensis]	Molecular Function: dihydrolipoyllysine-residue succinyltransferase activity (GO:0004149);	K00658|TnS000400187t08	Citrate cycle (TCA cycle) (ko00020);; Lysine degradation (ko00310);; Carbon metabolism (ko01200)
TnS000438403t06	VSSQEVDENICK;GLTPSQIGVILR;KGLTPSQIGVILR;GISSSALPYK;LILVESR;AHGLAPEIPEDLYHLIK	1e-10	1e-10	1e-10	1.49211e+08	40S ribosomal protein S13 OS=Glycine max OX=3847 GN=RPS13 PE=2 SV=1	PREDICTED: 40S ribosomal protein S13 [Elaeis guineensis]	Molecular Function: structural constituent of ribosome (GO:0003735);	K02953|TnS000438403t06	Ribosome (ko03010)
TnS000469793t04	AVGVIVQGPAPSAAPSASK;SSVLMEVKPWDDETDMK;TFITGHQATR;VPSANYPNVLR;DDITVYGALGK;SSVLMEVKPWDDETDMKK	1e-10	3.51975e+07	1e-10	1.11011e+08	Elongation factor 1-delta OS=Pimpinella brachycarpa OX=45043 PE=2 SV=3	unknown [Picea sitchensis]	Molecular Function: translation elongation factor activity (GO:0003746);	--	--
TnS000238769t20	ISVLNDALK;HGYIGEFELVDDHR;IVVELNGR;CGVISPR	1e-10	3.24865e+07	1e-10	1.13625e+08	40S ribosomal protein S15a-1 OS=Arabidopsis thaliana OX=3702 GN=RPS15AA PE=2 SV=2	unknown [Picea sitchensis]	Molecular Function: structural constituent of ribosome (GO:0003735);	K02957|TnS000238769t20	Ribosome (ko03010)
TnS000967441t01	TPMGILLPSTAQTKPQSGEVVAAGDNR;KPMPVSAGDNVLFSK;YAGNEFNSADGTEYMTLR;YAGNEFNSADGTEYMTLR;TAGGVLLSDSAK;EKPSIGSVVAVGPGAYDEEGKR;FSTLKPLGER;LGENVVYSK;EDDIIGTLDTDDVK;TEVPLSVK;YAGTEVEMHGDSHLLLK	1e-10	4.51934e+07	1e-10	1.00917e+08	20 kDa chaperonin, chloroplastic OS=Spinacia oleracea OX=3562 GN=CPN21 PE=2 SV=1	unknown [Picea sitchensis]	Molecular Function: ATP binding (GO:0005524);	--	--
TnS000984855t06	ALLYHHLNELVPGYPYTVSEFTDR;LVAGLLAVESGQDGVIR;MAMLNEEVK;MAMLNEEVKR	1e-10	1e-10	1e-10	1.45844e+08	Desiccation-related protein PCC13-62 OS=Craterostigma plantagineum OX=4153 PE=2 SV=1	desiccation-related protein PCC13-62-like [Carica papaya]	--	--	--
TnS000898375t02	EGDILTLLESER	1e-10	4.9531e+07	1e-10	9.61544e+07	40S ribosomal protein S28 OS=Zea mays OX=4577 GN=RPS28 PE=3 SV=1	hypothetical protein PHYPA_007306 [Physcomitrella patens]	Molecular Function: structural constituent of ribosome (GO:0003735);	K02979|TnS000898375t02	Ribosome (ko03010)
TnS000882707t02	LVCFHDVTLDDTTNIHER;NYLTIPSDLVAK;NPVLINQHVK;VVGIYPEIK;EYVVGIGPWK;RFEDLFVETLLK	3.29112e+07	4.62661e+07	4.58243e+06	6.16356e+07	Glycerophosphodiester phosphodiesterase GDPD6 OS=Arabidopsis thaliana OX=3702 GN=GDPD6 PE=2 SV=1	unknown [Picea sitchensis]	Biological Process: glycerol metabolic process (GO:0006071);	K01126|TnS000882707t02	Glycerophospholipid metabolism (ko00564)
TnS001000145t01	NGNFDTESGLCPK;TWNLDVGALSQR;VALEAWNFCNEVGK;GCMNQPLVYHEPTSIK;LHFYQDPGTKPAER;NEVAEWTLSDFDVIVPQK;GGGPNSQFYLLDIGSCWK;SGSWEFHHVLK;DYVSALGDPGMR;GCMNQPLVYHEPTSIK;ETPHMGSPR;QLPVSPNFK;FPCFGK	1e-10	8.1307e+06	1e-10	1.36429e+08	--	hypothetical protein CDL12_15966 [Handroanthus impetiginosus]	--	--	--
TnS000174617t05	LAPLSAVSDGGR;AFPGVLATADGR	1.08954e+08	3.53975e+07	1e-10	1e-10	Subtilisin-like protease SBT1.7 OS=Arabidopsis thaliana OX=3702 GN=SBT1.7 PE=1 SV=1	PREDICTED: subtilisin-like protease SBT1.7 [Solanum tuberosum]	Molecular Function: hydrolase activity (GO:0016787);	--	--
TnS000856151t03	GIVDSEDLPLNISR;APFDLFDTK;MKEGQSDIYYITGESK;EGQSDIYYITGESK;HSEFISYPISLWVEK;SLTNDWEEHLAVK;SDLVNNLGTIAR;EVSHEWSLVNK;LGIHEDSNNR	1e-10	6.80996e+07	1e-10	7.47714e+07	Heat shock protein 81-3 OS=Oryza sativa subsp. japonica OX=39947 GN=HSP81-3 PE=1 SV=2	Heat shock protein 81-3 [Apostasia shenzhenica]	--	K04079|TnS000856151t03	Protein processing in endoplasmic reticulum (ko04141);; Plant-pathogen interaction (ko04626)
TnS000183345t06	YYISYGALAANR	1e-10	6.01555e+07	1e-10	8.24127e+07	Protein RALF-like 34 OS=Arabidopsis thaliana OX=3702 GN=RALFL34 PE=2 SV=1	hypothetical protein UMN_2818_01, partial [Pinus taeda]	Biological Process: cell communication (GO:0007154);	--	--
TnS001032845t15	YDEENTVSYVTLNK;VLGEVAQADSVPIVVR;VPVLETPDGTVFESNAIAR;ALITAEYVGVK;VGYGTYLPPAEEATVAGLK;VNLNDEVQK;NPLDLLPPSK;EFPHVER	1.85611e+06	3.46666e+07	1e-10	1.05954e+08	Elongation factor 1-gamma OS=Prunus avium OX=42229 PE=2 SV=1	unknown [Picea sitchensis]	Molecular Function: translation elongation factor activity (GO:0003746);	--	--
TnS000526315t02	GQVFSTAADGQTQVGVR;SSGGLSEDEIQK;KGQVFSTAADGQTQVGVR	1e-10	80339869	1e-10	6.04727e+07	Heat shock 70 kDa protein, mitochondrial OS=Phaseolus vulgaris OX=3885 PE=2 SV=1	PREDICTED: heat shock 70 kDa protein, mitochondrial-like [Nicotiana tabacum]	Molecular Function: ATP binding (GO:0005524);	K04043|TnS000526315t02	RNA degradation (ko03018)
TnS000397783t14	GGAQLFVPAGK;DWPVIDPLPSYGR;AAGTWEGIK	1e-10	4.90465e+07	1e-10	9.16284e+07	Probable polygalacturonase OS=Vitis vinifera OX=29760 GN=GSVIVT00026920001 PE=1 SV=1	hypothetical protein EUGRSUZ_K00562 [Eucalyptus grandis]	Molecular Function: polygalacturonase activity (GO:0004650);	--	--
TnS000216789t03	ILEAADGVILSR;NNIDFLSLSFAR;IETVEGLQNFDR;YRPTMPVLSVVVPR;FDFSSGDDDYHQESIENLR;VSNHAVYFK;VIATWGAR;IIGTIGPR	1e-10	3.41532e+07	1e-10	106494016	Pyruvate kinase 1, cytosolic OS=Oryza sativa subsp. japonica OX=39947 GN=Os11g0148500 PE=1 SV=1	unknown [Picea sitchensis]	Molecular Function: magnesium ion binding (GO:0000287);	K00873|TnS000216789t03	Glycolysis / Gluconeogenesis (ko00010);; Purine metabolism (ko00230);; Pyruvate metabolism (ko00620);; Carbon metabolism (ko01200);; Biosynthesis of amino acids (ko01230)
TnS000245781t01	YRPGTVALR	1e-10	137657504	1e-10	1e-10	Histone H3.3 OS=Vitis vinifera OX=29760 PE=2 SV=3	hypothetical protein PHYPA_023132 [Physcomitrella patens]	Cellular Component: nucleosome (GO:0000786);	--	--
TnS000719089t16	GNNLVTNNYSWNK;QYAGYVTVDDSTKR;FLLEWLNK	1e-10	1.76495e+07	1.11741e+07	1.08657e+08	Serine carboxypeptidase-like 45 OS=Arabidopsis thaliana OX=3702 GN=SCPL45 PE=2 SV=1	unknown [Picea sitchensis]	Molecular Function: serine-type carboxypeptidase activity (GO:0004185);	--	--
TnS001012623t03	SHNFEELMDAAQEER;SHNFEELMDAAQEER;QPLFFYVNLAK;ITTSTVDMKDETR;ITTSTVDMKDETR;KITTSTVDMKDETR;ITTSTVDMK;IEIMLTK;ITTSTVDMK	1e-10	2.88384e+07	1e-10	1.08423e+08	Uncharacterized protein At2g34160 OS=Arabidopsis thaliana OX=3702 GN=At2g34160 PE=1 SV=1	unknown [Picea sitchensis]	Molecular Function: nucleic acid binding (GO:0003676);	--	--
TnS000864897t04	LNGSVLEEFVSENYTAPR;ELLAVATPGQVTDVELAR;NKIPESSTGLFSIFSGK;NPVFFDWEVNEQLAR;IPESSTGLFSIFSGK;TYVPEMVEVLIDSVR;EQMGYSFDAVK;EQMGYSFDAVK;SSGSTHLLER;ILNEVTLSDISK;EVEAIGGNVTASASR;SAVLMNLESR;SIPSLDIPLPGVTVAPPLPDKIEPAK;IISTPLTMAAWGDVITVPSYDR;SIPSLDIPLPGVTVAPPLPDK;AVVTEDIGR;SAVLMNLESR	1e-10	1.30102e+07	1e-10	1.2415e+08	Mitochondrial-processing peptidase subunit alpha OS=Solanum tuberosum OX=4113 GN=MPP PE=1 SV=1	unknown [Picea sitchensis]	Molecular Function: metalloendopeptidase activity (GO:0004222);	--	--
TnS000136271t08	VQVVGIDGER;IAGPQGMQWFSIITTPSPVFSHLGGK;VVVLTPDNLPLVK;LNAGGFALPAYSDSAK;TIVSNEGGSYYAWNPNDLPMLK;AWDVGPDEVEK;TIVSNEGGSYYAWNPNDLPMLK	1e-10	1e-10	1e-10	1.36049e+08	Glutelin type-B 4 OS=Oryza sativa subsp. japonica OX=39947 GN=GLUB4 PE=1 SV=1	unknown [Picea sitchensis]	Cellular Component: cytoplasmic part (GO:0044444);	--	--
TnS001005685t06	LAYVALDYEQELETAK;TTGIVLDSGDGVSHTVPIYEGYSLPHAILR;AEYDESGPSIVHR;EITSLAPSSMK;GYAFTTTAER;EITSLAPSSMK	1e-10	3.7083e+07	1e-10	9.82256e+07	Actin OS=Gossypium hirsutum OX=3635 PE=3 SV=1	PREDICTED: actin [Elaeis guineensis]	Molecular Function: ATP binding (GO:0005524);	--	--
TnS000001435t02	LLYDVGPLSQPCHDFLR;AWEFGNELSGSGIGAR;ALVQGTGPNVLNAVTR;ALSVQFIGPSHFR;HIYNLGPGMEK;NPALANAIR;ILNPSFLDK;YTVDQGYSVK	2.84032e+06	8.58209e+06	3.26643e+07	9.10905e+07	Heparanase-like protein 1 OS=Arabidopsis thaliana OX=3702 GN=At5g07830 PE=2 SV=1	heparanase-like protein 3 isoform X1 [Ananas comosus]	--	K07964|TnS000001435t02	Glycosaminoglycan degradation (ko00531)
TnS000835543t04	ATLEFIK	5.5864e+07	7.90705e+07	1e-10	1e-10	Bark storage protein A OS=Populus deltoides OX=3696 GN=BSPA PE=2 SV=1	hypothetical protein AMTR_s00148p00020960 [Amborella trichopoda]	--	--	--
TnS000164685t02	KGGTEHLGLPVFNTVAEAK;ESGTEKPIVSFIAGLTAPPGR;LIGPNCPGIIKPGECK;IGTTVLEIFK;NGTFHTEQAIEYGTK;MGHAGAIISGGK;MGHAGAIISGGK;EAGVTVIESPAK;IGIMPGYIHKPGR;VICQGITGK	1e-10	2.18695e+07	1e-10	1.12822e+08	Succinate--CoA ligase [ADP-forming] subunit alpha, mitochondrial OS=Oryza sativa subsp. japonica OX=39947 GN=Os07g0577700 PE=1 SV=1	succinate--CoA ligase [ADP-forming] subunit alpha-2, mitochondrial [Cucurbita moschata]	Molecular Function: ATP citrate synthase activity (GO:0003878);	K01899|TnS000164685t02	Citrate cycle (TCA cycle) (ko00020);; Propanoate metabolism (ko00640);; Carbon metabolism (ko01200)
TnS000868265t01	YGLLDETQNK;HIDFSLTSPLGGGRPGR;LVGEYGLR;TLLTLDEK;VQYTLSR	1e-10	1.97709e+07	1e-10	1.14311e+08	40S ribosomal protein S9-2 OS=Arabidopsis thaliana OX=3702 GN=RPS9C PE=1 SV=1	unknown [Picea sitchensis]	Molecular Function: structural constituent of ribosome (GO:0003735);	K02997|TnS000868265t01	Ribosome (ko03010)
TnS000943913t01	QAVVNPENTFFSVK;AVITVPAYFNDSQR;DLDEIILVGGSTR;DAVASGSTQAMK;IINEPTAASLAYGFEK;QFAAEEISAQVLR;TPVQNALNDAK;NQADSVIYQTEK;KQDITITGASTLPTDEVDR;VVDWLAASFK;MPAVQELVK;VVGIDLGTTNSAVAAMEGGKPTIITNAEGQR;TTPSVVAYSK;MFEVDEEAK;IAGLEVLR;HIDTTLTR	1e-10	3.46723e+07	1e-10	9.89643e+07	Stromal 70 kDa heat shock-related protein, chloroplastic OS=Pisum sativum OX=3888 GN=HSP70 PE=2 SV=1	PREDICTED: stromal 70 kDa heat shock-related protein, chloroplastic [Vitis vinifera]	Molecular Function: ATP binding (GO:0005524);	--	--
TnS000544263t11	YSQVVANALDMK;AGELSAAELENLMVIVANPR;IMFALTSIK;IPDWFLNR;YSQVVANALDMK;FANIVCK	1e-10	1.22816e+07	1e-10	1.20645e+08	40S ribosomal protein S18 OS=Arabidopsis thaliana OX=3702 GN=RPS18A PE=1 SV=1	PREDICTED: 40S ribosomal protein S18 [Nelumbo nucifera]	Molecular Function: RNA binding (GO:0003723);	K02964|TnS000544263t11	Ribosome (ko03010)
TnS000066621t01	LAGGAEVDQGLTVDGGR;LLAGLLAVESGQDAFIR;TLSGDAHSVGFSR	1e-10	2.63537e+06	1e-10	1.28043e+08	Desiccation-related protein PCC13-62 OS=Craterostigma plantagineum OX=4153 PE=2 SV=1	desiccation PCC13-like protein [Medicago truncatula]	--	--	--
TnS000044645t04	APLGQNTVLLR;AGGECLTFDQLALR;IAVVIGTITDDKR;APGVPHSHTKPYVR	1e-10	2.28319e+07	1e-10	1.07814e+08	60S ribosomal protein L18-2 OS=Arabidopsis thaliana OX=3702 GN=RPL18B PE=1 SV=2	unknown [Picea sitchensis]	Molecular Function: structural constituent of ribosome (GO:0003735);	K02883|TnS000044645t04	Ribosome (ko03010)
TnS000971447t04	GMLAIYNSLSEEAK;GMLAIYNSLSEEAK;QIGVIGWGSQGPAQAQNLR;GVAFMVDNCSTTAR;GVAFMVDNCSTTAR;KAPALDFDTEVFNK;YTEQGMPEEDAYK;NISVIAVCPK;YTEQGMPEEDAYK;EINGAGINSSFAVHQDIDGR;DLFPLLPK;DSLVDAGSDIIVK;APALDFDTEVFNK	1e-10	2.21759e+07	1e-10	1.08116e+08	Ketol-acid reductoisomerase, chloroplastic OS=Spinacia oleracea OX=3562 GN=AHRI PE=1 SV=1	hypothetical protein CCACVL1_04016 [Corchorus capsularis]	Molecular Function: ketol-acid reductoisomerase activity (GO:0004455);	K00053|TnS000971447t04	Valine, leucine and isoleucine biosynthesis (ko00290);; Pantothenate and CoA biosynthesis (ko00770);; 2-Oxocarboxylic acid metabolism (ko01210);; Biosynthesis of amino acids (ko01230)
TnS000118175t02	NMVAGESVYGEK;NMVAGESVYGEK;EQFKPFEQVTLEPFER;TNVIPIIEDAR;IVALNAHHFLK;ISVQNDDGTKTEYR;VVIEPHR;HEGVFIAK	1e-10	1.9678e+07	1e-10	1.10075e+08	Mediator of RNA polymerase II transcription subunit 36a OS=Arabidopsis thaliana OX=3702 GN=MED36A PE=1 SV=2	probable fibrillarin, partial [Picea mariana]	Molecular Function: RNA binding (GO:0003723);	K14563|TnS000118175t02	Ribosome biogenesis in eukaryotes (ko03008)
TnS001003305t07	GKPLTECCLVCK;DIADLQSVVAGYR;AFLDELHAAGQR;EYDTHNLYGLYETIATHK;DFTVDPVNYAQPR;IVVLGSSHSSSSFTTLK;QEPYLWESTTVAAK;YVLILDPGIK;NPYLAQVWPGPVYFPDFMNPK;TMTPGAVHYNGAR;TMTPGAVHYNGAR;IQVALEDNPVHVR;TVLVSPVLEK;NEISEFLK;AVEADIFIK	1e-10	3.77443e+07	1e-10	9.19994e+07	Alpha-xylosidase 1 OS=Arabidopsis thaliana OX=3702 GN=XYL1 PE=1 SV=1	hypothetical protein SELMODRAFT_79855 [Selaginella moellendorffii]	--	--	--
TnS000061853t01	DTTINEGWKDPNK;KLVEDIAYLFK;MADKDNSGTLTVEK;VVVLGTGWAGTTFLR;HLGQFAPLGGEQTAAELPGDWVSIGK;KIELNIEQFK;ALPATAQVAAQQGYYLAK;IELNIEQFK;VLATDEWLR;NYFTFTPLLPSVTNGSVEPR;ALVVFDWTK;YNIQVVSPR	1e-10	2.21456e+07	1e-10	1.07384e+08	External alternative NAD(P)H-ubiquinone oxidoreductase B2, mitochondrial OS=Arabidopsis thaliana OX=3702 GN=NDB2 PE=1 SV=1	PREDICTED: external alternative NAD(P)H-ubiquinone oxidoreductase B2, mitochondrial [Cucumis melo]	Molecular Function: calcium ion binding (GO:0005509);	--	--
Gnetum_montanum_newGene_945.3	DVSIVGGTGAFR	1e-10	1.2819e+08	1e-10	1e-10	Dirigent protein 2 OS=Arabidopsis thaliana OX=3702 GN=DIR2 PE=2 SV=1	dirigent protein 22-like [Quercus suber]	--	--	--
TnS000695357t07	KNSWQDGVMGTNCR;DQIGSFFYFPSTYYHR;WEATALDVEYK;NSWQDGVMGTNCR;SQYNLFDAVSR;AAGGFGGLK;YYLGQQFYMR	1e-10	6.97356e+06	1e-10	1.20809e+08	L-ascorbate oxidase homolog OS=Nicotiana tabacum OX=4097 PE=2 SV=1	hypothetical protein Csa_4G653410 [Cucumis sativus]	Molecular Function: copper ion binding (GO:0005507);	--	--
TnS000202295t01	LAADHNVPISSIK;KVPQCNSSWTDQYIR;ENALKPSDYEGGTFTVSNLGGPFGIK;KLAADHNVPISSIK;VIDGAIGAAWLGAFK;SQLNSLQEASGSK;RAEVSPAKPAETLDYIDIPHSQIR;VPQCNSSWTDQYIR;AEVSPAKPAETLDYIDIPHSQIR;GLSAIAEDVK;ADIEDYIGSAK;FLSSQQDR;ISVNDFVIK;NFVVSGER;AAALALR	1e-10	18218256	1e-10	1.09084e+08	Dihydrolipoyllysine-residue acetyltransferase component 2 of pyruvate dehydrogenase complex, mitochondrial OS=Arabidopsis thaliana OX=3702 GN=At3g13930 PE=1 SV=2	uncharacterized protein A4U43_C08F340 [Asparagus officinalis]	Molecular Function: dihydrolipoyllysine-residue acetyltransferase activity (GO:0004742);	K00627|TnS000202295t01	Glycolysis / Gluconeogenesis (ko00010);; Citrate cycle (TCA cycle) (ko00020);; Pyruvate metabolism (ko00620);; Carbon metabolism (ko01200)
TnS000060457t01	QAFHQGQYIAGIAK;GGSPYGAGTYAGSGSR;GNAPIIEPSQLADADGLIFGFPTR;QPSELELK	1e-10	6.65727e+06	1e-10	1.20019e+08	Probable NAD(P)H dehydrogenase (quinone) FQR1-like 1 OS=Arabidopsis thaliana OX=3702 GN=At4g27270 PE=1 SV=1	PREDICTED: probable NAD(P)H dehydrogenase (quinone) FQR1-like 1 [Pyrus x bretschneideri]	Molecular Function: FMN binding (GO:0010181);	--	--
TnS000008643t09	GEDGPGWSTVWK;TSQVNYQTGGWVTHHVTDIWAK;HMSHLFGLYPGHTITK;ILGNTDEEFVAK;VGLVAENQHQQR;EGHYAQASITANK;ASVSYATAMDMAIIR;ASVSYATAMDMAIIR;DGSLMEWAQDFEDPEPQHR;MAGQPTEVYKPLGDIK;MAGQPTEVYKPLGDIK;AFDAESYER;ETFTSNPQQLIAIK;RGEDGPGWSTVWK;TSLWAR;IIMQGYCPWTR	1.13128e+07	4.48681e+07	3.33252e+07	3.67671e+07	Alpha-L-fucosidase 2 OS=Arabidopsis thaliana OX=3702 GN=FUC95A PE=1 SV=1	LOW QUALITY PROTEIN: alpha-L-fucosidase 2-like [Durio zibethinus]	--	K15923|TnS000008643t09	Other glycan degradation (ko00511)
TnS000388171t10	EDYLAQNAFTPYDR;YSNSETVVYVGCGER;LAADTPLLTGQR;DALAETDKITLETAK;EDDLNEIVQLVGK;LAEMPADSGYPAYLGAR;LAEMPADSGYPAYLGAR;DMGYNVSMMADSTSR;TTLVANTSNMPVAAR;NFTMLQTWPVR;LNEDLTTGFR;GAAMYELVR;GAAMYELVR;ALESFYDR;DMGYNVSMMADSTSR;VDPDFISIR;SGDVYIPR;NFTMLQTWPVR;TVISQALSK;VSGPVVVADGMR;ESEYGYVR;FEDPSEGEEALTAK	1.93985e+06	2.58948e+07	1e-10	9.76901e+07	V-type proton ATPase catalytic subunit A OS=Gossypium hirsutum OX=3635 GN=CVA69.24 PE=2 SV=1	unknown [Picea sitchensis]	Cellular Component: plant-type vacuole (GO:0000325);	K02145|TnS000388171t10	Oxidative phosphorylation (ko00190);; Phagosome (ko04145)
TnS000045529t03	ILLQVQSHENPK	1e-10	1e-10	1e-10	1.25359e+08	Mitochondrial adenine nucleotide transporter ADNT1 OS=Arabidopsis thaliana OX=3702 GN=ADNT1 PE=1 SV=1	mitochondrial adenine nucleotide transporter ADNT1 [Citrus clementina]	Cellular Component: integral component of membrane (GO:0016021);	--	--
TnS001041483t01	QFYVNVDKEDYK;GLDVIQQAQSGTGK;DHTVSATHGDMDQNTR;ILQAGVHVVVGTPGR	1e-10	4.34371e+07	1e-10	8.14739e+07	Eukaryotic initiation factor 4A-1 OS=Oryza sativa subsp. japonica OX=39947 GN=Os06g0701100 PE=2 SV=2	unknown [Picea sitchensis]	Molecular Function: nucleic acid binding (GO:0003676);	K03257|TnS001041483t01	RNA transport (ko03013)
TnS000467487t03	DGVYMYFEDNAGVIVNPK;LPSACVGDMVMATVK;MSLGLPVAATVNCADNTGAK;VMPAVIVR;LPSACVGDMVMATVK;LPSACVGDMVMATVK;GSAITGPIGK;NLYIISVK	1e-10	2.28952e+07	1e-10	1.01917e+08	60S ribosomal protein L23 OS=Arabidopsis thaliana OX=3702 GN=RPL23A PE=2 SV=3	60S ribosomal protein L23 [Sorghum bicolor]	Biological Process: RNA methylation (GO:0001510);	K02894|TnS000467487t03	Ribosome (ko03010)
TnS000861307t03	TSAADLQAVAK	1e-10	4.38672e+07	1e-10	8.01849e+07	5-methyltetrahydropteroyltriglutamate--homocysteine methyltransferase OS=Catharanthus roseus OX=4058 GN=METE PE=2 SV=1	unknown [Picea sitchensis]	Molecular Function: 5-methyltetrahydropteroyltriglutamate-homocysteine S-methyltransferase activity (GO:0003871);	K00549|TnS000861307t03	Cysteine and methionine metabolism (ko00270);; Selenocompound metabolism (ko00450);; Biosynthesis of amino acids (ko01230)
TnS000274247t01	DNVGLPGFATYFK;QVSEYVAQLR;GDALYAMELALSLEK;NHAELLMK	1e-10	57904448	1e-10	6.46333e+07	Ferritin-3, chloroplastic OS=Glycine max OX=3847 PE=2 SV=1	unknown [Picea sitchensis]	Biological Process: iron ion transport (GO:0006826);	--	--
TnS000534937t04	QAEPAAAGGYTRPPFQGGR;MTLDFHTNK;TIQDVAIIPSK	1e-10	1e-10	1e-10	1.22188e+08	40S ribosomal protein S17-4 OS=Arabidopsis thaliana OX=3702 GN=RPS17D PE=2 SV=3	PREDICTED: 40S ribosomal protein S17-3 [Oryza sativa Japonica Group]	Biological Process: ribosomal small subunit assembly (GO:0000028);	K02962|TnS000534937t04	Ribosome (ko03010)
TnS000097109t06	VVQAAITGGAIATAAEFLR;VEGTDADVLVDLGHPLFNR;NALVGGAAAGAALSLTEANPR;VGGVGAVNAASQNAYK;SSLEDMVQDMGK;LVMQEDANR;LVMQEDANR;VVDGFIK;SSLEDMVQDMGK	1e-10	1e-10	1e-10	1.21929e+08	Outer envelope pore protein 16-2, chloroplastic OS=Arabidopsis thaliana OX=3702 GN=OEP162 PE=2 SV=1	hypothetical protein AXG93_2587s1170 [Marchantia polymorpha subsp. ruderalis]	Cellular Component: integral component of membrane (GO:0016021);	--	--
TnS001005685t02	EIGFFMIFSTSPSQR	1e-10	1e-10	1.20775e+08	1e-10	Egg cell-secreted protein 1.2 OS=Arabidopsis thaliana OX=3702 GN=EC1.2 PE=2 SV=1	PREDICTED: egg cell-secreted protein 1.4-like [Nicotiana sylvestris]	--	--	--
TnS000119857t02	ELLLYTK	1e-10	1.20651e+08	1e-10	1e-10	Beta-glucosidase 12 OS=Oryza sativa subsp. indica OX=39946 GN=BGLU12 PE=3 SV=1	beta-glucosidase 12 [Jatropha curcas]	Molecular Function: hydrolase activity (GO:0016787);	K01188|TnS000119857t02	Cyanoamino acid metabolism (ko00460);; Starch and sucrose metabolism (ko00500);; Phenylpropanoid biosynthesis (ko00940)
TnS000035771t09	FHALPSYNPLATLR;LGLPLDVVK;GHVLLDFWNPTK	1e-10	1e-10	1e-10	119670504	Fasciclin-like arabinogalactan protein 8 OS=Arabidopsis thaliana OX=3702 GN=FLA8 PE=1 SV=1	fasciclin-like arabinogalactan protein 8 [Spinacia oleracea]	--	--	--
TnS000998553t08	IALTDNSIIEQVLGK;VEPYVTYGYPNLK;DAPVVPESVVK;LSAPSGGLK;NHYIEGGDAGNR;ANNFLWPFK;MKDAPVVPESVVK;ATMNMLHR;NHYIEGGDAGNREDK	1e-10	2.22999e+07	1e-10	9.73287e+07	60S ribosomal protein L7-3 OS=Arabidopsis thaliana OX=3702 GN=RPL7C PE=2 SV=1	PREDICTED: 60S ribosomal protein L7-2 [Nelumbo nucifera]	Cellular Component: ribosome (GO:0005840);	K02937|TnS000998553t08	Ribosome (ko03010)
TnS000067093t04	SSGGVLLPETSGK;EGDEVLLPEYGGSEVK;LGDKDYVLYR;VIAVGPGSHNK;LFPLLNR	1e-10	1.00377e+07	1e-10	1.09072e+08	10 kDa chaperonin, mitochondrial OS=Arabidopsis thaliana OX=3702 GN=CPN10 PE=1 SV=1	PREDICTED: 10 kDa chaperonin, mitochondrial-like [Lupinus angustifolius]	Molecular Function: ATP binding (GO:0005524);	--	--
TnS000680885t04	SEADTPAAAADESK;MKNEIAIVHR;ALVVIDTDR;NEIAIVHR;MKNEIAIVHR;AVSNISAWENTQK;KEAIVESIAEGK;EAIVESIAEGK	1e-10	2374498	1e-10	1.15413e+08	Remorin OS=Solanum tuberosum OX=4113 PE=1 SV=1	unknown [Picea sitchensis]	--	--	--
TnS000118893t02	AINSMECGGGNPSQVADR;AINSMECGGGNPSQVADR;GPLQLSWNYNYIDAGK;HSNCHSVITSGGGFGDTIK;DLNFDGLNNPDVVAMDAVTSWK	1e-10	1e-10	4.63905e+06	1.11902e+08	Chitinase 6 OS=Oryza sativa subsp. japonica OX=39947 GN=Cht6 PE=2 SV=1	class IV chitinase [Cryptomeria japonica]	Biological Process: catabolic process (GO:0009056);	K01183|TnS000118893t02	Amino sugar and nucleotide sugar metabolism (ko00520)
TnS000329869t06	VEVNGNNAAPVYK;GNDVSLADYK;GGMFGDSIK;EMNEVYTK	1e-10	3.51569e+07	1e-10	8.07942e+07	Probable phospholipid hydroperoxide glutathione peroxidase OS=Nicotiana tabacum OX=4097 PE=2 SV=1	probable phospholipid hydroperoxide glutathione peroxidase isoform X1 [Sesamum indicum]	Molecular Function: glutathione peroxidase activity (GO:0004602);	K00432|TnS000329869t06	Glutathione metabolism (ko00480);; Arachidonic acid metabolism (ko00590)
TnS000759065t02	IPANLPMDAAAPLLCAGVTVYSPMK;VMPDYLNTAMER;VMPDYLNTAMER;KFVAGSSVGGIK;VMPDYLNTAMER;LVVVGVPSKPYEIHAMSLIFAR;NFSVGDR;EVLGADDFLVSKDPEQMEK	1e-10	1e-10	1e-10	1.15715e+08	Probable mannitol dehydrogenase OS=Fragaria ananassa OX=3747 GN=CAD PE=2 SV=1	unknown [Picea sitchensis]	Molecular Function: zinc ion binding (GO:0008270);	K00083|TnS000759065t02	Phenylpropanoid biosynthesis (ko00940)
TnS000409729t13	NPLNFTMVSMVADDILK;FDPTVSTILSPEVVER;ESEAGGILGELDTYEVEGAETK;GLCGGINSTSVK;TVFITITSDK	1e-10	38489297	1e-10	7.61277e+07	ATP synthase subunit gamma, mitochondrial OS=Ipomoea batatas OX=4120 GN=ATPC PE=1 SV=2	ATP synthase subunit gamma, mitochondrial [Hevea brasiliensis]	Biological Process: ATP synthesis coupled proton transport (GO:0015986);	K02136|TnS000409729t13	Oxidative phosphorylation (ko00190)
TnS000979387t01	LMAEMGVDAYR	1e-10	114410824	1e-10	1e-10	Coniferin beta-glucosidase OS=Pinus contorta OX=3339 PE=1 SV=1	putative glycoside hydrolase [Populus trichocarpa]	Biological Process: lignin biosynthetic process (GO:0009809);	K01188|TnS000979387t01	Cyanoamino acid metabolism (ko00460);; Starch and sucrose metabolism (ko00500);; Phenylpropanoid biosynthesis (ko00940)
TnS000909809t03	VNNMVLFDQATYDK;VNNMVLFDQATYDK;MISAHSSQQIYTR;LITPSILSDR;MISAHSSQQIYTR	1e-10	7.3364e+06	1e-10	1.06838e+08	40S ribosomal protein S25-2 OS=Arabidopsis thaliana OX=3702 GN=RPS25B PE=3 SV=1	unknown [Picea sitchensis]	--	K02975|TnS000909809t03	Ribosome (ko03010)
TnS000924699t11	SVDVATLTSLSQACAIALR;CFCAQLR	49557065	2.23025e+07	1.57454e+07	2.58917e+07	--	unknown [Picea sitchensis]	--	--	--
TnS000822271t04	VSTPHSLGILAASEPPSTGR;AICVGNEIVATADK;STGSPFMVNPYPYFGFTDR;NIAPFVPATQIR;KNIAPFVPATQIR;QLPAAQEWVR	1e-10	1e-10	6.49822e+07	4.84543e+07	Glucan endo-1,3-beta-glucosidase OS=Triticum aestivum OX=4565 GN=GLC1 PE=2 SV=1	unknown [Picea sitchensis]	Biological Process: metabolic process (GO:0008152);	--	--
TnS000241077t02	ANAFIEGVTHK;LFTESILR	1e-10	3.95326e+06	1e-10	1.09289e+08	V-type proton ATPase subunit C OS=Arabidopsis thaliana OX=3702 GN=VHA-C PE=1 SV=1	unknown [Picea sitchensis]	Cellular Component: vacuolar proton-transporting V-type ATPase, V1 domain (GO:0000221);	K02148|TnS000241077t02	Oxidative phosphorylation (ko00190);; Phagosome (ko04145)
TnS000830595t21	QMPNHAMTPHVSGTTIDGQLR;GAIMDTEAVVEASK;TGQIGGYSGDVWFPQPAPK;HIPDAHVIISTPFHPAYMTAER;CDVVVINMPLTDVTR;QWLESQGHQYIVTDDK;LRPFNCNLLYHDR;HIPDAHVIISTPFHPAYMTAER;QSIGPELEK;GAIMDTEAVVEASK;KGVLIVNNAR;GEDFPAQNYIVK;GVLIVNNAR;QIVEGDWK;VAAISYR;ANEYASLNPNFLGCEENALGIR	1e-10	1e-10	1e-10	1.1323e+08	Formate dehydrogenase, mitochondrial OS=Solanum tuberosum OX=4113 GN=FDH1 PE=1 SV=2	unknown [Picea sitchensis]	Molecular Function: oxidoreductase activity, acting on the CH-OH group of donors, NAD or NADP as acceptor (GO:0016616);	K00122|TnS000830595t21	Glyoxylate and dicarboxylate metabolism (ko00630);; Carbon metabolism (ko01200)
TnS000582741t03	FAVAAAPAAAADAAPAAAAAAAPAEEK;GTVEIITPVELIK;VGSSEAALLAK	1e-10	1e-10	1e-10	1.12618e+08	60S acidic ribosomal protein P0 OS=Glycine max OX=3847 PE=2 SV=1	PREDICTED: 60S acidic ribosomal protein P0 [Vitis vinifera]	Molecular Function: transcription regulatory region sequence-specific DNA binding (GO:0000976);	K02941|TnS000582741t03	Ribosome (ko03010)
TnS000082483t10	EQSPINIVSTVSR;LLPSYSASEAK;YGSDDLFLR	1e-10	1e-10	1e-10	112286557	Alpha carbonic anhydrase 7 OS=Arabidopsis thaliana OX=3702 GN=ACA7 PE=2 SV=1	PREDICTED: alpha carbonic anhydrase 7-like [Phoenix dactylifera]	--	K01674|TnS000082483t10	Nitrogen metabolism (ko00910)
TnS000440197t02	GTVGYVFDGAAWQMTAIQGK;LYNLPGGDELGSYYVK;STTSQGHYVYK;NPNGWLIVAK;YYQLVGTR;TAGPSVTVAK;AIASTFQSK	7.36423e+07	3.83962e+07	1e-10	1e-10	--	putative auxin induced cell wall protein [Pinus pinaster]	--	--	--
TnS000228685t02	KSDPAYSHLLLATAVR;SDPAYSHLLLATAVR;GSSLPSVEHHPSR;VFEFADTHR;CGNMYITAAK;GAYSDNFK;SIMFFEGQR	1e-10	1.10969e+08	1e-10	1e-10	Endoglucanase 8 OS=Arabidopsis thaliana OX=3702 GN=CEL1 PE=2 SV=1	endoglucanase 8 isoform X1 [Amborella trichopoda]	Molecular Function: hydrolase activity, hydrolyzing O-glycosyl compounds (GO:0004553);	--	--
TnS000567885t01	FGEGSDEIYGLLQCR;IWYEECFVR	8.20156e+06	1.01005e+08	1e-10	1e-10	Cysteine-rich repeat secretory protein 55 OS=Arabidopsis thaliana OX=3702 GN=CRRSP55 PE=2 SV=1	PREDICTED: cysteine-rich repeat secretory protein 55-like [Elaeis guineensis]	--	--	--
TnS001032509t02	VNQATGYLDYEK;YYGGNEFIDQIENLCR;ISATSIYFESLPYK;AVIEALGSALTNK;IMGLDLPSGGHLTHGYYTNQGK;LIICGGSAYPR;ALAAFNLDTTR;YSEGMPGNR	1e-10	1.05935e+07	1e-10	9.79454e+07	Serine hydroxymethyltransferase 4 OS=Arabidopsis thaliana OX=3702 GN=SHM4 PE=1 SV=1	unknown [Picea sitchensis]	Molecular Function: glycine hydroxymethyltransferase activity (GO:0004372);	K00600|TnS001032509t02	Glycine, serine and threonine metabolism (ko00260);; Cyanoamino acid metabolism (ko00460);; Glyoxylate and dicarboxylate metabolism (ko00630);; One carbon pool by folate (ko00670);; Carbon metabolism (ko01200);; Biosynthesis of amino acids (ko01230)
TnS000837195t01	SSLQLHLDGTSPVAEDIGR;FADPVPALVEHGDVLAAPATK;ELEESVENLGGHLNAYTSR;EYDILALETNR;VAINELAESIMAFNTNYK;MVISAAGAVDHEEIVELTK;IDAVDATTVK;VTTLANGLR;LFTNLSEK;QLLTYGR	1e-10	1.50363e+07	1e-10	9.17369e+07	Probable mitochondrial-processing peptidase subunit beta, mitochondrial OS=Arabidopsis thaliana OX=3702 GN=At3g02090 PE=1 SV=2	PREDICTED: probable mitochondrial-processing peptidase subunit beta, mitochondrial [Nelumbo nucifera]	Molecular Function: metalloendopeptidase activity (GO:0004222);	--	--
TnS000080509t04	LAPTIGIAVDHR;HNNVVPNQHFK;SLEGLQANVQR	1e-10	1.60262e+07	1e-10	9.03001e+07	60S ribosomal protein L13-1 OS=Arabidopsis thaliana OX=3702 GN=RPL13B PE=1 SV=1	PREDICTED: 60S ribosomal protein L13-1 [Elaeis guineensis]	--	K02873|TnS000080509t04	Ribosome (ko03010)
TnS000982989t04	LADLEAAPAALAR;QEVMIGYSDSGK;DPSYHVTLRPHLSK;RPLFGPDLPTTDEIR;DSYITTLNVLQAYTLK;FLDILQDLHGEEIK;VSEDDKLIEYDALLLDR;RRPSGGIESLR;ELMDAMAVVATR;LLVDPQLLPLGQQLR;GGGPTHLAILSQPPDTIHGSLR;ESSTKPAAELVK;QDWLLSELR;QEVMIGYSDSGK;LIEYDALLLDR;MASIDAQMR;GDPGIASLYDK;HYIEFWK;QVSTFGLTLVR;LTAAWQLYK;TPQEVFDALK;NCLSQLYGK;VVPLFEK	1e-10	1.49594e+07	1e-10	9.03868e+07	Phosphoenolpyruvate carboxylase OS=Picea abies OX=3329 GN=PPC PE=2 SV=1	unknown [Picea sitchensis]	Cellular Component: cytoplasm (GO:0005737);	K01595|TnS000982989t04	Pyruvate metabolism (ko00620);; Carbon fixation in photosynthetic organisms (ko00710);; Carbon metabolism (ko01200)
TnS000662243t02	MYPLPLTNINELK;MYGTVLLAK;LSIPMIHDR	73184021	3.19962e+07	1e-10	1e-10	Beta-galactosidase 17 OS=Arabidopsis thaliana OX=3702 GN=BGAL17 PE=2 SV=1	hypothetical protein AQUCO_02000429v1 [Aquilegia coerulea]	--	K12309|TnS000662243t02	Galactose metabolism (ko00052);; Other glycan degradation (ko00511);; Glycosaminoglycan degradation (ko00531);; Sphingolipid metabolism (ko00600);; Glycosphingolipid biosynthesis - ganglio series (ko00604)
TnS000577547t14	DFDEPGTLAPTGLFLGGIK;YMVIQGEAGAVIR	1e-10	1.74458e+07	1e-10	8.75894e+07	Profilin OS=Prunus dulcis OX=3755 PE=1 SV=1	PREDICTED: profilin-6 [Ricinus communis]	Molecular Function: actin binding (GO:0003779);	--	--
TnS000457203t13	IAVITQGSDSTVVAQDGK;AGNYAASVIIQR;IQGWETEDISEIALK;ENVEYIAGGATQNSIR;VAQWMLQTPGAATYIGCIGK;SPEIWAHVEK	1e-10	4.11169e+07	1e-10	6.31717e+07	Adenosine kinase 1 OS=Arabidopsis thaliana OX=3702 GN=ADK1 PE=1 SV=1	unknown [Picea sitchensis]	Molecular Function: adenosine kinase activity (GO:0004001);	K00856|TnS000457203t13	Purine metabolism (ko00230)
TnS000876051t11	NHYFCPTVNLDK;APLIDVTQFGYFK;LWSLVPEGVK;GEAPAQPLVVK	1e-10	2.67927e+07	1e-10	7.69003e+07	60S ribosomal protein L27a-3 OS=Arabidopsis thaliana OX=3702 GN=RPL27AC PE=2 SV=2	unknown [Picea sitchensis]	Molecular Function: structural constituent of ribosome (GO:0003735);	K02900|TnS000876051t11	Ribosome (ko03010)
TnS000778079t03	SPGVSYVPGGNNLLLALNPSSQASYR;GVLEQSTGEGTHLR;IPLLQKPVIFDIR;AVVAQFNADQLLTERPR;LPTIYSSLGTEYDEK;AGMGLIELR;VLPSIGNEVLK	1e-10	2.31986e+07	1e-10	7.98552e+07	Prohibitin-3, mitochondrial OS=Arabidopsis thaliana OX=3702 GN=PHB3 PE=1 SV=1	PREDICTED: prohibitin-3, mitochondrial [Nelumbo nucifera]	--	--	--
TnS000487577t08	VFGNTGEVISEGK;GSFVLTNSQSLPGFTPAGK;MAASDESVLTCIDIK;ATYCDPQANYPVK	2.34969e+07	2.80427e+07	1e-10	5.10654e+07	MD-2-related lipid-recognition protein ROSY1 OS=Arabidopsis thaliana OX=3702 GN=ROSY1 PE=1 SV=1	unknown [Picea sitchensis]	--	--	--
TnS000785057t06	LPDATLSYLDKDDSVQTVSVSDLTK;VVLVAVPGAFTPTCSQK;LEEGGAFTVSGADDILK;VLLLADGNGEFTR;ALGVSLDLSDKPAGLGIR;YALVADDGVVK;RYALVADDGVVK	1e-10	1.42977e+07	1e-10	8.78757e+07	Peroxiredoxin-2E-1, chloroplastic OS=Oryza sativa subsp. japonica OX=39947 GN=PRXIIE-1 PE=2 SV=1	unknown [Picea sitchensis]	Molecular Function: peroxidase activity (GO:0004601);	--	--
TnS000342731t01	NFGVTEFINPK;DYDKPIQQVIVDK;VDEYITHNLTLDK;VNPQAPLDK;SATGVGVMLSDMK;ICLLGCGVPTGLGAVWNTAK;SQVPWLVDK;GTAFGGFK	1e-10	1.08877e+07	1e-10	9.11367e+07	Alcohol dehydrogenase class-3 OS=Zea mays OX=4577 GN=FDH PE=2 SV=1	unknown [Picea sitchensis]	Molecular Function: nucleotide binding (GO:0000166);	K00121|TnS000342731t01	Glycolysis / Gluconeogenesis (ko00010);; Fatty acid degradation (ko00071);; Tyrosine metabolism (ko00350);; Carbon metabolism (ko01200);; Degradation of aromatic compounds (ko01220)
TnS000932531t01	MLTNAGVTLLEGEGR;MLTNAGVTLLEGEGR;INLTPVALMEGSCFSK;HTVQVIHVDGTSK;VAICELPFHPISSETIGGVGGTCVIR;LIVDCTTDK;AQFDSTVGIHPSAAEEFVTMR;ELAITSDEALSLEELPK;INLTPVALMEGSCFSK;HILIATGSR;ASYLDVPGK;LNGIYIR	1e-10	1.61585e+07	1e-10	8.5861e+07	Glutathione reductase, cytosolic OS=Oryza sativa subsp. japonica OX=39947 GN=GRC2 PE=2 SV=2	unknown [Picea sitchensis]	Molecular Function: glutathione-disulfide reductase activity (GO:0004362);	K00383|TnS000932531t01	Glutathione metabolism (ko00480)
TnS000216829t03	CPFEELVLAGALHR;SVVLNHAAYK;VTLTEDNYGSVK;LVNADIQMK;LLTSLPEHEK;TWEDYSEPLFK	1e-10	1.80477e+07	1e-10	8.33287e+07	Methylesterase 3 OS=Arabidopsis thaliana OX=3702 GN=MES3 PE=2 SV=1	unknown [Picea sitchensis]	--	--	--
TnS000164789t01	MIQEVAIIPSK;MIQEVAIIPSK;QAEAPAAGGYTRPPFQGGR	1e-10	34214853	1e-10	6.55813e+07	40S ribosomal protein S17 OS=Solanum lycopersicum OX=4081 GN=RPS17 PE=2 SV=3	40S ribosomal protein S17-like [Ananas comosus]	Biological Process: ribosomal small subunit assembly (GO:0000028);	K02962|TnS000164789t01	Ribosome (ko03010)
TnS000879045t05	AAQLDLNVTNK;TFCAEIAHDVSTLK	1e-10	1e-10	1e-10	9.95791e+07	60S ribosomal protein L32-1 OS=Arabidopsis thaliana OX=3702 GN=RPL32A PE=2 SV=2	PREDICTED: 60S ribosomal protein L32-1 [Cucumis sativus]	Molecular Function: structural constituent of ribosome (GO:0003735);	K02912|TnS000879045t05	Ribosome (ko03010)
TnS001042483t01	GILAADESTGSIAK	1.22561e+07	8.71812e+07	1e-10	1e-10	Fructose-bisphosphate aldolase 5, cytosolic OS=Arabidopsis thaliana OX=3702 GN=FBA5 PE=1 SV=1	fructose-bisphosphate aldolase [Catenaria anguillulae PL171]	--	K01623|TnS001042483t01	Glycolysis / Gluconeogenesis (ko00010);; Pentose phosphate pathway (ko00030);; Fructose and mannose metabolism (ko00051);; Carbon fixation in photosynthetic organisms (ko00710);; Carbon metabolism (ko01200);; Biosynthesis of amino acids (ko01230)
TnS000018195t01	AEFDESGPAIVHR;TTGIVLDSGDGVSHTVPIYEGFSLPHAILR;IAPEEHPILLTEAPLNPK	1e-10	6.31919e+07	1e-10	3.52882e+07	Actin-58 OS=Solanum tuberosum OX=4113 GN=AC58 PE=3 SV=1	actin [Picea rubens]	Molecular Function: ATP binding (GO:0005524);	--	--
TnS001036485t02	NFPLNQNTFTVGSSYAFDK;LGALLQHEWQPK;GGLFIGDVDTLYK;GPGLFLDIGK;ASYIHEINSSK;IAIDDIIPNTK;HQNATFNVK;KLYIAGEIAR	1e-10	1.82458e+07	1e-10	7.99388e+07	Mitochondrial outer membrane protein porin 2 OS=Arabidopsis thaliana OX=3702 GN=VDAC2 PE=1 SV=1	unknown [Picea sitchensis]	Cellular Component: mitochondrial outer membrane (GO:0005741);	--	--
TnS000883791t03	QGESYEKPNEGAVVK;DGHFCPALAK;VLLTVKPQYGFGDK;VTCNLNNAACK;SEEGVEFTVR;AQAYIQTADLELAETDVKK;YIDYDNSFSEEEKK;EKESWDLNNTEK;YIDYDNSFSEEEK;ESWDLNNTEK;VLDIESQNVK;ALEIDPNNR;TDIAVVPPR	1e-10	2.1648e+07	1e-10	7.65321e+07	Peptidyl-prolyl cis-trans isomerase FKBP62 OS=Arabidopsis thaliana OX=3702 GN=FKBP62 PE=1 SV=2	unknown [Picea sitchensis]	Biological Process: protein peptidyl-prolyl isomerization (GO:0000413);	--	--
TnS000688411t24	FNYSSGQPAPESITDK;IYGNTLSISQIK;LSGTGSAGATIR;SMPTSGALDLVAK;LIPTTPIEGQK;LGLPFYEVPTGWK;GHPDPNLTYAK;LSICGEESFGTGSDHVR	1e-10	2.14875e+07	1e-10	7.64174e+07	Phosphoglucomutase, chloroplastic OS=Arabidopsis thaliana OX=3702 GN=PGMP PE=1 SV=2	hypothetical protein POPTR_015G134700v3 [Populus trichocarpa]	Biological Process: maltose metabolic process (GO:0000023);	K01835|TnS000688411t24	Glycolysis / Gluconeogenesis (ko00010);; Pentose phosphate pathway (ko00030);; Galactose metabolism (ko00052);; Purine metabolism (ko00230);; Starch and sucrose metabolism (ko00500);; Amino sugar and nucleotide sugar metabolism (ko00520)
TnS000405903t07	VKTEEDLVEAIK	1e-10	96386463	1e-10	1e-10	Pyruvate decarboxylase 1 OS=Oryza sativa subsp. indica OX=39946 GN=PDC1 PE=2 SV=1	PREDICTED: pyruvate decarboxylase 2 [Pyrus x bretschneideri]	Molecular Function: magnesium ion binding (GO:0000287);	K01568|TnS000405903t07	Glycolysis / Gluconeogenesis (ko00010)
TnS000187731t03	ESPLPDPSELFSNVYVK;KQVDEAISEAK;LLLNHDIATAAELK;NGPIVLEMDTYR;EVETSAAELLK;QVDEAISEAK;MEIASDSLYK;YHGHSMSDPGSTYR;DGVVTGYR;RMEIASDSLYK;VDGMDVLAVK;VDGMDVLAVK;NGPIVLEMDTYR;DHCTFLGR	1e-10	8.68595e+06	1e-10	8.73069e+07	Pyruvate dehydrogenase E1 component subunit alpha-1, mitochondrial OS=Arabidopsis thaliana OX=3702 GN=E1 ALPHA PE=1 SV=2	pyruvate dehydrogenase E1 component subunit alpha, mitochondrial [Sesamum indicum]	Molecular Function: pyruvate dehydrogenase (acetyl-transferring) activity (GO:0004739);	K00161|TnS000187731t03	Glycolysis / Gluconeogenesis (ko00010);; Citrate cycle (TCA cycle) (ko00020);; Pyruvate metabolism (ko00620);; Carbon metabolism (ko01200)
TnS000657063t03	IPIDEVFQELR;LGMGTNMYPSSALLGQHK;DPNLAAIPVDELIEK;TAITYIDEQANWHR;NYNELSEIAEQAR;HPGQEVYSGSTCK;WQEMDASILVPGDIISIK;NLIEVFPR;NGLTTQEGEER;LGDIVPADGR;AWNNLLNNK;NADKDTVMLLAAR;EVHFLPFNPVDKR	1e-10	4.36851e+06	1e-10	9.11151e+07	Plasma membrane ATPase OS=Oryza sativa subsp. japonica OX=39947 GN=Os04g0656100 PE=2 SV=1	PREDICTED: plasma membrane ATPase [Musa acuminata subsp. malaccensis]	Molecular Function: ATP binding (GO:0005524);	K01535|TnS000657063t03	Oxidative phosphorylation (ko00190)
TnS000887845t01	EAAELAADSPQGILR;EATSFLLDVLKPNLPEHGYLQTK;ADDATEFHDVIR;IIIDTNNNPEHFLTTNPYYDSR;LHVIELGAQPGKPGFTK;GNLPGAENLVVQR;AHMGIFTELGVLYAR;MLGLVTQTSVYHWALEGDSEPVK;FGFVPDLTHYLYSNNMLR;EGLVSDAIESFIR;QLIDQVVSTALPESK;DAMETASQSGDR;SQALEAHAASFASFK;ALQHYTDLPDIK;TGNLTGNQIINYR;NPDQVSATVK;LNSFESLELSR;AAEQMQVYPDLVK;GNMQLFSVDQQR;VDGELIYAYAK;LGQFQGAVDAAR;VCDEQQHWK;VDEDAVWSQVAK;RDPTLAVVAYR;FQELFSQMK;GNMQLFSVDQQR;VSGNDNPSILISF…	1e-10	1.97685e+07	1e-10	7.48452e+07	Clathrin heavy chain 2 OS=Oryza sativa subsp. japonica OX=39947 GN=Os12g0104800 PE=3 SV=1	PREDICTED: clathrin heavy chain 1-like [Elaeis guineensis]	--	K04646|TnS000887845t01	Endocytosis (ko04144)
TnS000867017t20	NIIHGSDGPETAK;TFIAIKPDGVQR;GLIAEIISR;LIGATDPQK	1e-10	2.6485e+07	1e-10	6.79245e+07	Nucleoside diphosphate kinase 4, chloroplastic OS=Spinacia oleracea OX=3562 GN=NDK4 PE=1 SV=1	hypothetical protein MIMGU_mgv1a012962mg [Erythranthe guttata]	Molecular Function: nucleoside diphosphate kinase activity (GO:0004550);	K00940|TnS000867017t20	Purine metabolism (ko00230);; Pyrimidine metabolism (ko00240)
TnS000091229t06	LIGVTNPLQAEPGTIR;ELAEEHYVELK;GDFAVHVGR;KLIGVTNPLQAEPGTIR	1e-10	4280625	1e-10	9.0034e+07	Nucleoside diphosphate kinase 2, chloroplastic OS=Nicotiana tabacum OX=4097 GN=NDPK2 PE=1 SV=1	unknown [Picea sitchensis]	Molecular Function: nucleoside diphosphate kinase activity (GO:0004550);	K00940|TnS000091229t06	Purine metabolism (ko00230);; Pyrimidine metabolism (ko00240)
TnS000954133t04	AIAGAGVLAGYDR;SSMDAFAQIVQNEGTK;TIKDEGVISLWR;LQLLLLGK;TAAAPIER	1e-10	2.46395e+07	3.25593e+06	6.53386e+07	ADP,ATP carrier protein, mitochondrial OS=Oryza sativa subsp. japonica OX=39947 GN=Os02g0718900 PE=2 SV=1	unknown [Picea sitchensis]	Molecular Function: transporter activity (GO:0005215);	--	--
TnS000074117t02	IHYETTGPEIWEATAGK;YLSSVLFQSIK;VDALISGIGTGGTVTGAGR;EGLLAGISSGAATAAAIK;IYGVEPTESAVLSGGKPGPHK;LIVVVLPSFGER;AFGAELVLTDPVR;IGYSMITDAEEK;TPNSYMLQQFENPANPK;LILTMPSSMSTER	1e-10	1.65864e+07	1e-10	7.64342e+07	Cysteine synthase OS=Oryza sativa subsp. japonica OX=39947 GN=RCS3 PE=2 SV=1	unknown [Picea sitchensis]	Molecular Function: cysteine synthase activity (GO:0004124);	K01738|TnS000074117t02	Cysteine and methionine metabolism (ko00270);; Sulfur metabolism (ko00920);; Carbon metabolism (ko01200);; Biosynthesis of amino acids (ko01230)
TnS000807597t03	LIIIASNCPPLR;IGVHHFNGNNVELGTACGK;VSCLSITDPGDSDIIK;YTLGYK;LALVMK	1e-10	4.23664e+07	1e-10	5.03254e+07	60S ribosomal protein L30 OS=Lupinus luteus OX=3873 GN=RPL30 PE=3 SV=1	60S ribosomal protein L30 [Amborella trichopoda]	Molecular Function: structural constituent of ribosome (GO:0003735);	K02908|TnS000807597t03	Ribosome (ko03010)
TnS000268749t02	HFILDECDK;VNIVINYDMPDSADTYLHR;FTTYLPDLK;ILVATDLVGR;GYVGIHSSGFR;DFLLKPELLR	1e-10	3.38138e+07	1e-10	5.83901e+07	DEAD-box ATP-dependent RNA helicase 56 OS=Oryza sativa subsp. japonica OX=39947 GN=AIP1 PE=1 SV=2	unknown [Picea sitchensis]	Molecular Function: nucleic acid binding (GO:0003676);	K12812|TnS000268749t02	RNA transport (ko03013);; mRNA surveillance pathway (ko03015);; Spliceosome (ko03040)
TnS001032221t01	YNGENVENPGVFNK;DISMEDCSICLQNSLK;IYALVQCWK	9.67807e+06	7.19442e+07	1e-10	9.39992e+06	Putative cysteine-rich repeat secretory protein 10 OS=Arabidopsis thaliana OX=3702 GN=CRRSP10 PE=3 SV=1	hypothetical protein 0_18014_01, partial [Pinus taeda]	--	--	--
TnS000125481t10	DADADDGNVDVVVR;GKAEESLYSAK;KDADADDGNVDVVVR;AMDLLGLEHR;QGHTIIVYEFR;VQESLHSSTELGQGAMHSAK;AEESLYSAK;QAFAVVQR;QAANHLTDSVASLLEHAGK;VSAIAAEWLR;DMVQGAMNAAK;LWVQVPSLR	1e-10	1e-10	1e-10	90981894	Late embryogenesis abundant protein 76 OS=Brassica napus OX=3708 PE=2 SV=2	late embryogenesis abundant protein 76-like [Dorcoceras hygrometricum]	--	--	--
TnS000214085t02	TFVHESVYDEFVEK;TGEEITNVAEANKDDVDK;GIYSLQNYLQVK;ANATHYGLAAGVFTNSLDTANTLTR;ENGANLVTGGEQIGAR;GVEQGPQIDQEQFNK;FVDSVSGNTFPTVDPR;VAFTGSTATAK;SPFIVCADADVDK;HNDEIAALETWDNGKPYEQAAK;YYAGWADK;KGVEQGPQIDQEQFNK;VVGDPFK	1e-10	2.67344e+07	1e-10	6.40784e+07	Aldehyde dehydrogenase family 2 member B7, mitochondrial OS=Arabidopsis thaliana OX=3702 GN=ALDH2B7 PE=1 SV=2	unknown [Picea sitchensis]	Molecular Function: aldehyde dehydrogenase (NAD) activity (GO:0004029);	K00128|TnS000214085t02	Glycolysis / Gluconeogenesis (ko00010);; Pentose and glucuronate interconversions (ko00040);; Ascorbate and aldarate metabolism (ko00053);; Fatty acid degradation (ko00071);; Valine, leucine and isoleucine degradation (ko00280);; Lysine degradation (ko00310);; Arginine and proline metabolism (ko00330);; Histidine metabolism (ko00340);; Tryptophan metabolism (ko00380);; beta-Alanine metabolism (ko…
TnS000190957t04	LANLMLVMGNR;TDETELHHFWVK;QDSGNDALPEEVKK;DDIDQMSAGSANVLTTVLK;MAAMIQDLIHAVR;FIDKYDLYGEVAYPK;LSESHFNLQLLGDPHVQK;ESMESINSTYK;ESMESINSTYK;LAQLHNPPFIAEDPNR;NGLLVDPHDEKDIASALYK;NGLLVDPHDEK;IFDPAIGGLSMK;NALDNIYLYSWPQHCK;LSIDLDRPSGDMQK;DDIDQMSAGSANVLTTVLK;LSTVDALICSSGSELYYTAGK;NGGPVDIER;YFIDEVVR;LENLCWR;WGEQGLK;CHVVYCQNSTR;GLGSYGLCMPR	1e-10	1.06528e+07	1e-10	7.99242e+07	Probable sucrose-phosphate synthase 3 OS=Arabidopsis thaliana OX=3702 GN=SPS3 PE=2 SV=1	PREDICTED: probable sucrose-phosphate synthase 2 [Elaeis guineensis]	--	K00696|TnS000190957t04	Starch and sucrose metabolism (ko00500)
TnS000347141t01	TTDNYTLR;APSTFNVR	1e-10	1.58556e+07	1e-10	7.43751e+07	40S ribosomal protein S3a OS=Daucus carota OX=4039 GN=cyc07 PE=2 SV=1	PREDICTED: 40S ribosomal protein S3a-like [Nelumbo nucifera]	Molecular Function: structural constituent of ribosome (GO:0003735);	K02984|TnS000347141t01	Ribosome (ko03010)
TnS000237761t15	NTVIQFTGEVLK;IPLFSAAGLPHNEIAAQICR;DHADVSNQLYANYAIGK;TVSGVAGPLVILEK;GYPGYMYTDLATIYER;AVVQVFEGTSGIDNR;RGQVLEVDGER;FVAQGAYDTR;QIYPPINVLPSLSR;TPVSLDMLGR;TPVSLDMLGR;HVLVILTDMSSYADALR;YQEIVNIR;KFVAQGAYDTR;DFEENGSMER	1e-10	1.08913e+07	1e-10	7.93025e+07	V-type proton ATPase subunit B2 OS=Arabidopsis thaliana OX=3702 GN=VHA-B2 PE=1 SV=1	unknown [Picea sitchensis]	Molecular Function: ATP binding (GO:0005524);	K02147|TnS000237761t15	Oxidative phosphorylation (ko00190);; Phagosome (ko04145)
TnS000972799t08	LSSVGANQGPFR;ITADDWDTWK;SPLFFGGDLR;SWPDLDMLPFGK;LITHPTVLDINANSVSNMAFPFIR	1.54902e+07	5.69086e+07	1e-10	1.75102e+07	Alpha-galactosidase OS=Cyamopsis tetragonoloba OX=3832 PE=1 SV=1	uncharacterized protein LOC18442104 [Amborella trichopoda]	Molecular Function: alpha-galactosidase activity (GO:0004557);	--	--
TnS000430387t02	NEQGGNLVSTVVLR;GTVLIQNAEQLESYAR;YAADAACTVLR;VAVFGAGVDTSATETK;SDTVGTINHVEK;TLADNGGMNATEILSSLYAEHASGK;LFITNDAATIVNELEVQHPAAK;FAESLEMVPR;AVDDGVNTYK;NPVNFNVDNVR;TGLHPSEIISGYTK;MVINHLDK;FAESLEMVPR	1e-10	2.1794e+07	1e-10	6.79039e+07	T-complex protein 1 subunit theta OS=Arabidopsis thaliana OX=3702 GN=CCT8 PE=1 SV=1	unknown [Picea sitchensis]	Biological Process: mitotic G2 phase (GO:0000085);	--	--
TnS000296753t02	SCVYGDFLDTLESGSLHNR;LLAAISESLGLPR;VNAEYVEEIAALAR;ALVDSGVQIVPEK;NDAVLNWR;ENLDMDHVWR;SVLESLR;WPESPPDFR	1e-10	3.03501e+06	1e-10	8.60052e+07	Protein DMR6-LIKE OXYGENASE 1 OS=Arabidopsis thaliana OX=3702 GN=DLO1 PE=1 SV=1	GA2ox11, partial [Pinus tabuliformis]	Molecular Function: oxidoreductase activity (GO:0016491);	--	--
TnS000911035t11	DQGHATFINLK;ILVYSGDTDGILPVTSSR;GAGHEVPLYQPSR;ALFYYLAEAIPSTDK	3.12914e+07	3.64446e+07	1e-10	2.05981e+07	Serine carboxypeptidase II-3 OS=Hordeum vulgare OX=4513 GN=CXP;2-3 PE=2 SV=1	unknown [Picea sitchensis]	--	--	--
TnS000677859t09	ALFYYFAEAVSQPSK;ILVYSGDVDSVVPVTSTR;TADYTTLGDTPTAR;NADFMSEGFPGQPK;NADFMSEGFPGQPK	3.67939e+06	8.43481e+07	1e-10	1e-10	Serine carboxypeptidase II-3 OS=Hordeum vulgare OX=4513 GN=CXP;2-3 PE=2 SV=1	unknown [Picea sitchensis]	--	--	--
TnS001016115t02	EGIYTSTTCR;FDGNSIGAR	1e-10	1e-10	1e-10	8.77133e+07	Cysteine proteinase 2 OS=Zea mays OX=4577 GN=CCP2 PE=2 SV=1	unknown [Picea sitchensis]	Cellular Component: vacuole (GO:0005773);	--	--
TnS000609717t01	VAIGQVLLSVR;GAFGKPQGTCAR	1e-10	1.27293e+07	1e-10	7.49064e+07	Replication factor C subunit 4 OS=Oryza sativa subsp. japonica OX=39947 GN=RFC4 PE=2 SV=2	PREDICTED: replication factor C subunit 2-like, partial [Populus euphratica]	Molecular Function: DNA binding (GO:0003677);	K10755|TnS000609717t01	DNA replication (ko03030);; Nucleotide excision repair (ko03420);; Mismatch repair (ko03430)
TnS000801635t14	AQLVNYVQYK;ALLEGWTSR;ISDPHLVSSFFDDYKR;GGNWILSDGLLR;LDSNWLAAR;ATMPPEAWQVPLFR;VNGEPVFIR;VDLDVNVK	4.10011e+07	2.57805e+07	1e-10	20303771	Mannosylglycoprotein endo-beta-mannosidase OS=Lilium longiflorum OX=4690 GN=EBM PE=1 SV=4	PREDICTED: mannosylglycoprotein endo-beta-mannosidase [Nelumbo nucifera]	Molecular Function: hydrolase activity, hydrolyzing O-glycosyl compounds (GO:0004553);	--	--
TnS000256497t08	QSGTATGYSYSSANK	1e-10	3.90214e+07	1e-10	4.76597e+07	Cytochrome c OS=Sesamum indicum OX=4182 PE=1 SV=1	unknown [Picea sitchensis]	Molecular Function: iron ion binding (GO:0005506);	K08738|TnS000256497t08	Sulfur metabolism (ko00920)
TnS000457203t12	ALSTILATGGYGR;HTIGYWENGK;TVDHTYDAVVVGAGGAGLR;TYFSATSAHTCTGDGNAMVAR;AAIGLAEHGFNTACITK;AFGGQSLDFGK;TITWLDELR;TGHALLHTLYGQSMK;TMQNHAAVFR;GSDWLGDQDSIQYMCR;TQETLEEGCK;TYFSATSAHTCTGDGNAMVAR;GVIALNMEDGTIHR	1e-10	2.51916e+07	1e-10	6.11932e+07	Succinate dehydrogenase [ubiquinone] flavoprotein subunit, mitochondrial OS=Oryza sativa subsp. japonica OX=39947 GN=SDH1 PE=1 SV=1	succinate dehydrogenase [Pinus massoniana]	Molecular Function: ATP binding (GO:0005524);	K00234|TnS000457203t12	Citrate cycle (TCA cycle) (ko00020);; Oxidative phosphorylation (ko00190);; Carbon metabolism (ko01200)
TnS000972799t04	NLYYYFVTSER;VASVWLNDESVR;LPSEHYGGYVTINTK;GAGHTVPEYKPK;VHQNIYSWSK;ISSVPGYNGK;EALAFFSR	1e-10	4.9237e+06	1e-10	8.03064e+07	Serine carboxypeptidase 1 OS=Oryza sativa subsp. japonica OX=39947 GN=CBP1 PE=2 SV=1	hypothetical protein AMTR_s00163p00053930 [Amborella trichopoda]	Molecular Function: serine-type carboxypeptidase activity (GO:0004185);	--	--
TnS000991399t01	DADGHGTHTLSTAAGNFVR;VVTSPIVANVQR;SAIMTTATTTDNDR;AAQSSAFESVIEPSLWK;SSDSGYVFGSLK;SAIMTTATTTDNDR;IVVCSAGNDGPK;YPVAYISPATTK;ASSPTGFSFDK;GANVFGYGQGTAK	1e-10	3.19312e+07	1e-10	5.31186e+07	Subtilisin-like protease SBT5.3 OS=Arabidopsis thaliana OX=3702 GN=AIR3 PE=2 SV=1	subtilisin-like protease SBT5.3 [Hevea brasiliensis]	Molecular Function: peptidase activity (GO:0008233);	--	--
TnS001005185t01	LFLVTISDSTLR	1e-10	8.48659e+07	1e-10	1e-10	Elongation factor 1-alpha OS=Nicotiana tabacum OX=4097 PE=2 SV=1	GTP binding Elongation factor Tu family protein [Theobroma cacao]	Molecular Function: translation elongation factor activity (GO:0003746);	K03231|TnS001005185t01	RNA transport (ko03013)
TnS000822177t06	LDFPEKPNESRPPK;VHHVGIQTPLNFR;TTLNGISYHAPATPLR;ASGGFGGFIINNR;GPLPDPPNDYYDK;TELLKPDNVLYCGALQK;VQNLDTWYR;DQIGSFFYFPSLNMQR;YFSLNQAR	1.0746e+07	5.20519e+07	1e-10	2.18749e+07	Monocopper oxidase-like protein SKU5 OS=Arabidopsis thaliana OX=3702 GN=SKU5 PE=1 SV=1	unknown [Picea sitchensis]	Biological Process: polysaccharide biosynthetic process (GO:0000271);	--	--
TnS000271017t02	SSGGYGSTYGGSR;SPVVIDLVGEETLR;FGGSDGGYGGR	1e-10	5.33321e+06	1e-10	7.90969e+07	DEAD-box ATP-dependent RNA helicase 53 OS=Oryza sativa subsp. japonica OX=39947 GN=Os07g0143700 PE=2 SV=2	DEAD-box ATP-dependent RNA helicase 53 [Amborella trichopoda]	Molecular Function: nucleic acid binding (GO:0003676);	--	--
Gnetum_montanum_newGene_3918.1	VGSDNIPGFAFGCGHSNSGLFGR;TGSAPNGVPVR;ISFSEAATVVDSGTVITR	1e-10	3.47563e+07	8.32839e+06	4.02617e+07	Aspartyl protease family protein At5g10770 OS=Arabidopsis thaliana OX=3702 GN=At5g10770 PE=2 SV=1	unknown [Picea sitchensis]	Molecular Function: hydrolase activity (GO:0016787);	--	--
TnS001002091t07	YSGASNWTIQELAEAVK;AFIAGIADDNGYGWAIAK;AIGFIDTIIEYSK;VIPGYGGGMSSAK;VNTISAGPLR	1e-10	1.46764e+07	1e-10	6.84008e+07	Enoyl-[acyl-carrier-protein] reductase [NADH], chloroplastic OS=Arabidopsis thaliana OX=3702 GN=MOD1 PE=1 SV=1	unknown [Picea sitchensis]	Molecular Function: copper ion binding (GO:0005507);	K00208|TnS001002091t07	Fatty acid biosynthesis (ko00061);; Biotin metabolism (ko00780);; Fatty acid metabolism (ko01212)
TnS000131125t02	VGEVVEVTDEAELKK;LQSVAAFAVNEFNR	1e-10	1e-10	1e-10	8.30651e+07	Cystatin-1 OS=Zea mays OX=4577 GN=RAMDAZC7 PE=2 SV=1	Cystatin protein [Zea mays]	--	--	--
Gnetum_montanum_newGene_4856.1	HYFQNTQGLIFVVDSNDRDR;QDLPNAMNAAEITDK;QDLPNAMNAAEITDK;DAVLLVFANK;MLNEDELR;NISFTVWDVGGQDK;ILMVGLDAAGK	1e-10	1.75445e+07	1e-10	6.53007e+07	ADP-ribosylation factor 1 OS=Oryza sativa subsp. japonica OX=39947 GN=Os01g0813400 PE=2 SV=3	hypothetical protein B456_001G263300 [Gossypium raimondii]	Molecular Function: GTP binding (GO:0005525);	K07937|Gnetum_montanum_newGene_4956.1	Endocytosis (ko04144)
TnS000362467t01	IAEGVLSHQMK;TADVIAAANTAAEVALR;ALQAVISECKPK;ELDLSSDEVVTK;IAEGVLSHQMK;KGDATEESTDAVR;LAAEIVNK;NKDVTEAIQK;GWLALGTK	1e-10	1.1991e+07	1e-10	7.06774e+07	ERBB-3 BINDING PROTEIN 1 OS=Solanum tuberosum OX=4113 GN=EBP1 PE=2 SV=1	unknown [Picea sitchensis]	Molecular Function: aminopeptidase activity (GO:0004177);	--	--
TnS000945431t05	CHFVGIDIFNGK;LPTDEQLLTQIK;TYPQQAGTIR;KLEDIVPSSHNCDVPHVTR	1e-10	5.25233e+06	1e-10	7.71278e+07	Eukaryotic translation initiation factor 5A OS=Manihot esculenta OX=3983 PE=2 SV=2	eukaryotic translation initiation factor 5A-2 [Dorcoceras hygrometricum]	Molecular Function: translation initiation factor activity (GO:0003743);	--	--
TnS000181483t13	VTNFGCTITSLK;VVWDVVEQK;LEMEAIPR	1e-10	1.74021e+07	1e-10	6.48489e+07	--	unknown [Picea sitchensis]	Molecular Function: aldose 1-epimerase activity (GO:0004034);	K01785|TnS000181483t13	Glycolysis / Gluconeogenesis (ko00010);; Galactose metabolism (ko00052)
TnS000147417t01	NVQDLAQFAVQQYNK;QQNSLLTYVK	6.05747e+07	1e-10	20889878	1e-10	Cystatin-1 OS=Zea mays OX=4577 GN=RAMDAZC7 PE=2 SV=1	unknown [Picea sitchensis]	Molecular Function: peptidase inhibitor activity (GO:0030414);	--	--
TnS000904793t02	AFGTLSQLVWDR;GILWDTSLLDPEEGIR;SLVAEIGNDATTDQIK;LYEVVPPVLTELGK;SGQVIPGYGHGVLR;HLPDDPLFK;ALGLPIERPK	1e-10	1.84668e+07	1e-10	6.27597e+07	Citrate synthase 4, mitochondrial OS=Arabidopsis thaliana OX=3702 GN=CSY4 PE=1 SV=3	unknown [Picea sitchensis]	Molecular Function: citrate (Si)-synthase activity (GO:0004108);	K01647|TnS000904793t02	Citrate cycle (TCA cycle) (ko00020);; Glyoxylate and dicarboxylate metabolism (ko00630);; Carbon metabolism (ko01200);; 2-Oxocarboxylic acid metabolism (ko01210);; Biosynthesis of amino acids (ko01230)
TnS000812803t09	ATPVCMFNHAYWNLAGQGSGR;GTGFDLQTDTIIGSR;YTPTDSSSLIPTGQILPVR;LVSVYVADAK;HRPIFGATVGR;VLEVWTTQPGVQFYTSSTLKPTPGK;LDYIAVPR;YTIIGSNLR	1e-10	6.57328e+07	5.47155e+06	9.44862e+06	--	unknown [Picea sitchensis]	Molecular Function: isomerase activity (GO:0016853);	K01785|TnS000812803t09	Glycolysis / Gluconeogenesis (ko00010);; Galactose metabolism (ko00052)
TnS000824839t01	YTGLWFGIAK;QNYFWSLVGGSTR;TIPESLYDYIVGYAR;DDLFILAR	1e-10	1e-10	1e-10	8.05574e+07	Temperature-induced lipocalin-1 OS=Arabidopsis thaliana OX=3702 GN=TIL PE=1 SV=1	temperature induced lipocalin [Medicago falcata]	--	--	--
TnS000423983t03	EIAQTISTSANK;VPSGGGATWALTK;EFTAAIEAK;TLGENFNER	1e-10	2.64235e+07	1e-10	5.30284e+07	Prohibitin-6, mitochondrial OS=Arabidopsis thaliana OX=3702 GN=PHB6 PE=1 SV=1	prohibitin-1, mitochondrial-like [Hevea brasiliensis]	Cellular Component: cell wall (GO:0005618);	--	--
TnS000839527t04	YGINHITYLIEQSK;TATALCLTSVK;ANFNDKFDEYR;NLASNLFK;LKVPPALNQFTK;VVNPLFEK	1e-10	1e-10	1e-10	7.88614e+07	60S ribosomal protein L7a-2 OS=Oryza sativa subsp. japonica OX=39947 GN=RPL7A-2 PE=2 SV=1	unknown [Picea sitchensis]	Molecular Function: structural constituent of ribosome (GO:0003735);	K02936|TnS000839527t04	Ribosome (ko03010)
TnS000907713t02	LAIGDLATQYFADR;GGADQFIDEAER;FNIFSGCPSGQTATIVLR;SQLFINSYAK;LLDIVHPAAR;TASYLAIDK;STTISNDGATIMK;STTISNDGATIMK;VTEGDLQR;SGAEIVLSR	1e-10	1.1288e+07	1e-10	6.75699e+07	T-complex protein 1 subunit eta OS=Arabidopsis thaliana OX=3702 GN=CCT7 PE=1 SV=1	PREDICTED: T-complex protein 1 subunit eta [Ziziphus jujuba]	Molecular Function: ATP binding (GO:0005524);	--	--
TnS000864441t03	EVAIETASFSK;LQAGYLFPEIAR;AHIVTTPGSGFGPGGEGFLR;EGYSGYGAEQGEK;LLVETFK;YSDGFPVAR;EVVEFYK	1e-10	1.18098e+07	1e-10	6.61974e+07	Probable LL-diaminopimelate aminotransferase, chloroplastic OS=Oryza sativa subsp. japonica OX=39947 GN=AGD2 PE=2 SV=1	unknown [Picea sitchensis]	Biological Process: lysine biosynthetic process via diaminopimelate (GO:0009089);	K10206|TnS000864441t03	Lysine biosynthesis (ko00300);; Biosynthesis of amino acids (ko01230)
TnS000968413t01	GWDQGLLGACVGEK;GYLTDGTVFDSSYER;FKPETCDIQAHK;LGYGEQGSPPK;DVTEMQVGVK	1e-10	1.67104e+07	1e-10	6.12738e+07	Peptidyl-prolyl cis-trans isomerase FKBP15-1 OS=Arabidopsis thaliana OX=3702 GN=FKBP15-1 PE=2 SV=2	unknown [Picea sitchensis]	Biological Process: protein peptidyl-prolyl isomerization (GO:0000413);	--	--
TnS000694535t01	LLEVDNR	1e-10	1e-10	1e-10	77923999	Cytochrome c oxidase subunit 2 OS=Daucus carota OX=4039 GN=COX2 PE=3 SV=1	cytochrome c oxidase subunit 2 (mitochondrion) [Melianthus villosus]	Molecular Function: cytochrome-c oxidase activity (GO:0004129);	K02261|TnS000694535t01	Oxidative phosphorylation (ko00190)
TnS000187731t01	TLYYGEYMNSGPGAALAR;CSFVGYQDTLYVHSQR;DPNQNTGISIHDCR;DMTFMNTAGPENHQAVAFR;TNIMLVGDGK;RDPNQNTGISIHDCR;SVAGGLTTYR;LSGDMSALFR	1e-10	1e-10	1e-10	7.78856e+07	Probable pectinesterase/pectinesterase inhibitor 61 OS=Arabidopsis thaliana OX=3702 GN=PME61 PE=2 SV=1	PREDICTED: probable pectinesterase/pectinesterase inhibitor 61 [Nicotiana tabacum]	Molecular Function: hydrolase activity (GO:0016787);	--	--
Gnetum_montanum_newGene_1249.1	ISSTPSLNER;ILYSSVVYPHNYGFIPR;IIAVCADDPEYR;AIGLMPMIDQGEKDDK;KISSTPSLNER	1e-10	1.25529e+07	1e-10	6.50273e+07	Soluble inorganic pyrophosphatase 1 OS=Arabidopsis thaliana OX=3702 GN=PPA1 PE=1 SV=1	unknown [Picea sitchensis]	Molecular Function: magnesium ion binding (GO:0000287);	K01507|Gnetum_montanum_newGene_1249.1	Oxidative phosphorylation (ko00190)
TnS000146367t21	TTGIVLDSGDGVSHTVPIYEGYALPHAILR;GEYDESGPSIVHR	1e-10	4.90458e+07	1e-10	2.77922e+07	Actin-7 OS=Arabidopsis thaliana OX=3702 GN=ACT7 PE=1 SV=1	actin-101-like [Ananas comosus]	Molecular Function: ATP binding (GO:0005524);	--	--
Gnetum_montanum_newGene_407.1	DGVGCGACYQIR;GSVAVEYQR;CGFGGFGGTVSK	1e-10	1e-10	2.45744e+07	5.1429e+07	Expansin-like A1 OS=Oryza sativa subsp. japonica OX=39947 GN=EXLA1 PE=2 SV=1	expansin-like protein [Cunninghamia lanceolata]	--	--	--
TnS000468647t02	VGSSEAALLSK;FAVAAAPAASAEAAPSTATAPK;GTVEIITPVELIR;HVYDNGSVFDPEVLDLTEDDLIEK	1e-10	1e-10	1e-10	7.53597e+07	60S acidic ribosomal protein P0-1 OS=Arabidopsis thaliana OX=3702 GN=RPP0A PE=1 SV=1	60S acidic ribosomal protein P0 [Sesamum indicum]	Molecular Function: structural constituent of ribosome (GO:0003735);	K02941|TnS000468647t02	Ribosome (ko03010)
TnS000310405t01	VGDGVFHFIAEIPK;ASLVNDVEDVEK;MEVATGEVHNPIK;MEVATGEVHNPIK;FGLENKPANK;EEGVPETLEYR	1e-10	6.24059e+06	1e-10	6.90018e+07	Soluble inorganic pyrophosphatase 6, chloroplastic OS=Arabidopsis thaliana OX=3702 GN=PPA6 PE=1 SV=1	PREDICTED: soluble inorganic pyrophosphatase 6, chloroplastic [Fragaria vesca subsp. vesca]	Molecular Function: magnesium ion binding (GO:0000287);	K01507|TnS000310405t01	Oxidative phosphorylation (ko00190)
TnS000977559t01	CIQYCLICCSK	1.6753e+07	5.78905e+07	1e-10	1e-10	Gibberellin-regulated protein 10 OS=Arabidopsis thaliana OX=3702 GN=GASA10 PE=2 SV=1	unknown [Picea sitchensis]	--	--	--
Gnetum_montanum_newGene_449.1	ELIIGDR	1e-10	7.40684e+07	1e-10	1e-10	--	--	--	--	--
TnS001040023t04	LLDQTSVTHLFPITK;FIGLLATGMTADAR;FIGLLATGMTADAR;WGYEMPVDVLAK;VLSTEEVDER;ESEAMSFLEK;GKDTVCVVTQK;WGYEMPVDVLAK;GAGITSIGVR;DTVCVVTQK;LYQVEYAFK	1e-10	8.62778e+06	1e-10	6.50064e+07	Proteasome subunit alpha type-6 OS=Nicotiana tabacum OX=4097 GN=PAA1 PE=2 SV=1	unknown [Picea sitchensis]	Molecular Function: threonine-type endopeptidase activity (GO:0004298);	K02730|TnS001040023t04	Proteasome (ko03050)
TnS000941609t01	NSSAPAPDVGAK;QQDQGDDNVESLGK;CAEEGFGGIIYGR;SQGSDVEEKEDESQASK	1e-10	1.35325e+06	1e-10	7.22609e+07	--	hypothetical protein CDL12_20355 [Handroanthus impetiginosus]	--	--	--
TnS001042941t01	EAITGNYIDKK;EAITGNYIDK;HSNIPAHISPAFR	1e-10	500310	1e-10	7.27455e+07	40S ribosomal protein S11 OS=Glycine max OX=3847 GN=RPS11 PE=2 SV=2	40S ribosomal protein S11-1 [Medicago truncatula]	Molecular Function: structural constituent of ribosome (GO:0003735);	K02949|TnS001042941t01	Ribosome (ko03010)
TnS000161755t01	LIPVSNVTQLFLR;SFGVIGVASK;THSDQLLSNVIQNMPICK;ENLEEVVK;CSGLLASFPK	1e-10	1e-10	1e-10	7.31722e+07	--	hypothetical protein KFL_000300350 [Klebsormidium nitens]	--	--	--
TnS000282047t05	VVIFGLPGAFTGVCSAR;AKDAIEFYGDFDGR;WSAFVDDGK;HVPSYLK	1e-10	1.98273e+07	1e-10	5.24428e+07	Peroxiredoxin-2F, mitochondrial OS=Arabidopsis thaliana OX=3702 GN=PRXIIF PE=1 SV=2	PREDICTED: peroxiredoxin-2F, mitochondrial [Musa acuminata subsp. malaccensis]	--	--	--
TnS000940441t01	GLDVDSLYISHIQVNQAQK;EAETQIAPR;YLEDVIAHK	1e-10	1e-10	1e-10	7.22436e+07	60S ribosomal protein L17-2 OS=Arabidopsis thaliana OX=3702 GN=RPL17B PE=2 SV=2	unknown [Picea sitchensis]	Molecular Function: structural constituent of ribosome (GO:0003735);	K02880|TnS000940441t01	Ribosome (ko03010)
TnS000835831t04	VEEVLFQDK;NPVNPIENLENNNSR;VLVIGGGDGGVLR;FFPNLAVGFEDPR;LTVHVGDGVAFLK;KVLVIGGGDGGVLR	1e-10	1.39437e+07	1e-10	5.82272e+07	Spermidine synthase 2 OS=Hyoscyamus niger OX=4079 PE=2 SV=1	putative spermidine synthase [Pinus sylvestris]	Molecular Function: putrescine N-methyltransferase activity (GO:0030750);	K00797|TnS000835831t04	Cysteine and methionine metabolism (ko00270);; Arginine and proline metabolism (ko00330);; beta-Alanine metabolism (ko00410);; Glutathione metabolism (ko00480)
TnS000226197t04	VLQYCGR	1e-10	7.16076e+07	1e-10	1e-10	--	hypothetical protein CL1051Contig1_03, partial [Pinus radiata]	--	--	--
TnS000923257t01	VEAPYLCTAPIK;SSDSSLYDHFWISR;HMSPAGTTTFHR;SSPYPGQVSLQR;DWPNTGSFYK;HMSPAGTTTFHR;VPYMIASGNHER;VIIVGDIGK	1.07307e+06	2.11179e+06	8.81334e+06	5.94558e+07	Probable inactive purple acid phosphatase 1 OS=Arabidopsis thaliana OX=3702 GN=PAP1 PE=2 SV=1	purple acid phosphatase 1 [Pinus massoniana]	--	--	--
TnS000497013t21	GGIGCSPGSLSNSELER;SAVVNIPYGGAK;GVMYATEALLAEHGK;VVAVSDVSGAIK;DDGSLVSYVGFR;YIIEAANHPTDPEADEILAK;GVMYATEALLAEHGK	1e-10	1.77982e+07	1e-10	5.30041e+07	Glutamate dehydrogenase 1, mitochondrial OS=Oryza sativa subsp. japonica OX=39947 GN=GDH1 PE=2 SV=1	glutamate dehydrogenase 1 [Durio zibethinus]	Biological Process: cellular amino acid metabolic process (GO:0006520);	K00261|TnS000497013t21	Alanine, aspartate and glutamate metabolism (ko00250);; Arginine and proline metabolism (ko00330);; Nitrogen metabolism (ko00910)
TnS000726289t04	TALAFVSLR;SAQLAAMNIAK;KAPGGAPANVAVAIAR;DAGAILSYDPNLR;APGGAPANVAVAIAR;LDGESAFVGK;LLLVSEGPNGCR;DFSLHQDEK;VQQVDTTGAGDAFVGGILGQLAK;TGIMGIWDK;LPLWSSAGAAR;FANACGALTVTER	1e-10	1e-10	1e-10	7.03586e+07	Probable fructokinase-6, chloroplastic OS=Arabidopsis thaliana OX=3702 GN=At1g66430 PE=2 SV=1	unknown [Picea sitchensis]	Molecular Function: ribokinase activity (GO:0004747);	K00847|TnS000726289t04	Fructose and mannose metabolism (ko00051);; Starch and sucrose metabolism (ko00500);; Amino sugar and nucleotide sugar metabolism (ko00520)
TnS000498745t02	AQLQVQAPAPVAK;KRPASTVEPAVVPAADPAPPLK;SGSSPYAIAK;TAPSHPPYFQMIK	1e-10	1e-10	1e-10	7.0281e+07	Histone H1 OS=Solanum pennellii OX=28526 PE=2 SV=1	histone H1-like protein, partial [Picea sitchensis]	Cellular Component: nucleosome (GO:0000786);	--	--
TnS000414293t02	LYDADPAVLQAFR;TTAAADVPGALLGALK;APFLVNAYPYFAYK;NVHAALVQLGLDSQVR;QLLSFLSAAK	1e-10	1.41558e+07	1.91756e+07	3.67007e+07	Glucan endo-1,3-beta-glucosidase 14 OS=Arabidopsis thaliana OX=3702 GN=At2g27500 PE=1 SV=2	unknown [Picea sitchensis]	Molecular Function: hydrolase activity (GO:0016787);	--	--
TnS000277945t02	EAEEAIEEHKR;GMSLLQAEFAQINK;EAEEAIEEHK;IVIDPDSPK;LGVSPSDLPK;DSTQGIVEVR;TDTSFNADEMLK;SEDVIVDVK;AGLYSEADR	1e-10	1.33907e+07	1e-10	5.64524e+07	Probable ATP synthase 24 kDa subunit, mitochondrial OS=Arabidopsis thaliana OX=3702 GN=At2g21870 PE=1 SV=1	unknown [Picea sitchensis]	Cellular Component: mitochondrion (GO:0005739);	--	--
TnS000680813t01	LFQVEYAMEAVK;NQYDTDVTTWSPAGR;TVQQIIDSLEEK;IDDHIGVAIAGLTADGR;SNSELSSYQK;FLYDTPLPVGR;LVVHVADK	1e-10	1.80249e+07	1e-10	5.17236e+07	Proteasome subunit alpha type-1-B OS=Arabidopsis thaliana OX=3702 GN=PAF2 PE=1 SV=2	unknown [Picea sitchensis]	Molecular Function: threonine-type endopeptidase activity (GO:0004298);	K02725|TnS000680813t01	Proteasome (ko03050)
TnS000867017t25	TDVFTGTYAPQPAFTGGFR;EAVAAAGGQVGPAVMAAEK;VSPPVAYQYGR;HVVWSNGPETESPSTSNK;EIPGSYGLPLLGAIADR;THAGEALATAEDGFGVPR;VFDCPDQFQPR;LNMPPGPPIAADPR;AGPALHGDLAR;AFTGVGPAEGGLGR;TLSFLDPSEPR;VVALLDAK;LLTFFR;AKDDMLLESHDALFR	1e-10	7.43276e+06	1e-10	6.21501e+07	Allene oxide synthase, chloroplastic OS=Linum usitatissimum OX=4006 GN=CYP74A PE=1 SV=1	allene oxide synthase 1, chloroplastic-like [Chenopodium quinoa]	Molecular Function: binding (GO:0005488);	K01723|TnS000867017t25	alpha-Linolenic acid metabolism (ko00592)
Gnetum_montanum_newGene_4095.1	VATVQSLSGTGSLR;EYLPIEGLASFNK;IVANVVSDPAIFDEWK;IVANVVSDPAIFDEWKK;IGAINVVCLSSDAANR;LNLGVGAYR;TEELQPYVLNVVK;ISLAGLSLAK;CEYLADALIDSYHNVS;NIFNDAGVPWSEYR;ATVELLLGSGNHAVK;LHDYLSSK;NLGLYAER;WHIYMTK	1e-10	1.39538e+07	1e-10	5.55238e+07	Aspartate aminotransferase, chloroplastic OS=Arabidopsis thaliana OX=3702 GN=ASP5 PE=1 SV=2	unknown [Picea sitchensis]	--	--	--
TnS000388521t01	FTPSYLQSTGLDIK	1e-10	6759097	1e-10	6.26877e+07	Phosphoenolpyruvate/phosphate translocator 1, chloroplastic OS=Oryza sativa subsp. japonica OX=39947 GN=PPT1 PE=2 SV=1	unknown [Picea sitchensis]	Cellular Component: mitochondrion (GO:0005739);	--	--
TnS000022011t03	TLLHNLYEQQGQSPWYDNLR;VTSVASFFVSR;AITSSDAYDDQFR;SIDMNFAEAQHAYK;RPVTDLKPLIESGVR;GITSNPTIFEK;SFDSLITSLSSK;IGTDEALALR;LANETEQTVEAAK;SIDMNFAEAQHAYK	1e-10	2.1694e+07	1e-10	4.73673e+07	--	unknown [Picea sitchensis]	Molecular Function: sedoheptulose-7-phosphate:D-glyceraldehyde-3-phosphate glyceronetransferase activity (GO:0004801);	K00616|TnS000022011t03	Pentose phosphate pathway (ko00030);; Carbon metabolism (ko01200);; Biosynthesis of amino acids (ko01230)
TnS000173777t01	LLNNGETAQLTLDK;ILSTLWNGEDWATDGGK;NNEAAGVAYPR;EEYLFSSSSMR;YMTYDYCTDTSR	15919681	4.69241e+07	1e-10	6.16808e+06	Probable xyloglucan endotransglucosylase/hydrolase protein 7 OS=Arabidopsis thaliana OX=3702 GN=XTH7 PE=2 SV=2	unknown [Picea sitchensis]	Molecular Function: catalytic activity (GO:0003824);	--	--
TnS000380841t01	ADVATGAVSYEHGYR;IVNSAENLGEVLR;YISSSDAPQEVEEGK;HEYESPWDEAHPR;YNQLETQDEAQEETGWK;VNMILDNLPVVVAR;IVGFEVLPYSVK;KPPIEDPVK;VNMILDNLPVVVAR	1e-10	7.7772e+06	1e-10	6.11691e+07	Transmembrane 9 superfamily member 7 OS=Arabidopsis thaliana OX=3702 GN=TMN7 PE=2 SV=1	PREDICTED: transmembrane 9 superfamily member 7 [Ricinus communis]	Cellular Component: integral component of membrane (GO:0016021);	--	--
TnS000729703t11	TGINPGEVGDIVVGNVLAPGAQR;MAAFYAGFPETVPVR;AHNLLSSDFK;GSSVDELSNARPVK;GGSTTAGNSSQVSDGAGAVLLMK;FKDEIIPVVTK;AVTVSVDDGIRPNANFADLNK;MAAFYAGFPETVPVR;GLPILGVFR;KGGSTTAGNSSQVSDGAGAVLLMK;VNVNGGAIAFGHPLGATGAR	1e-10	1.80194e+07	1e-10	5.07003e+07	3-ketoacyl-CoA thiolase 2, peroxisomal OS=Arabidopsis thaliana OX=3702 GN=PED1 PE=1 SV=2	unknown [Picea sitchensis]	Biological Process: metabolic process (GO:0008152);	K07513|TnS000729703t11	Fatty acid degradation (ko00071);; Valine, leucine and isoleucine degradation (ko00280);; alpha-Linolenic acid metabolism (ko00592);; Biosynthesis of unsaturated fatty acids (ko01040);; Fatty acid metabolism (ko01212);; Peroxisome (ko04146)
TnS000035757t02	AVTGTPYFFVNGIPLR;SLHIADGINPSYTYPLLEK;YDGFVYKPSSCLK;SEETLDYAK;IIDPLLTGHIETLTK	1e-10	1e-10	9.77118e+06	5.88573e+07	--	unknown [Picea sitchensis]	--	--	--
TnS000038381t02	SNGQILAINEIFEK;DTTLNGAVEQMYDEMASR;SLPTPNDEHPK;FHQYQVVGR;LWATNDVR;FPLVSR;TGYHNMYK	1e-10	7.82367e+06	1e-10	5.99439e+07	60S ribosomal protein L18a OS=Castanea sativa OX=21020 GN=RPL18A PE=2 SV=1	60S ribosomal protein L18a [Amborella trichopoda]	Molecular Function: structural constituent of ribosome (GO:0003735);	K02882|TnS000038381t02	Ribosome (ko03010)
TnS000781301t02	LVSAVTAAVGK;LGWFDGAPSEQPFGR;HFTAYDLDNWNGVSR;GQETPGEDPLVVSR;ALALDAAR;FCDQGASPEAR;TVGTAVSTEAR;NDGNVLPLSR;SLLQDTVR	1e-10	1e-10	1e-10	6.76187e+07	Beta-D-xylosidase 3 OS=Arabidopsis thaliana OX=3702 GN=BXL3 PE=1 SV=1	beta-D-xylosidase 4 [Setaria italica]	Molecular Function: hydrolase activity, hydrolyzing O-glycosyl compounds (GO:0004553);	K15920|TnS000781301t02	Starch and sucrose metabolism (ko00500);; Amino sugar and nucleotide sugar metabolism (ko00520)
TnS000428321t07	MAGDVLLPVAWVGNPEK;LAPLEAVSACTGIYGK	3.4454e+06	6.39274e+07	1e-10	1e-10	Protein EXORDIUM-like 2 OS=Arabidopsis thaliana OX=3702 GN=EXL2 PE=2 SV=1	unknown [Picea sitchensis]	--	--	--
TnS000663695t01	AFGALTPDLGEVESPR	1e-10	1e-10	1e-10	6.69142e+07	Subtilisin-like protease SBT1.9 OS=Arabidopsis thaliana OX=3702 GN=SBT1.9 PE=2 SV=1	subtilisin-like protease SBT1.9 [Hevea brasiliensis]	Molecular Function: peptidase activity (GO:0008233);	--	--
TnS000175641t01	FDPLWNSVVLGGVK;IQIAVITEK;FKDGVILAADMGGSYGSTLR;QVHNYITR	1e-10	1.43305e+07	1e-10	5.25217e+07	Proteasome subunit beta type-4 OS=Arabidopsis thaliana OX=3702 GN=PBG1 PE=1 SV=2	unknown [Picea sitchensis]	Molecular Function: threonine-type endopeptidase activity (GO:0004298);	K02736|TnS000175641t01	Proteasome (ko03050)
TnS000041303t05	DLGMTVLVSQVNR;SGQLLDVQHDMAALK;ASPTFASAIQIGDPVSIDR;QILGMNDLWVK;ADFSSVMDVLK;DLGLVDEVPR;SGQLLDVQHDMAALK;TVVVSTAHGLK;ASYHSQEIADMQCR;GVIGLNDR;YANPPVSVK	1e-10	2.35617e+07	1e-10	4.30323e+07	Threonine synthase, chloroplastic OS=Solanum tuberosum OX=4113 PE=2 SV=1	Tryptophan synthase beta subunit-like PLP-dependent enzymes superfamily [Macleaya cordata]	Biological Process: cellular amino acid metabolic process (GO:0006520);	K01733|TnS000041303t05	Glycine, serine and threonine metabolism (ko00260);; Vitamin B6 metabolism (ko00750);; Biosynthesis of amino acids (ko01230)
TnS000717947t02	TIEEYDYLPYFYSR;LFTSDLAAFYEGYYK;TTAPDVYAVGDVVTFPMK;VVGAFLEGGTPEENK;YDSLIIATGSSTIK;KSAAQAVQAIK;ILISAQGISFK;LPGFHCCVGSGGER;GYLFPEGAAR;YVILGGGVAAGNAAR;LQPSIASLEELKK	1e-10	7.09011e+06	1e-10	5.94981e+07	Monodehydroascorbate reductase 3, cytosolic OS=Oryza sativa subsp. japonica OX=39947 GN=MDAR3 PE=1 SV=1	FAD-dependent pyridine nucleotide-disulfide oxidoreductase [Macleaya cordata]	Cellular Component: peroxisomal matrix (GO:0005782);	K08232|TnS000717947t02	Ascorbate and aldarate metabolism (ko00053)
TnS000875707t04	TNLDHGVLLVGYAASGYAPIR;AGGLESEEEYPYTGQDGTCK;DESQIAANLVK;NSWGPNWGENGYYK	1e-10	1e-10	1e-10	6.64478e+07	Cysteine protease RD19A OS=Arabidopsis thaliana OX=3702 GN=RD19A PE=1 SV=1	unknown [Picea sitchensis]	Biological Process: proteolysis (GO:0006508);	--	--
TnS001027923t01	EDGQEYAQVLR;DYQDDKADVILK;AYGELPENVR	1e-10	1.05022e+07	1e-10	55791979	Eukaryotic translation initiation factor 1A OS=Onobrychis viciifolia OX=3882 PE=2 SV=2	Translation initiation factor 1A (eIF-1A) [Macleaya cordata]	Molecular Function: translation initiation factor activity (GO:0003743);	K03236|TnS001027923t01	RNA transport (ko03013)
TnS000926507t03	LLNGVTIASGGVLPNINPVLLPK	1e-10	1e-10	1e-10	6.60151e+07	Probable histone H2A.4 OS=Arabidopsis thaliana OX=3702 GN=At5g02560 PE=1 SV=1	PREDICTED: probable histone H2A.4 [Brassica rapa]	Cellular Component: nucleosome (GO:0000786);	--	--
TnS000420823t05	KALEDAGLAGENSHK;AGVLVGTGMGGLQVFSDGVK;AGVLVGTGMGGLQVFSDGVK;ALEDAGLAGENSHK;GFSSEGYIDPK;SVFNDTSGIK	1e-10	1.12149e+07	1e-10	5.47921e+07	3-oxoacyl-[acyl-carrier-protein] synthase I, chloroplastic OS=Arabidopsis thaliana OX=3702 GN=KAS1 PE=1 SV=2	PREDICTED: 3-oxoacyl-[acyl-carrier-protein] synthase I, chloroplastic [Solanum tuberosum]	Biological Process: fatty acid biosynthetic process (GO:0006633);	K09458|TnS000420823t05	Fatty acid biosynthesis (ko00061);; Biotin metabolism (ko00780);; Fatty acid metabolism (ko01212)
TnS000859009t02	YTPQYVWLEEEFTK;EFSFTTPPPPGPDVQYK;IADSQWFYNR;EASFGFALFDIK	1.67039e+07	2.74734e+07	1e-10	2.16082e+07	Purple acid phosphatase 2 OS=Ipomoea batatas OX=4120 GN=PAP2 PE=1 SV=1	purple acid phosphatase-like [Cucurbita moschata]	--	--	--
TnS000655273t03	VENQEGVINFDDILR;YRPSVPILSVVVPVFK;TDCLEWTCSDESPAR;FNFSHGTHDYHR;ATDYESTEGIIHSAMK;GNSNMISMSYPK;ATDYESTEGIIHSAMK;KGDTVVILHR;CENTAMLGER;CENTAMLGER;ETLYNLR;ICAQAECALDNESIYK;QTDAFMVAR	1e-10	2.59485e+07	1e-10	3.96816e+07	Pyruvate kinase, cytosolic isozyme OS=Glycine max OX=3847 PE=2 SV=1	pyruvate kinase, cytosolic isozyme [Durio zibethinus]	Molecular Function: magnesium ion binding (GO:0000287);	K00873|TnS000655273t03	Glycolysis / Gluconeogenesis (ko00010);; Purine metabolism (ko00230);; Pyruvate metabolism (ko00620);; Carbon metabolism (ko01200);; Biosynthesis of amino acids (ko01230)
TnS000022011t01	ELFNGILWEVEGK;DGATDPTFIYFADALK;LQEQPAFDKK;LQEQPAFDK	1e-10	1.00289e+07	1e-10	5.55274e+07	Translationally-controlled tumor protein homolog OS=Hevea brasiliensis OX=3981 GN=TCTP PE=2 SV=1	unknown [Picea sitchensis]	Cellular Component: cytoplasm (GO:0005737);	--	--
TnS000130635t04	IGTGAGLIVPR;YHGLGNDFILVDNR	1e-10	2.93777e+07	1e-10	3.5266e+07	Diaminopimelate epimerase, chloroplastic OS=Oryza sativa subsp. japonica OX=39947 GN=DAPF PE=2 SV=1	unknown [Picea sitchensis]	Molecular Function: diaminopimelate epimerase activity (GO:0008837);	K01778|TnS000130635t04	Lysine biosynthesis (ko00300);; Biosynthesis of amino acids (ko01230)
TnS000374487t01	YDANNQELLDGVR;SATPEEDGTEQSSPSKPK;QQQYPEAVR;LVTAGIVQVR;EDFDPNLADQER	1e-10	1.11557e+07	1e-10	5.34114e+07	Hsp70-Hsp90 organizing protein 3 OS=Arabidopsis thaliana OX=3702 GN=HOP3 PE=2 SV=1	unknown [Picea sitchensis]	Biological Process: response to stress (GO:0006950);	--	--
TnS000050989t01	VLGHYPEYSDFNHALSR;VFAGLLASSGALK;VSSQGNTVFLNSGITK;GIGTLASNGK;LADEINSR;TFQDNVQGGLTVFAPSDEAFSAR	1e-10	4.01774e+07	1e-10	2.40059e+07	Fasciclin-like arabinogalactan protein 8 OS=Arabidopsis thaliana OX=3702 GN=FLA8 PE=1 SV=1	unknown [Picea sitchensis]	--	--	--
TnS000676107t03	LMDAVDSYIPDPQR;VGEEVEILGLR;GITIATAHVEYETQK;GSALSALQGTNDEIGR;QVGVPSLVCFLNK;TTLTAAITK;GQVVCKPGTVK;FPGDDIPIIR	1e-10	1.857e+07	1e-10	4.54673e+07	Elongation factor Tu, mitochondrial OS=Arabidopsis thaliana OX=3702 GN=TUFA PE=1 SV=1	PREDICTED: elongation factor Tu, mitochondrial [Ricinus communis]	Molecular Function: translation elongation factor activity (GO:0003746);	--	--
TnS000669801t03	LVDIGTVTAQQAK	1e-10	1.23565e+07	1e-10	51481674	NADH dehydrogenase [ubiquinone] iron-sulfur protein 2 OS=Arabidopsis thaliana OX=3702 GN=NAD7 PE=1 SV=2	NADH dehydrogenase subunit 7 (mitochondrion) [Gnetum gnemon]	Cellular Component: mitochondrion (GO:0005739);	K03935|TnS000669801t03	Oxidative phosphorylation (ko00190)
TnS000075309t08	TQNVTACQAVANIVK;QHFSNMGLDLSK;MQMGVQVLVTDPR;IADDDALLIK;IIAIDSDFFAK;NNLEAGVLEPAMSK;DSYLLNGYALNTGR;AGANVILTTK;VLVELAELQDR;GANDFMLDEMER;MLEVEHPAAK	1e-10	1.37918e+07	1e-10	4.98936e+07	T-complex protein 1 subunit alpha OS=Arabidopsis thaliana OX=3702 GN=CCT1 PE=1 SV=1	PREDICTED: T-complex protein 1 subunit alpha [Elaeis guineensis]	Biological Process: mitotic G2 phase (GO:0000085);	--	--
TnS001042949t02	EAAEELFR	1e-10	1e-10	1e-10	6.33031e+07	DENN domain and WD repeat-containing protein SCD1 OS=Arabidopsis thaliana OX=3702 GN=SCD1 PE=1 SV=1	PREDICTED: DENN domain and WD repeat-containing protein SCD1 isoform X1 [Nelumbo nucifera]	--	--	--
TnS000180655t01	IAEGYEIASK;AVLAVADLER;IAVDHLDR	1e-10	21477124	1e-10	4.18226e+07	T-complex protein 1 subunit epsilon OS=Arabidopsis thaliana OX=3702 GN=CCT5 PE=1 SV=1	unknown [Picea sitchensis]	Molecular Function: ATP binding (GO:0005524);	--	--
TnS000246053t11	NTHAVTIDGYR;QPISVAIEAGGR;NSWGATWGER	1e-10	1e-10	1e-10	6.32906e+07	Probable cysteine protease RD21B OS=Arabidopsis thaliana OX=3702 GN=RD21B PE=1 SV=1	unknown [Picea sitchensis]	Molecular Function: peptidase activity (GO:0008233);	--	--
TnS000051093t02	TIYSEAATPR;LPFIIDK	1e-10	1e-10	1e-10	6.285e+07	Non-specific lipid-transfer protein 12 OS=Arabidopsis thaliana OX=3702 GN=LTP12 PE=3 SV=1	PrLTP1 [Pinus radiata]	--	--	--
TnS000279713t14	NDYYGGESTSLNLVQLWK;VPANDVEALK;VCGVTSEGETVK;VTSAELLGK;FGLDDNTR;EYNVDMIPK;LYAESLAR;GDDKPPAQLGSTR;THDGLDLNR	1e-10	1.20276e+07	1e-10	4.99288e+07	Guanosine nucleotide diphosphate dissociation inhibitor 1 OS=Arabidopsis thaliana OX=3702 GN=GDI1 PE=1 SV=1	unknown [Picea sitchensis]	Molecular Function: Rab GDP-dissociation inhibitor activity (GO:0005093);	--	--
TnS000468647t03	IEYDEYNHER;NDLQLSDVPATVQAIK;TEEDISLANSVNVDSLR;GPAPYNLEVPTYK;KGPAPYNLEVPTYK;AFTYFVLTGGR;FAYASFIR	1e-10	1e-10	1e-10	6.17338e+07	Cytochrome b-c1 complex subunit Rieske-1, mitochondrial OS=Arabidopsis thaliana OX=3702 GN=UCR1-1 PE=1 SV=1	cytochrome b-c1 complex subunit Rieske-4, mitochondrial [Jatropha curcas]	Cellular Component: mitochondrial respiratory chain complex III (GO:0005750);	K00411|TnS000468647t03	Oxidative phosphorylation (ko00190)
TnS000203839t07	SLPGGPDTEWVK;AALQLAPIQAVFTR	1e-10	1e-10	1e-10	6.11841e+07	Single-stranded DNA-binding protein WHY1, chloroplastic OS=Arabidopsis thaliana OX=3702 GN=WHY1 PE=1 SV=1	single-stranded DNA-binding protein WHY1, chloroplastic-like, partial [Ananas comosus]	--	--	--
TnS000648765t02	SLQTALDYACGLGGVDCR	1e-10	3.46855e+07	1e-10	2.64632e+07	Glucan endo-1,3-beta-glucosidase 3 OS=Arabidopsis thaliana OX=3702 GN=At2g01630 PE=1 SV=2	unknown [Picea sitchensis]	--	--	--
TnS001000871t01	FVGELPSGIAEMESLEQLNVAHNR;FNDFDGYIPK	1e-10	1e-10	1e-10	6.11055e+07	Leucine-rich repeat extensin-like protein 4 OS=Arabidopsis thaliana OX=3702 GN=LRX4 PE=1 SV=1	hypothetical protein EUTSA_v100275740mg, partial [Eutrema salsugineum]	Molecular Function: structural constituent of cell wall (GO:0005199);	--	--
TnS000378927t04	NEAPRPPPGASGR;ENSGFVFIACK;GTGEVFLGR	1.96873e+07	4.13371e+07	1e-10	1e-10	Probable pectinesterase 53 OS=Arabidopsis thaliana OX=3702 GN=PME53 PE=2 SV=1	hypothetical protein SELMODRAFT_76693 [Selaginella moellendorffii]	Molecular Function: hydrolase activity, acting on ester bonds (GO:0016788);	K01051|TnS000378927t04	Pentose and glucuronate interconversions (ko00040);; Starch and sucrose metabolism (ko00500)
TnS000668573t03	IINSDEVQSVVKPTITEVK;NIPGIDVACVDR	1e-10	2.06827e+07	1e-10	40247129	60S ribosomal protein L4 OS=Prunus armeniaca OX=36596 GN=RPL4 PE=2 SV=1	PREDICTED: 60S ribosomal protein L4 [Vitis vinifera]	Molecular Function: structural constituent of ribosome (GO:0003735);	K02930|TnS000668573t03	Ribosome (ko03010)
Gnetum_montanum_newGene_1341.1	TSHGELHVFHDHEELAK	1e-10	1e-10	1e-10	6.08693e+07	--	--	--	--	--
TnS000722173t05	LSSFVGAMAIADLVK;GSTNLEAIQIIK;GASFHVLDEAER;LALVTGGEIASTFDNPESVK;SLAIDAFANALR;ILVANTAMDTDK;NDLLNIAMTTLSSK;ILSQDKEHFAELAVNAVLR;IIAHGINCFINR;VIEEVMIGEDK;VAEIEAAEK;AIPTVIADNAGLDGAELVAQLR;GHNVTVTNDGATILK	1e-10	1.47843e+07	1e-10	4.60222e+07	T-complex protein 1 subunit beta OS=Arabidopsis thaliana OX=3702 GN=CCT2 PE=1 SV=1	PREDICTED: T-complex protein 1 subunit beta [Daucus carota subsp. sativus]	--	--	--
TnS000226557t05	NSLGYAYVNYSSAESSTK;DLFANYGIITSCK;YFGEYGTITSAVVMR;YFGEYGTITSAVVMR;IALDTSGNSK;NLSEVTTDDDLKK;VAEAMEVLR;GSGFVAFSSPDEASR;FNNVYVK;NLDDSIDDNKLR	1e-10	7.02483e+06	1e-10	5.37464e+07	Polyadenylate-binding protein 8 OS=Arabidopsis thaliana OX=3702 GN=PAB8 PE=1 SV=1	polyadenylate-binding protein 2 [Amborella trichopoda]	Molecular Function: nucleotide binding (GO:0000166);	K13126|TnS000226557t05	RNA transport (ko03013);; mRNA surveillance pathway (ko03015);; RNA degradation (ko03018)
TnS000913113t01	GTSMILHLETEDLEAAFK;LKDPYGFVWSIATSAK;AVEAGASVTEEIADR;AADAIGFYK;DPYGFVWSIATSAK;AFGAHEVSK	1e-10	1e-10	1e-10	6.06455e+07	Uncharacterized protein At5g48480 OS=Arabidopsis thaliana OX=3702 GN=At5g48480 PE=1 SV=1	unknown [Picea sitchensis]	--	--	--
TnS000197259t06	IADGSTGDVACDSYHR;HWITLNEPQSVANFGYDSGK;DFADYAELCFK;YYHDLIDENLR;LIQDLGMDAYR;LIQDLGMDAYR	2.28182e+07	2.51402e+07	1e-10	1.25186e+07	Beta-glucosidase 24 OS=Oryza sativa subsp. japonica OX=39947 GN=BGLU24 PE=2 SV=1	beta-glucosidase 12-like isoform X2 [Hevea brasiliensis]	Molecular Function: catalytic activity (GO:0003824);	K01188|TnS000197259t06	Cyanoamino acid metabolism (ko00460);; Starch and sucrose metabolism (ko00500);; Phenylpropanoid biosynthesis (ko00940)
TnS000848219t14	SFLCSSGYDSDSLR;YNILSGTSMSCPHVTGIAAVIK;TVTNVGMPNSVYVAR;AAGGVGMILIDSFDK;ILVCLHPEGTSESK;GPNSVSPDILKPDVTAPGLNILASWSPAK;LTESSEYR;AAGGVGMILIDSFDK	1e-10	6.01862e+07	1e-10	1e-10	Subtilisin-like protease SBT5.3 OS=Arabidopsis thaliana OX=3702 GN=AIR3 PE=2 SV=1	PREDICTED: subtilisin-like protease SBT5.3 [Nelumbo nucifera]	--	--	--
TnS000486845t01	TFHFWQFDK;LFLQLPDEEK;LIGIEYIVTEK;QLWHSHEYEVK;FNYSFAEER;TGTSILEAGTGLIQSFTPIK;QVESHHYCSHYNEDLR;KDMTGPDNGVHSLANSWLTGK	1e-10	1e-10	1e-10	6.00528e+07	Oil body-associated protein 1A OS=Arabidopsis thaliana OX=3702 GN=OBAP1A PE=2 SV=1	hypothetical protein SELMODRAFT_187623 [Selaginella moellendorffii]	Molecular Function: phosphorelay sensor kinase activity (GO:0000155);	--	--
TnS000701839t04	NYVPTVVDQFATIVK;YGLIADATQEGFK;LPHSPTQIDR	1e-10	8.419e+06	2.09795e+07	3.06304e+07	GDSL esterase/lipase At3g26430 OS=Arabidopsis thaliana OX=3702 GN=At3g26430 PE=2 SV=1	PREDICTED: GDSL esterase/lipase At3g26430-like isoform X1 [Phoenix dactylifera]	--	--	--
TnS000553317t01	LYFYQDPGTEPAPR;GFSGGYHYNTR;VNEFDNSLGAGQPFK	9.02456e+06	1e-10	1.49446e+07	36024915	--	uncharacterized protein LOC18048512 [Citrus clementina]	--	--	--
TnS000120979t09	IGQYVDIK	1e-10	1.95124e+07	1e-10	40264052	60S ribosomal protein L21-1 OS=Arabidopsis thaliana OX=3702 GN=RPL21A PE=2 SV=2	unknown [Picea sitchensis]	Molecular Function: structural constituent of ribosome (GO:0003735);	K02889|TnS000120979t09	Ribosome (ko03010)
TnS000886323t09	DGPQLYMVEPSGVAYR;DGPQLYMVEPSGVAYR;IHAVHNHAGMAVAGLAADGR;AVDNSGTVIGIK;VPADLLEEAK;FYGEPIPIK;IIYGVHDEAK	1e-10	7.67254e+06	1e-10	5.17783e+07	Proteasome subunit alpha type-3 OS=Oryza sativa subsp. japonica OX=39947 GN=PAG1 PE=2 SV=1	unknown [Picea sitchensis]	Molecular Function: threonine-type endopeptidase activity (GO:0004298);	K02727|TnS000886323t09	Proteasome (ko03050)
TnS000767149t02	LSAAISEIVETK;GSDFGWNGR	1e-10	1.64306e+07	1e-10	4.29937e+07	--	PREDICTED: macrophage migration inhibitory factor homolog [Ziziphus jujuba]	--	--	--
TnS000944955t01	AIPYDLVHEDPQNK;VLMTLNLK;DSPFVAR	1e-10	1e-10	1e-10	5.91201e+07	Glutathione S-transferase U17 OS=Arabidopsis thaliana OX=3702 GN=GSTU17 PE=2 SV=1	tau class glutathione S-transferase [Pinus tabuliformis]	Molecular Function: transferase activity (GO:0016740);	K00799|TnS000944955t01	Glutathione metabolism (ko00480)
TnS000239687t07	FADASAPINGNAK;ILLEDCFLR;YEIYPFFK	1e-10	1e-10	1e-10	5.89163e+07	Cysteine-rich repeat secretory protein 38 OS=Arabidopsis thaliana OX=3702 GN=CRRSP38 PE=2 SV=1	PREDICTED: cysteine-rich repeat secretory protein 38 [Eucalyptus grandis]	Biological Process: response to organic substance (GO:0010033);	--	--
TnS000035887t03	LDPEASVSHSFILESK;ALFYGSPAIVK	1e-10	1.78243e+07	1e-10	4.09863e+07	--	unknown [Picea sitchensis]	Cellular Component: endoplasmic reticulum (GO:0005783);	K13250|TnS000035887t03	Protein processing in endoplasmic reticulum (ko04141)
TnS000435351t02	DVAEAHILAYEVPSANGR;LLSTIYPGVPLPNK;VVVTSSIAAAR;TLAEEAAWK;EGSFDEVVR;VAHFSEIVR;LQLVEADLLK;ETVESLIEK;GTLNVLTACK;LGWVSLK	1e-10	9.5456e+06	1e-10	4.88126e+07	Tetraketide alpha-pyrone reductase 1 OS=Arabidopsis thaliana OX=3702 GN=TKPR1 PE=1 SV=1	unknown [Picea sitchensis]	Molecular Function: catalytic activity (GO:0003824);	--	--
TnS000423079t06	AVEYLYSGIPETEAAPPVAR;LIHDHQADFLR;NNPQFQALR;VLKDETTLEENK;NEQLAANYLLEHAGDFDD;AAYNNPER	1e-10	7.83949e+06	1e-10	4.99273e+07	Ubiquitin receptor RAD23d OS=Arabidopsis thaliana OX=3702 GN=RAD23D PE=1 SV=2	unknown [Picea sitchensis]	Biological Process: primary metabolic process (GO:0044238);	K10839|TnS000423079t06	Nucleotide excision repair (ko03420);; Protein processing in endoplasmic reticulum (ko04141)
TnS000132307t06	ESDAWPAEPQDAYGLEK;ISITGAGGFIASHIAR;SQGLDVSVYGSSK;TEGHYIIASDWK;VVGTQAPVQLGSLR;ITYFWIK;LASEELCK	1e-10	9.29447e+06	1e-10	4.83992e+07	GDP-mannose 3,5-epimerase 1 OS=Oryza sativa subsp. japonica OX=39947 GN=GME-1 PE=1 SV=1	unknown [Picea sitchensis]	Biological Process: cellular metabolic process (GO:0044237);	K10046|TnS000132307t06	Ascorbate and aldarate metabolism (ko00053);; Amino sugar and nucleotide sugar metabolism (ko00520)
TnS000567891t01	HAAESTSATNESILK;HFDEILQEADGIILSR;NNIDFLSLSYTR;GLYPVETITTVGR;MQATHLLLEEPIR;QAISNWGAR;VFNQSVYFK;YRPTMPVLAVVIPR;AFLATLGDLSQTQVFAK;CNMVGKPSIITR;SVEVIEGCLK;ASFFPAMTK;IVGTLGPK	1e-10	14926187	1e-10	4.2664e+07	Pyruvate kinase 1, cytosolic OS=Oryza sativa subsp. japonica OX=39947 GN=Os11g0148500 PE=1 SV=1	unknown [Picea sitchensis]	Molecular Function: magnesium ion binding (GO:0000287);	K00873|TnS000567891t01	Glycolysis / Gluconeogenesis (ko00010);; Purine metabolism (ko00230);; Pyruvate metabolism (ko00620);; Carbon metabolism (ko01200);; Biosynthesis of amino acids (ko01230)
TnS000851531t02	TETETQEDAAAVR;GAIGDVQVTINPEKPR;SHDIVIEHCK;ALAQLNNKDDDEK;TQAADLQSNEQQQK;RTQAADLQSNEQQQK	1e-10	1.05639e+06	1e-10	5.6492e+07	--	unknown [Picea sitchensis]	--	--	--
TnS000547167t03	FTEVTQPGLLR;GTVQDLGNEK	1e-10	1.36727e+07	1e-10	4.3802e+07	Cinnamoyl-CoA reductase 1 OS=Arabidopsis thaliana OX=3702 GN=CCR1 PE=1 SV=1	unknown [Picea sitchensis]	Molecular Function: nucleotide binding (GO:0000166);	--	--
TnS000057097t01	TPSDLEDVQIPGLGSPAELR;SAGAGVNDIHEGTEPESYTHK;VHVTPSISESTPATHDR;YGGTGEVTNQR;INLQALDLANK;VSDEANETEPIFFGSQK;ELKEDLGDDVTQTNLR;LEITPETDIK;GDLGDVIQTGR;NVLEAPGNTVQQEK;EDLGDDVTQTNLR;LYAAGDAIASK	1e-10	1e-10	1e-10	5.73245e+07	--	--	--	--	--
TnS000074797t07	VGDIMTEENK;LEEHGFESTTISDILK;SIGGIITER;AVVDEHREELK;NMIGMVSIGDVVR;LITVTPDTK	1e-10	4205563	1e-10	5.28575e+07	CBS domain-containing protein CBSX3, mitochondrial OS=Arabidopsis thaliana OX=3702 GN=CBSX3 PE=1 SV=1	unknown [Picea sitchensis]	Cellular Component: mitochondrion (GO:0005739);	--	--
TnS000423245t08	TAYDNCQSSNPIQK;DTITLSSAGTR	1e-10	1e-10	2.74781e+07	2.95736e+07	Uclacyanin 1 OS=Arabidopsis thaliana OX=3702 GN=UCC1 PE=1 SV=1	early nodulin-like protein 14 [Zostera marina]	Cellular Component: plastid (GO:0009536);	--	--
TnS000453405t03	STEFEAAVADGAK;ETSEALGGPR;AADALIIAQLGGGSLWEK;NVSVSEFGGAIAGSGTSALK;LLSSDETSNDLALLR;RPVGVNFGFGGK;IYASGGADIQDTSFTSQAR;AIQHSLVVGDYK;TVEIWSQSLK;GVLSTSNFDGR;TVVLALATGQK;LASFKPSPTNQGAPLR;VEGALVSR;LNSGDISPNAAIK	1e-10	1.9747e+07	1e-10	3.72722e+07	Protein transport protein SEC31 homolog B OS=Arabidopsis thaliana OX=3702 GN=SEC31B PE=1 SV=1	PREDICTED: protein transport protein SEC31 homolog B isoform X1 [Ziziphus jujuba]	--	K14005|TnS000453405t03	Protein processing in endoplasmic reticulum (ko04141)
TnS000141713t04	EYLPIAGLAEFNK;VNLGVGAYR;QIGMFTFTGLNK;VGALSIVCSDSTVATR;MIYIPLPTWGNHPK;HQLYDALK;LILGESSPAIHEK;VGAEFLAR;VATVQGLSGTGSLR;TEEGKPLVLDVVR	1e-10	9.06912e+06	1e-10	4.77803e+07	Aspartate aminotransferase, cytoplasmic OS=Oryza sativa subsp. japonica OX=39947 GN=Os01g0760600 PE=2 SV=1	unknown [Picea sitchensis]	Molecular Function: L-aspartate:2-oxoglutarate aminotransferase activity (GO:0004069);	K14454|TnS000141713t04	Alanine, aspartate and glutamate metabolism (ko00250);; Cysteine and methionine metabolism (ko00270);; Arginine and proline metabolism (ko00330);; Tyrosine metabolism (ko00350);; Phenylalanine metabolism (ko00360);; Phenylalanine, tyrosine and tryptophan biosynthesis (ko00400);; Carbon fixation in photosynthetic organisms (ko00710);; Isoquinoline alkaloid biosynthesis (ko00950);; Tropane, piperid…
TnS000207955t06	YIAPEYVPIEYGGLSR;VEADDKKPEEAKEEIK;ALQILQDNYPEFVAR;EGHPVCYNVYGVFQDK;IVETTTETEVK;IVVTLDNTASK	1e-10	1e-10	1e-10	5.6561e+07	Patellin-5 OS=Arabidopsis thaliana OX=3702 GN=PATL5 PE=1 SV=2	unknown [Picea sitchensis]	Molecular Function: transporter activity (GO:0005215);	--	--
TnS000302467t02	ADLVNNLGTIAR;GVVDSDDLPLNISR;TLTVIDSGIGMTK;HSEFISYPIYLWTEK;DIYYITGESK;SLTNDWEDHLAVK;LGIHEDSQNR	4.2905e+06	2.89058e+07	1e-10	2.31889e+07	Heat shock protein 90-1 OS=Arabidopsis thaliana OX=3702 GN=HSP90-1 PE=1 SV=3	PREDICTED: heat shock protein 83-like [Citrus sinensis]	Molecular Function: ATP binding (GO:0005524);	K04079|TnS000302467t02	Protein processing in endoplasmic reticulum (ko04141);; Plant-pathogen interaction (ko04626)
TnS000654917t05	FIHSALVAANLDSQVK	3.66596e+06	24337738	1e-10	28347070	Glucan endo-1,3-beta-glucosidase 3 OS=Arabidopsis thaliana OX=3702 GN=At2g01630 PE=1 SV=2	PREDICTED: glucan endo-1,3-beta-glucosidase 3 isoform X1 [Juglans regia]	--	--	--
TnS000956069t01	IILLDCPLEYK;ATGATIVNRPDELQESDVGTGAGLFEVQK;TLTQNCGVNVVR;GLSDLAAHYLSR;ELDVAHPAAK;VPGGQLEDSK;IDDIVSGIK;IAIPIDVNDR;LVPGGGASELTVSAMLK;MEEEYIEK;ALEDAISVLDK;DLLNEVER;MHAPVLVLNEAVK	1e-10	1.49666e+07	1e-10	4.11489e+07	T-complex protein 1 subunit gamma OS=Arabidopsis thaliana OX=3702 GN=CCT3 PE=1 SV=1	unknown [Picea sitchensis]	Molecular Function: ATP binding (GO:0005524);	--	--
TnS000902893t03	VSGVSLLALFK;KGHAVGDIPGVR	1e-10	1.3622e+07	1e-10	4.23367e+07	40S ribosomal protein S23 OS=Fragaria ananassa OX=3747 GN=RPS23 PE=2 SV=1	unknown [Picea sitchensis]	Molecular Function: structural constituent of ribosome (GO:0003735);	K02973|TnS000902893t03	Ribosome (ko03010)
TnS000125481t08	GGLATPVGGGVSSLNVQLR;LEQAVIGVVK;VPAEVIASIR	1e-10	6.21073e+06	1e-10	4.96814e+07	Isocitrate dehydrogenase [NAD] regulatory subunit 1, mitochondrial OS=Arabidopsis thaliana OX=3702 GN=IDH1 PE=1 SV=2	unknown [Picea sitchensis]	Molecular Function: magnesium ion binding (GO:0000287);	K00030|TnS000125481t08	Citrate cycle (TCA cycle) (ko00020);; Carbon metabolism (ko01200);; 2-Oxocarboxylic acid metabolism (ko01210);; Biosynthesis of amino acids (ko01230)
TnS000474381t02	IGQEFVQQQLK;FISLLGAAVFQAMK	1.34785e+07	7.73043e+06	1.23378e+07	2.22977e+07	Alpha-N-acetylglucosaminidase OS=Arabidopsis thaliana OX=3702 GN=NAGLU PE=2 SV=1	PREDICTED: alpha-N-acetylglucosaminidase isoform X2 [Nelumbo nucifera]	--	K01205|TnS000474381t02	Glycosaminoglycan degradation (ko00531)
TnS001042495t01	AGGIFLPLVK	1e-10	1e-10	1e-10	55446155	Dicarboxylate transporter 1, chloroplastic OS=Arabidopsis thaliana OX=3702 GN=DIT1 PE=1 SV=1	unknown [Picea sitchensis]	Molecular Function: transporter activity (GO:0005215);	--	--
TnS000033045t02	AFFTNGGSDANDTQVK;STEEHVQYLK;LSSSPIIGEIR;SEGSFVYDNK;LVASATAQLNK;LAPIFQEGMR	1e-10	1e-10	1e-10	5.54212e+07	Gamma aminobutyrate transaminase 3, chloroplastic OS=Solanum lycopersicum OX=4081 GN=GABA-TP3 PE=1 SV=1	gamma aminobutyrate transaminase 3, chloroplastic [Sesamum indicum]	--	K16871|TnS000033045t02	Alanine, aspartate and glutamate metabolism (ko00250);; Butanoate metabolism (ko00650)
TnS000811647t08	RPWGPGNPTGQYGTK;SEVETLHQELVR;ELGGAQDEIHR;LGGYSGAYADAYGLHSASAVEK;LEEELELQHEEIQR;AQADLQQLPALK;LAATHVDLR;AELANYEK;SSPYGSASDHWGPYEK;AEVVQLHSDVQK	1e-10	9.0196e+06	1e-10	4.61565e+07	Protein FLX-like 1 OS=Arabidopsis thaliana OX=3702 GN=FLXL1 PE=1 SV=1	unknown [Picea sitchensis]	--	--	--
TnS001013965t07	HVLGEDNQFIGK;IDVSAQNSWVSK;QEDIDGFLVGGASLK;WVIHGHSER;NISPEVASQTR;LVSDLNGAK;GGAFTGEISVEQLK	1e-10	1.54833e+07	1e-10	3.96416e+07	Triosephosphate isomerase, chloroplastic OS=Fragaria ananassa OX=3747 GN=TPI PE=2 SV=1	unknown [Picea sitchensis]	Molecular Function: triose-phosphate isomerase activity (GO:0004807);	K01803|TnS001013965t07	Glycolysis / Gluconeogenesis (ko00010);; Fructose and mannose metabolism (ko00051);; Inositol phosphate metabolism (ko00562);; Carbon fixation in photosynthetic organisms (ko00710);; Carbon metabolism (ko01200);; Biosynthesis of amino acids (ko01230)
TnS000912213t04	MNTKPSHGPIHFR;EVGWHHYDTIK;QLGPEMQLLAPLKY;QLGPEMQLLAPLKY;VKAEELAEK;QLGPEMQLLAPLK;VVVVDAR	1e-10	3.4115e+06	1e-10	5.09635e+07	60S ribosomal protein L13a OS=Picea mariana OX=3335 GN=RPL13A PE=2 SV=1	60S ribosomal protein L13a-4 [Amborella trichopoda]	Molecular Function: structural constituent of ribosome (GO:0003735);	K02872|TnS000912213t04	Ribosome (ko03010)
TnS000391939t02	DDITVFSALGK;APACEFVNASR;MAGLLWGASK;SYITGYQASR	1e-10	17498392	1e-10	3.67604e+07	Elongation factor 1-delta OS=Pimpinella brachycarpa OX=45043 PE=2 SV=3	PREDICTED: elongation factor 1-beta 1 [Raphanus sativus]	Molecular Function: translation elongation factor activity (GO:0003746);	--	--
TnS000802287t01	LAQHGFADAIAK;VAPLTHAVGNVLK	1e-10	1e-10	1e-10	5.40838e+07	Triose phosphate/phosphate translocator, chloroplastic OS=Spinacia oleracea OX=3562 PE=1 SV=1	unknown [Picea sitchensis]	Molecular Function: transporter activity (GO:0005215);	--	--
TnS000943209t08	MSPLVSVLNLYDIANVK;TMPSVTFTQEEIEQLTPR;NVDVVVIPAGVAR	1e-10	1e-10	1e-10	5.40751e+07	Malate dehydrogenase, chloroplastic OS=Arabidopsis thaliana OX=3702 GN=At3g47520 PE=1 SV=1	unknown [Picea sitchensis]	Cellular Component: mitochondrion (GO:0005739);	K00026|TnS000943209t08	Citrate cycle (TCA cycle) (ko00020);; Cysteine and methionine metabolism (ko00270);; Pyruvate metabolism (ko00620);; Glyoxylate and dicarboxylate metabolism (ko00630);; Carbon fixation in photosynthetic organisms (ko00710);; Carbon metabolism (ko01200)
TnS000680989t04	IINSDEVQSVVNPTITEVK;VLQQIGAVADVEK;NIPGVDVACVDR	1e-10	1e-10	1e-10	5.3903e+07	60S ribosomal protein L4 OS=Prunus armeniaca OX=36596 GN=RPL4 PE=2 SV=1	PREDICTED: 60S ribosomal protein L4 [Vitis vinifera]	Molecular Function: structural constituent of ribosome (GO:0003735);	K02930|TnS000680989t04	Ribosome (ko03010)
TnS000838749t02	GGGDYYDSSGAGTGEYLPTR;LPFKPPPPAQAVR;SATAASVIAK	1e-10	6.83361e+06	1e-10	4.69442e+07	RGG repeats nuclear RNA binding protein A (Fragment) OS=Nicotiana tabacum OX=4097 GN=RggA PE=2 SV=1	RGG repeats nuclear RNA binding protein A isoform X1 [Amborella trichopoda]	--	--	--
TnS000264597t10	WEIPDTALPGTYR;SIMQAHENLGAGSIYVNK;GPVGSFSWFATHGTSMGR;GPGYPDEFESTR;IGQFVILSVPGEFTTMAGR;YDVDKDFTLLK;SPSAYLNNPEEER;GELLDAGINR	1e-10	1e-10	1e-10	5.36845e+07	Neutral ceramidase 2 OS=Arabidopsis thaliana OX=3702 GN=NCER2 PE=3 SV=1	neutral ceramidase isoform X1 [Sesamum indicum]	--	K12349|TnS000264597t10	Sphingolipid metabolism (ko00600)
TnS000385049t10	NGMAPGTCDFQGR	39590163	7.99813e+06	1e-10	5.59418e+06	Glucan endo-1,3-beta-glucosidase 3 OS=Arabidopsis thaliana OX=3702 GN=At2g01630 PE=1 SV=2	unknown [Picea sitchensis]	--	--	--
TnS000646977t02	EGVALIAPDTSPR;SVSAFSPIVNPIECPWGQK;ELPELLALHFK	1e-10	4.17459e+06	1e-10	4.89206e+07	S-formylglutathione hydrolase OS=Arabidopsis thaliana OX=3702 GN=SFGH PE=1 SV=2	unknown [Picea sitchensis]	Molecular Function: carboxylic ester hydrolase activity (GO:0004091);	K01070|TnS000646977t02	Carbon metabolism (ko01200)
Gnetum_montanum_newGene_1056.1	GVDLDALLDMK;LEAPPGEKPEPVK;AKLEAPPGEKPEPVK	1e-10	6.35432e+06	1e-10	4.65443e+07	40S ribosomal protein S15 OS=Picea mariana OX=3335 GN=RPS15 PE=2 SV=1	RecName: Full=40S ribosomal protein S15	Molecular Function: RNA binding (GO:0003723);	K02958|Gnetum_montanum_newGene_1056.1	Ribosome (ko03010)
TnS000773353t06	YQVYTPESLNK;AAGIGANNPVAQTMLR;QDAAELALR;AAGIGANNPVAQTMLR	1e-10	1e-10	1e-10	5.28553e+07	Proteasome subunit alpha type-4 OS=Spinacia oleracea OX=3562 GN=PAC1 PE=2 SV=1	unknown [Picea sitchensis]	Molecular Function: threonine-type endopeptidase activity (GO:0004298);	K02728|TnS000773353t06	Proteasome (ko03050)
TnS000982227t03	ATFASPSSR	1e-10	1e-10	1e-10	5.28489e+07	--	hypothetical protein GLYMA_05G183600 [Glycine max]	Biological Process: pentose-phosphate shunt (GO:0006098);	--	--
TnS000152709t01	TAEVNTEWSIVPGR;ADDPLGEFFTLRPGEVYR;VTYGLVLEEVTTR;EIPSELAPGHVFNIEAGK;GGQAYIFSEYGTDLGSSK;AEYAVDGNAGTGSVLVR;FVNGTPVGAR;LVFFQANVTR;ATVTDNLTR;ALPSGALTMDGPPTTLTGTGVDR;LSCMNVGLLTAQTSR;GYNMGELGACR;VDMDALALPDGTVIIK;NILEVASELR;GGRPILASIQPGGSVALEHR;DVNPDMSEEDGASAAR;FQETQWMSANK;FPIFNR	1e-10	8.13715e+06	1e-10	4.4623e+07	Protein TOC75, chloroplastic OS=Pisum sativum OX=3888 GN=TOC75 PE=1 SV=1	PREDICTED: protein TOC75-3, chloroplastic-like [Elaeis guineensis]	--	--	--
TnS000120821t05	VLSASPSAYSANPK;GIGHSVNPANNLIVK;GDSDHTLVLSSNVIDSK;VGEVVEPATYR;ILVLLDDLAIK;SGNEQFVTELSK	1e-10	8.00879e+06	1e-10	4.47259e+07	Dolichyl-diphosphooligosaccharide--protein glycosyltransferase 48 kDa subunit OS=Oryza sativa subsp. japonica OX=39947 GN=OST48 PE=2 SV=1	unknown [Picea sitchensis]	Molecular Function: dolichyl-diphosphooligosaccharide-protein glycotransferase activity (GO:0004579);	K12670|TnS000120821t05	N-Glycan biosynthesis (ko00510);; Protein processing in endoplasmic reticulum (ko04141)
TnS001008671t03	LQGWSLFGNK;HEDAAELYEK;VAQIGAQLEQYPK;AIQIFEEVAR;YQELDPSFSNTR;GEEVTSTGNQCLLK	1e-10	1.11798e+07	1e-10	4.15402e+07	Alpha-soluble NSF attachment protein OS=Solanum tuberosum OX=4113 PE=2 SV=1	unknown [Picea sitchensis]	Biological Process: intracellular protein transport (GO:0006886);	--	--
TnS000254335t04	FSELSDDLKDSYGEK;FQVESEQRPHK;QNSLLVFSTGR;GQALAYLLK;GNPNVFLAK;FNALWEAAYR;DIVVEEASK;WLCLWGEGK	1e-10	7.50195e+06	1e-10	4.49118e+07	Sucrose-phosphatase 1 OS=Nicotiana tabacum OX=4097 GN=SPP1 PE=2 SV=1	unknown [Picea sitchensis]	Molecular Function: magnesium ion binding (GO:0000287);	--	--
TnS000155041t02	HLGDLIGVAK;VGSGPYPTELLDETGETLR;EEELGGSLIGTTK;LEHLLHDAASR;SAGYEYGTTTGRPR;LDVLSGLPK;CQGGANAGHTIYNEDGKK;LVDILAQR	1e-10	9.70731e+06	1e-10	4.25062e+07	Adenylosuccinate synthetase 1, chloroplastic OS=Oryza sativa subsp. japonica OX=39947 GN=PURA1 PE=2 SV=1	adenylosuccinate synthetase, chloroplastic [Ananas comosus]	Molecular Function: magnesium ion binding (GO:0000287);	K01939|TnS000155041t02	Purine metabolism (ko00230);; Alanine, aspartate and glutamate metabolism (ko00250)
TnS000669031t01	VPMMVIEGNHEIEPQAR;GVSCFSCAFPNAPIR;VPMMVIEGNHEIEPQAR;DVGDQIYVVR;QPGWSAFR;GVTFASYQAR	2.73627e+07	7.92213e+06	3.36861e+06	1.33609e+07	Purple acid phosphatase 23 OS=Arabidopsis thaliana OX=3702 GN=PAP23 PE=1 SV=2	Phosphoesterase domain [Macleaya cordata]	--	--	--
TnS000912571t18	DISSTAESGWDFSSR;DANGVEHALSR;YGFVLNGAR;SVVNNLLSLVK	4.11384e+07	4.64582e+06	1e-10	6.18067e+06	Probable trehalase OS=Oryza sativa subsp. japonica OX=39947 GN=Os10g0521000 PE=2 SV=1	unknown [Picea sitchensis]	Molecular Function: alpha,alpha-trehalase activity (GO:0004555);	K01194|TnS000912571t18	Starch and sucrose metabolism (ko00500)
TnS000286199t09	GTIAGGGVIPHIHK	1e-10	1e-10	1e-10	5.19052e+07	Probable histone H2A variant 3 OS=Oryza sativa subsp. japonica OX=39947 GN=Os03g0743400 PE=2 SV=1	unknown [Picea sitchensis]	Cellular Component: nucleosome (GO:0000786);	--	--
TnS000972139t02	EAFTEFGDLTEAR;GFGFISFSTSQEADAAR;YDQNAGNDGFR	1e-10	1.92059e+07	1e-10	3.18677e+07	Glycine-rich RNA-binding protein 3, mitochondrial OS=Arabidopsis thaliana OX=3702 GN=RBG3 PE=1 SV=1	unknown [Picea sitchensis]	Molecular Function: nucleotide binding (GO:0000166);	K12741|TnS000972139t02	Spliceosome (ko03040)
TnS000868489t08	EQTNSGANLLSGSSLANLYK;VNQIGTVTESIQAATDSK;AVNNINSILGPR;SAVPSGASTGIHEALEMR;ACNALLLK;IEEELGDVR;EGLVLLLDAIEK;YAGEHFR	1e-10	3.50662e+07	1e-10	1.59272e+07	Enolase 1, chloroplastic OS=Arabidopsis thaliana OX=3702 GN=ENO1 PE=1 SV=1	PREDICTED: enolase 1, chloroplastic [Solanum tuberosum]	Cellular Component: phosphopyruvate hydratase complex (GO:0000015);	K01689|TnS000868489t08	Glycolysis / Gluconeogenesis (ko00010);; Carbon metabolism (ko01200);; Biosynthesis of amino acids (ko01230);; RNA degradation (ko03018)
TnS000093077t03	NSYGVWEIFLPNNADGSPPIPHGSR;VALDTDDKFFGGFGR;LFNYGHWEVLR;IYEAHVGMSSTEPK;FDLGDADYLR;TAVVYSPSK;IHMDTPSGPK;SETGITYR;VVPPPGSGQR;IYEAHVGMSSTEPK	1e-10	1.17595e+07	1e-10	3.92153e+07	1,4-alpha-glucan-branching enzyme 1, chloroplastic/amyloplastic OS=Pisum sativum OX=3888 GN=SBEI PE=1 SV=1	1,4-alpha-glucan-branching enzyme 2-2, chloroplastic/amyloplastic isoform X1 [Prunus persica]	Biological Process: polysaccharide catabolic process (GO:0000272);	K00700|TnS000093077t03	Starch and sucrose metabolism (ko00500)
TnS000756527t07	DVGPSMYYIDYIATLHK;LLGASGEAGDR;VQFTEYIQK;SITDSSIPTPHPAEAEVQS;LVVAPPNFVIK	1e-10	1e-10	1e-10	5.0892e+07	Proteasome subunit beta type-2-B OS=Arabidopsis thaliana OX=3702 GN=PBD2 PE=1 SV=1	unknown [Picea sitchensis]	Molecular Function: threonine-type endopeptidase activity (GO:0004298);	K02734|TnS000756527t07	Proteasome (ko03050)
TnS000889905t03	AEDLTFLPFSER;MAALQNIIEPYGIYEVAR;QAEVLGLVNIFR;MAALQNIIEPYGIYEVAR;LSETSSEDSQSPK;GYNIQSLAVGR;ITTVVPGTNESINK;KDVLDVANIFR	1e-10	4.76672e+06	1e-10	4.60353e+07	Acetolactate synthase small subunit 2, chloroplastic OS=Arabidopsis thaliana OX=3702 GN=At2g31810 PE=1 SV=1	PREDICTED: acetolactate synthase small subunit 2, chloroplastic [Musa acuminata subsp. malaccensis]	--	K01653|TnS000889905t03	Valine, leucine and isoleucine biosynthesis (ko00290);; Butanoate metabolism (ko00650);; C5-Branched dibasic acid metabolism (ko00660);; Pantothenate and CoA biosynthesis (ko00770);; 2-Oxocarboxylic acid metabolism (ko01210);; Biosynthesis of amino acids (ko01230)
TnS000253293t04	FDGILGLGFR;LPSPAGESVVDCAK;NTNEDEGGELVFGGVDPK;QEVLTYLDQLCER;SFPLTPEQYVLK;VFSFWLNR;FTVIFDTGSSNLWVPSSK	1e-10	1e-10	1e-10	5.07257e+07	Aspartic proteinase oryzasin-1 OS=Oryza sativa subsp. japonica OX=39947 GN=Os05g0567100 PE=2 SV=2	unknown [Picea sitchensis]	Molecular Function: peptidase activity (GO:0008233);	--	--
TnS000594241t07	EVVEEIVESQSK;TAELLGNLDVK;SQEASETTPAEEETKA;FPSAENAK	1e-10	2.71673e+07	1e-10	2.35319e+07	Ran-binding protein 1 homolog c OS=Arabidopsis thaliana OX=3702 GN=RANBP1C PE=2 SV=1	unknown [Picea sitchensis]	Biological Process: intracellular transport (GO:0046907);	--	--
TnS000078877t02	VVVTGGAGFVGSHLVDR;TAETLTMDYHR;TAETLTMDYHR;SFQYVSDLVEGLMR;VVSNFVAQALR;TNVVGTLNMLGLAK;ENVMHHFGNPR	1e-10	1.02305e+07	1e-10	4.04498e+07	UDP-glucuronic acid decarboxylase 2 OS=Arabidopsis thaliana OX=3702 GN=UXS2 PE=1 SV=1	unknown [Picea sitchensis]	Molecular Function: catalytic activity (GO:0003824);	--	--
TnS000345419t07	QIDTNGQGYQK;IVDQCSNGGLDLDVNVFK;YGWTAFCGPVGPK	1e-10	1e-10	1e-10	5.06571e+07	Pathogenesis-related protein PR-4B OS=Nicotiana tabacum OX=4097 PE=2 SV=1	pathogenesis-related protein PR-4-like [Chenopodium quinoa]	Biological Process: defense response to bacterium (GO:0042742);	--	--
TnS001043031t01	FNFSHGTHEYHQETLNSLR;GDTETISMSYQK;DKEDILQWGVPNR;CENTAVLGER;KGDAIVALHR;ESDAFMVAR;ATDSESTEVILDAALNTAQAK;IDMIALSFVR;GDTETISMSYQK;GLIPVLAEGSAK;IDMIALSFVR	1e-10	1.19204e+07	1e-10	3.83629e+07	Pyruvate kinase, cytosolic isozyme OS=Glycine max OX=3847 PE=2 SV=1	LOW QUALITY PROTEIN: pyruvate kinase, cytosolic isozyme-like [Asparagus officinalis]	Molecular Function: magnesium ion binding (GO:0000287);	K00873|TnS001043031t01	Glycolysis / Gluconeogenesis (ko00010);; Purine metabolism (ko00230);; Pyruvate metabolism (ko00620);; Carbon metabolism (ko01200);; Biosynthesis of amino acids (ko01230)
TnS000434497t01	ASSVVVSGTDIHRPR;AGLFAGPILK;NCGIIFR;LLSANESTLR	1e-10	4.55923e+06	1e-10	4.57166e+07	Fumarylacetoacetase OS=Arabidopsis thaliana OX=3702 GN=FAH PE=1 SV=1	unknown [Picea sitchensis]	Molecular Function: fumarylacetoacetase activity (GO:0004334);	K01555|TnS000434497t01	Tyrosine metabolism (ko00350)
TnS000049607t13	ILQSGVHVVVGTPGR;QFYVNVDKEDFK;DHTVSATHGDMDQNSR;GMDVIQQAQSGTGK;GMDVIQQAQSGTGK	1e-10	1.33355e+07	1e-10	3.69172e+07	Eukaryotic initiation factor 4A-1 OS=Oryza sativa subsp. japonica OX=39947 GN=Os06g0701100 PE=2 SV=2	unknown [Picea sitchensis]	Molecular Function: translation initiation factor activity (GO:0003743);	K03257|TnS000049607t13	RNA transport (ko03013)
TnS000030203t01	GYEHIVYMLAK;GYYNFWQHLER;EGEPDISILSAQR;IFGYVPR;LQLNQVVR;AEIMQVLR	1e-10	1e-10	1e-10	5.01808e+07	Polyamine oxidase OS=Zea mays OX=4577 GN=PAO PE=1 SV=1	putative flavoprotein-containing polyamine oxidase, partial [Pinus sylvestris]	Molecular Function: oxidoreductase activity (GO:0016491);	K13366|TnS000030203t01	Arginine and proline metabolism (ko00330);; beta-Alanine metabolism (ko00410)
TnS001006909t03	LLDLIVHSLYSHK;YWDWELANETKPIWLR;KAVEILYNTALISSGFTPENPSELGGK;SAGSDTSESLENEK;TKEVEDESAEVK;IYDMMSLALGGK;LDPENAEAR;QNAIYYIASDSLK;SILYIPGMAPLNSEELMRPK;DCLGTIAQSGTSK;FFSSMHEDELTSLDR;AQTLGDASSLEFMR;EELKDCLGTIAQSGTSK	1e-10	6.29097e+06	1e-10	4.38709e+07	Heat shock protein 90-5, chloroplastic OS=Arabidopsis thaliana OX=3702 GN=HSP90-5 PE=1 SV=1	uncharacterized protein LOC100279992 [Zea mays]	Molecular Function: ATP binding (GO:0005524);	K09487|TnS001006909t03	Protein processing in endoplasmic reticulum (ko04141);; Plant-pathogen interaction (ko04626)
TnS000500167t09	AIYYIAADSISSAR;VQVIEVPDESEAAK;LLDLIVHSLYSNK;VQSMGDTSSMEYMR;LGAIEDHANHK;QYVWEGEADNSSYIIR;TEDKLEFADHEK;ILEINPDHPILQSLSSASK;SILFVPAIAPMGR;VFISDDFDGELFPR;YWDWELSNETQPIWMR;GTQITLHLK;WGSPSAEVHNPQTVTSEPSYQNDSELK	1e-10	1.23664e+07	1e-10	3.77632e+07	Heat shock protein 90-5, chloroplastic OS=Arabidopsis thaliana OX=3702 GN=HSP90-5 PE=1 SV=1	heat shock protein 90-6, mitochondrial [Amborella trichopoda]	--	K09487|TnS000500167t09	Protein processing in endoplasmic reticulum (ko04141)
TnS000075309t07	IADAVSDEDER;TDDAAVDGATENEEK;LLVAANQVGCLLGK;LLVPTSQVGCVLGK;VVVITGSLVPESR;EQDQIIGGR;LSPLSPAQNALLR;VIVIVAPISEK	1e-10	1.74908e+07	1e-10	3.25784e+07	RNA-binding KH domain-containing protein RCF3 OS=Arabidopsis thaliana OX=3702 GN=RCF3 PE=1 SV=1	PREDICTED: KH domain-containing protein HEN4-like [Nelumbo nucifera]	--	--	--
TnS000848899t01	VAAVQTLSGTGACR;VNVGVGAYR;GLDFAALMDDIK;TFHYYLPETR;LAYGDGAEVLK;ISMAGVTTGNVGYLANAIHEVTK	1e-10	33421297	1e-10	1.6377e+07	Aspartate aminotransferase, mitochondrial OS=Arabidopsis thaliana OX=3702 GN=ASP1 PE=1 SV=1	unknown [Picea sitchensis]	Molecular Function: L-aspartate:2-oxoglutarate aminotransferase activity (GO:0004069);	K14455|TnS000848899t01	Alanine, aspartate and glutamate metabolism (ko00250);; Cysteine and methionine metabolism (ko00270);; Arginine and proline metabolism (ko00330);; Tyrosine metabolism (ko00350);; Phenylalanine metabolism (ko00360);; Phenylalanine, tyrosine and tryptophan biosynthesis (ko00400);; Carbon fixation in photosynthetic organisms (ko00710);; Isoquinoline alkaloid biosynthesis (ko00950);; Tropane, piperid…
TnS000029049t02	VCGNPHGLIR;YGLMCCR	1e-10	1.25161e+07	1e-10	3.70902e+07	40S ribosomal protein S29 OS=Triticum aestivum OX=4565 GN=RPS29 PE=1 SV=1	hypothetical protein JCGZ_16044 [Jatropha curcas]	Molecular Function: DNA binding (GO:0003677);	K02980|TnS000029049t02	Ribosome (ko03010)
TnS000487277t09	LVQIEHALMAVGSGQTSLGIK;NIEIGVVGTDR;ELIPVTQLVR;EGFEGQISGK	1e-10	1.28866e+07	1e-10	3.63254e+07	Probable aldehyde dehydrogenase OS=Linum usitatissimum OX=4006 GN=FIS1 PE=2 SV=1	PREDICTED: delta-1-pyrroline-5-carboxylate dehydrogenase 12A1, mitochondrial-like [Gossypium hirsutum]	Molecular Function: oxidoreductase activity, acting on the aldehyde or oxo group of donors, NAD or NADP as acceptor (GO:0016620);	K00294|TnS000487277t09	Alanine, aspartate and glutamate metabolism (ko00250);; Arginine and proline metabolism (ko00330)
TnS000989177t01	IEYSMQLNASR;ETDVVLVESILNDAR;VLQAQDDLVSAMK;GAAATELLAVSEDHNIYR;IVCENTLDAR;VLQAQDDLVSAMK;DLIVQGLLR;QQLPEIR	1e-10	1e-10	1e-10	4.91506e+07	V-type proton ATPase subunit E OS=Citrus limon OX=2708 GN=VATE PE=2 SV=1	unnamed protein product [Coffea canephora]	Biological Process: ATP hydrolysis coupled proton transport (GO:0015991);	K02150|TnS000989177t01	Oxidative phosphorylation (ko00190);; Phagosome (ko04145)
TnS000912337t03	YPALGVNYGQMADNLPSPSAVAGLVQK;HVTSNAGTPLLPNR;IYGADPALIK	1e-10	4.70748e+07	2.03552e+06	1e-10	Glucan endo-1,3-beta-D-glucosidase OS=Olea europaea OX=4146 GN=OLE9 PE=1 SV=1	unknown [Picea sitchensis]	Molecular Function: hydrolase activity, hydrolyzing O-glycosyl compounds (GO:0004553);	--	--
TnS000038411t01	LPSIWDTFAHTSGK;FTPAESAALR;EMGMDTFR	2.66144e+07	2.24714e+07	1e-10	1e-10	Beta-glucosidase 30 OS=Oryza sativa subsp. japonica OX=39947 GN=BGLU30 PE=2 SV=1	beta-glucosidase 1 [Picea rubens]	--	K01188|TnS000038411t01	Cyanoamino acid metabolism (ko00460);; Starch and sucrose metabolism (ko00500);; Phenylpropanoid biosynthesis (ko00940)
TnS001010039t01	ADFPHYGVDFPGSKPTGR;LGLGNLSPPPYLSIHGIR;SGLVSLLGEER	1e-10	4.76237e+07	1e-10	1.40057e+06	GDSL esterase/lipase At5g55050 OS=Arabidopsis thaliana OX=3702 GN=At5g55050 PE=2 SV=1	GDSL esterase/lipase At5g55050-like [Manihot esculenta]	--	--	--
TnS000836607t01	ILMSAPLSSDLR;ILMSAPLSSDLR	1e-10	1e-10	1e-10	4.87173e+07	60S ribosomal protein L26-2 OS=Arabidopsis thaliana OX=3702 GN=RPL26B PE=2 SV=1	unknown [Picea sitchensis]	Molecular Function: structural constituent of ribosome (GO:0003735);	K02898|TnS000836607t01	Ribosome (ko03010)
TnS000722343t01	ILLTSTSEVYGDPLEHPQK;EEYWGNVNPIGVR;GEPMTVQAPGTQTR;GEPMTVQAPGTQTR;LMEAGNNEVIVVDNFFTGSK	5.6497e+06	2.31183e+07	1e-10	1.99174e+07	UDP-glucuronic acid decarboxylase 5 OS=Arabidopsis thaliana OX=3702 GN=UXS5 PE=2 SV=1	unknown [Picea sitchensis]	Molecular Function: catalytic activity (GO:0003824);	--	--
TnS000040405t02	VWLDPNEVNEISMANSR;LAQGPAAAAAQTAGASK;TLSDQFEAK	1e-10	1e-10	1e-10	4.86607e+07	60S ribosomal protein L19-1 OS=Arabidopsis thaliana OX=3702 GN=RPL19A PE=2 SV=1	PREDICTED: 60S ribosomal protein L19-2 [Musa acuminata subsp. malaccensis]	--	K02885|TnS000040405t02	Ribosome (ko03010)
TnS000862679t01	EGLGTLVEYNEK;IEDNLLDFFPVQK;NQQQNSNLALR;NTEAFAEHFSK;SIESSDLDFSR;QSILPYVIYIQK;LSGLPPETVFQPLLK	1e-10	9.92717e+06	1e-10	3.85811e+07	Eukaryotic translation initiation factor 5 OS=Phaseolus vulgaris OX=3885 GN=EIF5 PE=2 SV=1	unknown [Picea sitchensis]	Cellular Component: membrane (GO:0016020);	--	--
TnS000262677t01	SPNVELEPEGK;LTFTATAGAADAK	1e-10	1e-10	1e-10	4.84785e+07	60S ribosomal protein L17 OS=Zea mays OX=4577 GN=RPL17 PE=2 SV=1	unknown [Picea sitchensis]	Molecular Function: structural constituent of ribosome (GO:0003735);	K02880|TnS000262677t01	Ribosome (ko03010)
TnS000292275t03	IAGVWLGGAEILR;NNLVSSGLGSTQQFYDYHSTQGCYSR;LEVQLNNLVDK;YHSLLQKPQK	1e-10	1.31924e+07	1e-10	3.51693e+07	Peptide-N4-(N-acetyl-beta-glucosaminyl)asparagine amidase A OS=Prunus dulcis OX=3755 PE=1 SV=2	unknown [Picea sitchensis]	--	--	--
TnS000009425t07	SAQFLLGLLK;YLEDVIGHK	1e-10	1e-10	1e-10	4.82333e+07	Endochitinase At2g43590 OS=Arabidopsis thaliana OX=3702 GN=At2g43590 PE=2 SV=1	unknown [Picea sitchensis]	Biological Process: catabolic process (GO:0009056);	K01183|TnS000009425t07	Amino sugar and nucleotide sugar metabolism (ko00520)
TnS000335427t07	VVPILFNDPPEVWK;FSQNDALSSFFR;ILQTFDASYYPSTVHFVNDAAK;FFQYALEENDKGK;ATPQQEQDFVIYNYAAHYSGK;LRPLIGIVSHPGDGCR	1e-10	1e-10	1e-10	4.80814e+07	Gamma-glutamyl hydrolase 1 OS=Arabidopsis thaliana OX=3702 GN=GGH1 PE=2 SV=1	unknown [Picea sitchensis]	Biological Process: glutamine metabolic process (GO:0006541);	K01307|TnS000335427t07	Folate biosynthesis (ko00790)
TnS000902057t05	LLWGTAQLFHHPR;AFEWGEPSLASGK;AMEVTNELGGENYVFWGGR;NGGLAPGGFNFDAK;IIQDGTLENLVNK;ANFEFLDK;FWPWEDGTNSLNMALR;GTGADPFGSPTK	1e-10	8.86699e+06	1e-10	3.92082e+07	Xylose isomerase OS=Arabidopsis thaliana OX=3702 GN=XYLA PE=2 SV=2	xylose isomerase isoform X1 [Ananas comosus]	--	K01805|TnS000902057t05	Pentose and glucuronate interconversions (ko00040);; Fructose and mannose metabolism (ko00051)
TnS000399489t01	ASQLFHFSR	1e-10	1e-10	1e-10	4.78881e+07	60S ribosomal protein L19-2 OS=Arabidopsis thaliana OX=3702 GN=RPL19B PE=2 SV=1	60S ribosomal protein [Phaseolus vulgaris]	Molecular Function: structural constituent of ribosome (GO:0003735);	K02885|TnS000399489t01	Ribosome (ko03010)
TnS000381387t04	EVQVLDDEDFIIVGR;TSLEGLVLHFK;FCEIVQEIGR;NVLSMGPTIIYNVPGR;LPYAPLSIGK	1e-10	1e-10	1e-10	4.77252e+07	4-hydroxy-tetrahydrodipicolinate synthase 2, chloroplastic OS=Arabidopsis thaliana OX=3702 GN=DHDPS2 PE=1 SV=2	unknown [Picea sitchensis]	Molecular Function: 4-hydroxy-tetrahydrodipicolinate synthase (GO:0008840);	K01714|TnS000381387t04	Lysine biosynthesis (ko00300);; Biosynthesis of amino acids (ko01230)
TnS000135585t02	ELIAVLNNIAGPGK;AVIELSDAAGFSDVTK;ILNAPLDLHNL;YATALFR;IAAQFLR;LFLAVVAEAGK;IFDVSIK	1e-10	1e-10	1e-10	4.7384e+07	ATP synthase subunit O, mitochondrial OS=Ipomoea batatas OX=4120 PE=1 SV=1	unknown [Picea sitchensis]	Cellular Component: mitochondrial proton-transporting ATP synthase complex (GO:0005753);	K02137|TnS000135585t02	Oxidative phosphorylation (ko00190)
TnS000515867t04	ILNPTTSGPNIPSYR;STVYENAEFIQYFR;ASDILAVELLQK;HLEYHTPQSAHR;AGLHIVEQSLWK;LDVSGELGKPCPSTTLR;STEQGEMVQAK;MAGIDDAAAELDEK;FGLSQTAVR;LANELGNMNLEEAVALAR;QLLSIDWYR;VAAELGTESFGAYVISMASK;YVLLISGHEK;HYDSVLVSPSR;AQEDVVAACK;GGGPTHLAIQSQPPGSVMGTLR;ISHLLEFNDR;VMEEISELSR;VLAQSACNLR;YAYAILEK	1e-10	1e-10	1e-10	4.73364e+07	Phosphoenolpyruvate carboxylase 4 OS=Arabidopsis thaliana OX=3702 GN=PPC4 PE=2 SV=1	unknown [Picea sitchensis]	Biological Process: tricarboxylic acid cycle (GO:0006099);	K01595|TnS000515867t04	Pyruvate metabolism (ko00620);; Carbon fixation in photosynthetic organisms (ko00710);; Carbon metabolism (ko01200)
TnS000494949t07	LLVLNSQTGSLIGK;IIVPSGITEGDER;VHNVIASEHANSGFEDK;VSASGDKEGSIVTR;DERPSFVPENEELVQVTGDPSVVR;AESGAHIQVQR;IDELVVISGDANSVK;TEGEFVCPAQDALVR;ILCPAGFLK;VIIIFSTPR;GLMLVSEFLHK;TFSQTGVNGGDSAEK;SKPPPVPGPDSTVYR	1e-10	8.0681e+06	1e-10	3.92447e+07	KH domain-containing protein At4g18375 OS=Arabidopsis thaliana OX=3702 GN=At4g18375 PE=2 SV=1	unknown [Picea sitchensis]	--	--	--
TnS001023583t02	FVYLMGADDTALDDIPK;FVYLMGADDTALDDIPK;INEDINEEWISDK;ANVILPGVAFSEK;ADYLLNTGIADLER;VGTVGPAVDLAYDHK;FASEVAGVQDLGMLGR;GIESIDVSDAVGSNIR;GDVFLLVGTNPR;NPVIVVGAGVFDR;DAFVVYQGHHGDR;GSGEEIGTYVDK;IEAAMVNAR;FSYDGLK	1e-10	1e-10	1e-10	4.73111e+07	Basic transcription factor 3 OS=Arabidopsis thaliana OX=3702 GN=BTF3 PE=1 SV=1	unknown [Picea sitchensis]	--	--	--
TnS000942793t07	IGVNTIPAIEEVNIFK;VQASIGANTWVVSGNPQTK;DDSVIHFVNPK	1e-10	1e-10	1e-10	4.71164e+07	Heparanase-like protein 3 OS=Arabidopsis thaliana OX=3702 GN=At5g34940 PE=2 SV=2	PREDICTED: heparanase-like protein 3 [Oryza sativa Japonica Group]	Biological Process: metabolic process (GO:0008152);	--	--
TnS000287435t12	VLWAGSLQNLHTSQR;IAQLVAGDPVFR;QFGSQNGGPETQVIDYK;LQQDLPGK	1e-10	8.74874e+06	1e-10	3.80557e+07	Probable xyloglucan endotransglucosylase/hydrolase protein 32 OS=Arabidopsis thaliana OX=3702 GN=XTH32 PE=2 SV=1	unknown [Picea sitchensis]	Molecular Function: hydrolase activity, hydrolyzing O-glycosyl compounds (GO:0004553);	--	--
TnS000171581t01	SLSEIHAGGIATAIQHHGK;LSENQMDDIK;AGVGAIVEPGGSIR;AMASVPPPAVDTSAVASSASEDSK;YGVPLVFTSIR;LNEGEESFR	1e-10	1.42823e+07	1e-10	3.23607e+07	Branched-chain amino acid aminotransferase 2, chloroplastic OS=Humulus lupulus OX=3486 GN=BCAT2 PE=1 SV=1	unknown [Picea sitchensis]	Biological Process: branched-chain amino acid metabolic process (GO:0009081);	K00826|TnS000171581t01	Valine, leucine and isoleucine degradation (ko00280);; Valine, leucine and isoleucine biosynthesis (ko00290);; Pantothenate and CoA biosynthesis (ko00770);; 2-Oxocarboxylic acid metabolism (ko01210);; Biosynthesis of amino acids (ko01230)
TnS000135173t01	FNTVGVSDAISMGTR;AEADANSQEQQQMQTHK;EGVLDAGMVAFR;TGHIQILYGNLAPEGSVAK;VGGTPAVIR;GMCYSLQSR;YVMEDLHK;FNTVGVSDAISMGTR	1e-10	2.49047e+07	1e-10	2.16832e+07	40S ribosomal protein S7 OS=Oryza sativa subsp. japonica OX=39947 GN=RPS7 PE=2 SV=2	unknown [Picea sitchensis]	Molecular Function: structural constituent of ribosome (GO:0003735);	K02993|TnS000135173t01	Ribosome (ko03010)
TnS000149975t05	KGAALNAVQIAEK;QILENADGVVVIDDR;AHAESLNLEFEKPLK;EVLEGEKPTCK;HANHFPTPLEVSNK;GTIVVDNSSAFR;ITATCIR;GAALNAVQIAEK	1e-10	8.81279e+06	1e-10	3.74808e+07	--	unknown [Picea sitchensis]	Molecular Function: N-acetyl-gamma-glutamyl-phosphate reductase activity (GO:0003942);	K00133|TnS000149975t05	Glycine, serine and threonine metabolism (ko00260);; Cysteine and methionine metabolism (ko00270);; Lysine biosynthesis (ko00300);; 2-Oxocarboxylic acid metabolism (ko01210);; Biosynthesis of amino acids (ko01230)
TnS000867549t01	ISTMTADEYFAEYPELK;ISTMTADEYFAEYPELK;SLEESAWLEQEIAK;LSLEPQPIDWDYHR;LLITDSAK;VTPEYKPK	1e-10	6.86188e+06	1e-10	3.91529e+07	ATP synthase subunit d, mitochondrial OS=Arabidopsis thaliana OX=3702 GN=At3g52300 PE=1 SV=3	unknown [Picea sitchensis]	Cellular Component: mitochondrial proton-transporting ATP synthase complex, coupling factor F(o) (GO:0000276);	K02138|TnS000867549t01	Oxidative phosphorylation (ko00190)
TnS000273689t01	NQLALSEDKPLTPQSK	1e-10	1e-10	1e-10	4.5651e+07	Uncharacterized protein OsI_027940 OS=Oryza sativa subsp. indica OX=39946 GN=OsI_027940 PE=1 SV=2	unknown [Picea sitchensis]	--	--	--
TnS000441621t04	QDISSFEEGSGIYNQADAAGFIR;GVYETPGGTILNAAVR;ITETTTGSVTLK;LYVVAPWR;EDAIEYAK;EWDITGR;ESMDAFMEK	1e-10	1.34292e+07	1e-10	3.21858e+07	Argininosuccinate synthase, chloroplastic OS=Arabidopsis thaliana OX=3702 GN=At4g24830 PE=1 SV=3	argininosuccinate synthase, chloroplastic isoform X1 [Morus notabilis]	Molecular Function: argininosuccinate synthase activity (GO:0004055);	K01940|TnS000441621t04	Alanine, aspartate and glutamate metabolism (ko00250);; Arginine and proline metabolism (ko00330);; Biosynthesis of amino acids (ko01230)
TnS000582589t05	ENTEGEYSGLEHQVVR;ATLFPGDGIGPEIADSVK;AEQIHNAIVK;ESLDSVR;VAEYAFHYAK	1e-10	1.16346e+07	1e-10	3.38843e+07	Isocitrate dehydrogenase [NAD] catalytic subunit 5, mitochondrial OS=Arabidopsis thaliana OX=3702 GN=IDH5 PE=1 SV=1	unknown [Picea sitchensis]	Molecular Function: magnesium ion binding (GO:0000287);	K00030|TnS000582589t05	Citrate cycle (TCA cycle) (ko00020);; Carbon metabolism (ko01200);; 2-Oxocarboxylic acid metabolism (ko01210);; Biosynthesis of amino acids (ko01230)
TnS000865485t01	SQSVSVSTAPK;LDLAQVAGSGPNGR;SQMQVNVTADHR;SQMQVNVTADHR;VDIYTLSR;VGYSIVTDK	1e-10	1e-10	1e-10	4.55165e+07	Probable NAD(P)H dehydrogenase (quinone) FQR1-like 1 OS=Arabidopsis thaliana OX=3702 GN=At4g27270 PE=1 SV=1	PREDICTED: probable NAD(P)H dehydrogenase (quinone) FQR1-like 1 [Pyrus x bretschneideri]	Molecular Function: FMN binding (GO:0010181);	--	--
TnS000420615t02	TLTDQFEAK	1e-10	1.23926e+07	1e-10	3.30906e+07	26S proteasome regulatory subunit 4 homolog A OS=Arabidopsis thaliana OX=3702 GN=RPT2A PE=1 SV=1	PREDICTED: 26S proteasome regulatory subunit 4 homolog A [Nelumbo nucifera]	Molecular Function: ATP binding (GO:0005524);	K03062|TnS000420615t02	Proteasome (ko03050)
TnS000882707t01	FTEQGDAITFETEVDK;GGIPICFPQFSNLGSLEQHGFAR;VEGLETLDYLDNLR;DGLPDAVVWNPWER;ATVHLILKPSDEDR;FWSVDASPPPLPANTCDNK;IAIIDHEK;IYLSTPPK	1e-10	3.04324e+06	1e-10	4.23441e+07	Prohibitin-2, mitochondrial OS=Arabidopsis thaliana OX=3702 GN=PHB2 PE=1 SV=1	prohibitin-1, mitochondrial-like [Hevea brasiliensis]	Cellular Component: cell wall (GO:0005618);	--	--
TnS000796907t01	FPAFILIGR;GGVDLLDSQR	1e-10	9.51623e+06	1e-10	3.57881e+07	--	unknown [Picea sitchensis]	--	--	--
TnS000731583t04	QSGTTAGYSYSAANK	1e-10	696419	1e-10	4.46042e+07	Cytochrome c OS=Guizotia abyssinica OX=4230 PE=1 SV=1	cytochrome c [Lactuca sativa]	Molecular Function: iron ion binding (GO:0005506);	K08738|TnS000731583t04	Sulfur metabolism (ko00920)
TnS000012603t01	KVNTLIRPDGLK	1e-10	1e-10	1e-10	45203044	60S ribosomal protein L23a-2 OS=Arabidopsis thaliana OX=3702 GN=RPL23AB PE=2 SV=1	unknown [Picea sitchensis]	Molecular Function: nucleotide binding (GO:0000166);	K02893|TnS000012603t01	Ribosome (ko03010)
TnS000181165t03	AVAVVVDPIQSVK;LAIANVGR;WTDGLTLQR	1e-10	2.21227e+07	1e-10	2.28663e+07	26S proteasome non-ATPase regulatory subunit 14 homolog OS=Arabidopsis thaliana OX=3702 GN=RPN11 PE=1 SV=1	unknown [Picea sitchensis]	--	K03030|TnS000181165t03	Proteasome (ko03050)
TnS000265321t02	NEQVELMKPDTTVILR;VDQLRPGTSGHTLVVK;NEQVELMKPDTTVILR;VEVTEPAEFQVK	1e-10	1.71445e+07	1e-10	2.77299e+07	Uncharacterized protein At4g28440 OS=Arabidopsis thaliana OX=3702 GN=At4g28440 PE=1 SV=1	hypothetical protein BVC80_1753g47 [Macleaya cordata]	--	K07466|TnS000265321t02	DNA replication (ko03030);; Nucleotide excision repair (ko03420);; Mismatch repair (ko03430);; Homologous recombination (ko03440)
TnS000761035t04	ETVVEVPNVSWDDIGGLENVK;SHVIVIGATNRPNSIDPALR;LSDDVDLER	1e-10	1e-10	1e-10	4.43436e+07	Cell division cycle protein 48 homolog OS=Glycine max OX=3847 GN=CDC48 PE=2 SV=1	cell division cycle protein 48 homolog [Glycine max]	Molecular Function: ATP binding (GO:0005524);	K13525|TnS000761035t04	Protein processing in endoplasmic reticulum (ko04141)
TnS000133367t03	TTGAPQNHWFGPAGDPR;SFAVPGDHLGQQSHGFR;LPDPSAEEIKPFVESLR;ISGSQNAEVFNLVQGEWK;IPEIYGAIKPTAVFVPLK;VSIVMDQMLR;QPEVLNFFAK;FLENFSGDQVR;WIDILDPLNGEK;KFLENFSGDQVR	1e-10	1.36966e+07	1e-10	3.05495e+07	Transketolase, chloroplastic OS=Solanum tuberosum OX=4113 PE=2 SV=1	unknown [Picea sitchensis]	Molecular Function: transketolase activity (GO:0004802);	K00615|TnS000133367t03	Pentose phosphate pathway (ko00030);; Carbon fixation in photosynthetic organisms (ko00710);; Carbon metabolism (ko01200);; Biosynthesis of amino acids (ko01230)
TnS000827737t01	EIAQTISNSANK;TLGENYNER	1e-10	1.30535e+07	1e-10	3.0972e+07	Polyadenylate-binding protein RBP45B OS=Arabidopsis thaliana OX=3702 GN=RBP45B PE=1 SV=1	unknown [Picea sitchensis]	Molecular Function: nucleotide binding (GO:0000166);	--	--
TnS000039837t01	TGGLGDVCGSLPIALAAR;LFNVVFVSSEVAPYSK;TDESLGTAYSSASTSLPAQQGMK;WAESTYNQK;LLVDSTEPEK;DVPLIGFIGR;EVLDDEPLKEK;VMVISPR;GWVGFNVPISHR	1e-10	1e-10	1e-10	4.38789e+07	Soluble starch synthase 1, chloroplastic/amyloplastic OS=Oryza sativa subsp. japonica OX=39947 GN=Os06g0160700 PE=1 SV=1	soluble starch synthase 1, chloroplastic/amyloplastic isoform X2 [Amborella trichopoda]	Biological Process: maltose metabolic process (GO:0000023);	K00703|TnS000039837t01	Starch and sucrose metabolism (ko00500)
TnS000690335t04	ILNPSFLTQISSTFR	1e-10	1e-10	1e-10	4.37157e+07	3-isopropylmalate dehydrogenase 2, chloroplastic OS=Arabidopsis thaliana OX=3702 GN=IMDH2 PE=1 SV=1	PREDICTED: 3-isopropylmalate dehydrogenase 2, chloroplastic-like [Musa acuminata subsp. malaccensis]	Molecular Function: magnesium ion binding (GO:0000287);	K00052|TnS000690335t04	Valine, leucine and isoleucine biosynthesis (ko00290);; C5-Branched dibasic acid metabolism (ko00660);; 2-Oxocarboxylic acid metabolism (ko01210);; Biosynthesis of amino acids (ko01230)
TnS000836361t06	DYGGEPFINGQAVPYDPK;TLAQIVGSEEEAR;SESSLNDPSPNWSNRPPK;IYSVSTR	1e-10	4.1661e+06	1e-10	3.95476e+07	Multiple organellar RNA editing factor 8, chloroplastic/mitochondrial OS=Arabidopsis thaliana OX=3702 GN=MORF8 PE=1 SV=1	unknown [Picea sitchensis]	--	--	--
TnS000122145t14	FNEMLPGHAPK;GLFGLFGK	1e-10	4.55196e+06	1e-10	3.91049e+07	--	dehydrin [Pinus pinea]	--	--	--
TnS000049607t07	RPGGDPLVLCFVDFSETR;FAATALEALQGYK	1e-10	1e-10	1e-10	4.35653e+07	RNA-binding protein 1 OS=Medicago truncatula OX=3880 GN=RBP1 PE=2 SV=1	unknown [Picea sitchensis]	Molecular Function: nucleotide binding (GO:0000166);	--	--
TnS000275977t01	GGSPYGAGTYAGDGTR	1e-10	1.05095e+07	1e-10	3.26736e+07	Putative glucose-6-phosphate 1-epimerase OS=Cenchrus ciliaris OX=35872 PE=2 SV=1	putative glucose-6-phosphate 1-epimerase [Quercus suber]	Biological Process: carbohydrate metabolic process (GO:0005975);	K01792|TnS000275977t01	Glycolysis / Gluconeogenesis (ko00010)
TnS000503167t03	IDSLNVLDLSYNNLK;LNNNQLEGNIPK;QSLEDPTNALK;NLQYLELYK;GEVPSEGSLNR	1.54882e+07	2.7501e+07	1e-10	1e-10	LRR receptor kinase SERK2 OS=Oryza sativa subsp. japonica OX=39947 GN=SERK2 PE=1 SV=1	LRR receptor kinase SERK2 [Setaria italica]	Cellular Component: mitochondrion (GO:0005739);	--	--
TnS000988873t03	TTPSYPQQYSK;FGDEAEQAR;ACAEEALQQLHGTVLGQQAIR;LNWATFGIGEK	1e-10	1.94552e+07	1e-10	2.33992e+07	Heat shock 22 kDa protein, mitochondrial OS=Pisum sativum OX=3888 GN=HSP22 PE=2 SV=1	mitochondria-localized low molecular weight heat shock protein 23.5 [Picea glauca]	--	K13993|TnS000988873t03	Protein processing in endoplasmic reticulum (ko04141)
TnS000290555t04	VENLYEGPLDDIYASSIR;VLSEEFGWDKDLAK;LWGENYFDSATK;GFVQFIYEPIR;FTAQELR	1e-10	1e-10	1e-10	4.27517e+07	Acyl carrier protein 4, chloroplastic OS=Arabidopsis thaliana OX=3702 GN=ACP4 PE=2 SV=1	unknown [Picea sitchensis]	Molecular Function: acyl carrier activity (GO:0000036);	--	--
TnS000136739t01	MMEGVIATSYSPGDK;VPFFNAPIYLQNK;VDEIFGPINEAYFSVK;FYIDPAK	1e-10	8.407e+06	1e-10	3.42268e+07	Putative H/ACA ribonucleoprotein complex subunit 1-like protein 1 OS=Arabidopsis thaliana OX=3702 GN=At3g03920 PE=2 SV=1	PREDICTED: putative H/ACA ribonucleoprotein complex subunit 1-like protein 1 [Elaeis guineensis]	--	K11128|TnS000136739t01	Ribosome biogenesis in eukaryotes (ko03008)
TnS000153551t03	YGLPAGLLPDAVK;ENPVPAILK	1e-10	1e-10	1e-10	4.24234e+07	Uncharacterized protein At5g01610 OS=Arabidopsis thaliana OX=3702 GN=At5g01610 PE=1 SV=1	unknown [Picea sitchensis]	--	--	--
TnS000895181t10	STGFGLIYDNVDFAR	1e-10	1e-10	1e-10	42334076	40S ribosomal protein S24-2 OS=Arabidopsis thaliana OX=3702 GN=RPS24B PE=2 SV=2	predicted protein [Physcomitrella patens]	Molecular Function: nucleotide binding (GO:0000166);	K02974|TnS000895181t10	Ribosome (ko03010)
TnS001041269t10	LPPQVAAEISR;EFYEMLDR;GEISVVHDE	1e-10	1e-10	1e-10	4.22836e+07	Cytochrome c oxidase subunit 5C OS=Oryza sativa subsp. japonica OX=39947 GN=COX5C PE=3 SV=3	unknown [Picea sitchensis]	Molecular Function: cytochrome-c oxidase activity (GO:0004129);	--	--
TnS000821077t06	DVQEACVYDGYMLPK;NIVEQAAVR	1e-10	2.30116e+06	1e-10	3.98546e+07	40S ribosomal protein S26-3 OS=Arabidopsis thaliana OX=3702 GN=RPS26C PE=2 SV=1	unknown [Picea sitchensis]	Molecular Function: structural constituent of ribosome (GO:0003735);	K02976|TnS000821077t06	Ribosome (ko03010)
TnS000009855t04	FSLTHSLFMGSTEVPSQSTDILK;TVATGQISSTGIVSLGYVQK;ISLATDFMYNDMTK;ETHASVGYDYISR;VDWLNLPCPIPYEEIQR;EVLMALKPENFEGMR;INAQLTNEPHFSQGMFNFDYK	1e-10	1.12021e+07	1e-10	3.0857e+07	Mitochondrial import receptor subunit TOM40-1 OS=Arabidopsis thaliana OX=3702 GN=TOM40-1 PE=1 SV=3	PREDICTED: mitochondrial import receptor subunit TOM40-1-like [Phoenix dactylifera]	Cellular Component: mitochondrial outer membrane (GO:0005741);	--	--
TnS000213415t01	GATFDDSENCIPR;FVGPFPHVVLSLPTLK;FCGIVPR;FNNFEGSLPK;AICDLPK	1e-10	1e-10	1.36234e+07	2.81581e+07	Leucine-rich repeat extensin-like protein 4 OS=Arabidopsis thaliana OX=3702 GN=LRX4 PE=1 SV=1	predicted protein [Arabidopsis lyrata subsp. lyrata]	Molecular Function: structural constituent of cell wall (GO:0005199);	--	--
TnS000833929t01	GSNQLVLDEAER;DAVTELSLHYLAK;GVHPTVAADAFHAAALR;LGHADLVEEVPVGDSR;FLIAGGGAPEIEVSR;ATETLTDNR;TLQGMESYCIR;MLVELSK	1e-10	1.72461e+07	1e-10	2.44607e+07	T-complex protein 1 subunit delta OS=Arabidopsis thaliana OX=3702 GN=CCT4 PE=1 SV=1	T-complex protein 1 subunit delta [Lactuca sativa]	Molecular Function: ATP binding (GO:0005524);	--	--
TnS000830595t11	SDGSYASLEEAYQAVR;QGWLTENVIGLDTAK;GNEGPLMATSSVVR;GVTTFAAAISEK;LNIPEDK;SSAVDLFSPR	1e-10	1.15171e+07	1e-10	3.01775e+07	Dolichyl-diphosphooligosaccharide--protein glycosyltransferase subunit 2 OS=Arabidopsis thaliana OX=3702 GN=RPN2 PE=1 SV=1	dolichyl-diphosphooligosaccharide--protein glycosyltransferase subunit 2, partial [Amborella trichopoda]	--	K12667|TnS000830595t11	N-Glycan biosynthesis (ko00510);; Protein processing in endoplasmic reticulum (ko04141)
Gnetum_montanum_newGene_2134.1	FGILEAAGDEGLR	1e-10	1e-10	1e-10	4.16641e+07	--	unknown [Picea sitchensis]	--	--	--
TnS000836607t06	SPGPGESSFVK	1e-10	1e-10	1e-10	4.15881e+07	Biotin carboxyl carrier protein of acetyl-CoA carboxylase, chloroplastic OS=Glycine max OX=3847 GN=ACCB-1 PE=1 SV=1	unknown [Picea sitchensis]	--	K02160|TnS000836607t06	Fatty acid biosynthesis (ko00061);; Pyruvate metabolism (ko00620);; Propanoate metabolism (ko00640);; Carbon metabolism (ko01200);; Fatty acid metabolism (ko01212)
TnS000805763t05	SIAQVLTVISQTQK;AELALLR	1e-10	9.35883e+06	1e-10	3.21773e+07	Proliferating cell nuclear antigen OS=Catharanthus roseus OX=4058 PE=2 SV=1	unknown [Picea sitchensis]	Molecular Function: DNA binding (GO:0003677);	K04802|TnS000805763t05	DNA replication (ko03030);; Base excision repair (ko03410);; Nucleotide excision repair (ko03420);; Mismatch repair (ko03430)
TnS000923485t01	LPTFTGVYR	1e-10	9.69837e+06	1e-10	3.1824e+07	Fumarate hydratase 1, mitochondrial OS=Arabidopsis thaliana OX=3702 GN=FUM1 PE=1 SV=2	unknown [Picea sitchensis]	Molecular Function: fumarate hydratase activity (GO:0004333);	K01679|TnS000923485t01	Citrate cycle (TCA cycle) (ko00020);; Pyruvate metabolism (ko00620);; Carbon metabolism (ko01200)
TnS000489757t01	FGLLPTQQPAPR;ESPLGTPTQSAHPAR	1e-10	8.75679e+06	1e-10	3.26881e+07	H/ACA ribonucleoprotein complex subunit 3-like protein OS=Arabidopsis thaliana OX=3702 GN=At2g20490 PE=3 SV=2	H/ACA ribonucleoprotein complex subunit 3-like protein [Morus notabilis]	Biological Process: RNA methylation (GO:0001510);	K11130|TnS000489757t01	Ribosome biogenesis in eukaryotes (ko03008)
TnS000069409t02	LGEKPGIINSSPYDEGWIIK;IQDSSEIDTLMNAEK	1e-10	1e-10	1e-10	4.14348e+07	Glycine cleavage system H protein, mitochondrial OS=Flaveria anomala OX=35877 GN=GDCSH PE=2 SV=1	unknown [Picea sitchensis]	Cellular Component: glycine cleavage complex (GO:0005960);	K02437|TnS000069409t02	Glycine, serine and threonine metabolism (ko00260);; Glyoxylate and dicarboxylate metabolism (ko00630)
TnS000731583t02	SINEAASDWGLR;GAVTQETESVDK;DGGVEAASLR;LLADSIER;YELSPPTNWGIR;AQVLESEGER	1e-10	9.86651e+06	1e-10	3.1517e+07	--	PREDICTED: stomatin-like protein 2, mitochondrial [Nelumbo nucifera]	--	--	--
TnS000144365t05	VKPVIHTSFPLSEAAQAHR;VAVPVELLLPIPK;VFVTAGSEEK	1e-10	8.08189e+06	1e-10	33053048	NADH dehydrogenase [ubiquinone] iron-sulfur protein 1, mitochondrial OS=Solanum tuberosum OX=4113 PE=2 SV=1	unknown [Picea sitchensis]	Cellular Component: mitochondrial respiratory chain complex I (GO:0005747);	K03934|TnS000144365t05	Oxidative phosphorylation (ko00190)
TnS000598403t01	AVFVGHDHINDFCGNLR;QENIGSPR	1e-10	7.27188e+06	1e-10	3.3785e+07	Oxalate--CoA ligase OS=Arabidopsis thaliana OX=3702 GN=AAE3 PE=1 SV=1	unknown [Picea sitchensis]	Cellular Component: chloroplast (GO:0009507);	--	--
TnS000366965t01	LFTPQLQGTILPGITR	1e-10	6.68388e+06	1e-10	3.43055e+07	Dihydroxy-acid dehydratase, chloroplastic OS=Arabidopsis thaliana OX=3702 GN=DHAD PE=1 SV=1	PREDICTED: dihydroxy-acid dehydratase, chloroplastic [Elaeis guineensis]	Molecular Function: dihydroxy-acid dehydratase activity (GO:0004160);	K01687|TnS000366965t01	Valine, leucine and isoleucine biosynthesis (ko00290);; Pantothenate and CoA biosynthesis (ko00770);; 2-Oxocarboxylic acid metabolism (ko01210);; Biosynthesis of amino acids (ko01230)
Gnetum_montanum_newGene_219.1	LGTGNYIITVGLGTPSK;ADGLMGLSR	1e-10	1e-10	1e-10	4.09728e+07	--	--	--	--	--
TnS000849959t02	APLESYADIGGLDAQIQEIK;GVILYGEPGTGK;VVGSELIQK;AVANSTSATFLR;KFEPAAPPAR	1e-10	6.32772e+06	1e-10	3.43946e+07	Chloroplast envelope quinone oxidoreductase homolog OS=Arabidopsis thaliana OX=3702 GN=CEQORH PE=1 SV=1	unknown [Picea sitchensis]	Molecular Function: nucleotide binding (GO:0000166);	--	--
Gnetum_montanum_newGene_3876.1	LVLPGELAQHAHSDGVK	1e-10	1e-10	1e-10	4.06316e+07	--	--	--	--	--
Gnetum_montanum_newGene_741.1	NAAQALASR;FSPTVGCTR;YTVQGLR;GQAWAIYGFTMAYR	1.16537e+07	1.05327e+07	1e-10	1.83491e+07	--	--	--	--	--
TnS000197233t02	AALEATAPNLEQK;LIATGGASANR;LGTLAPPFAVAGCLSR;LSASAGDKDLYDK;IGMPSPPER	1e-10	4.44702e+06	1e-10	3.60554e+07	Eukaryotic translation initiation factor 3 subunit I OS=Arabidopsis thaliana OX=3702 GN=TIF3I1 PE=2 SV=2	unknown [Picea sitchensis]	Biological Process: formation of translation preinitiation complex (GO:0001731);	K03246|TnS000197233t02	RNA transport (ko03013)
TnS000817183t21	VYAEENSLVIK;GEAEGDAELDGSGR	1e-10	8.01708e+06	1e-10	3.24562e+07	Proteasome subunit alpha type-2 OS=Oryza sativa subsp. japonica OX=39947 GN=PAB1 PE=2 SV=1	unknown [Picea sitchensis]	Molecular Function: threonine-type endopeptidase activity (GO:0004298);	K02726|TnS000817183t21	Proteasome (ko03050)
TnS000164567t01	ANITPNQETHQILK;HFEVSSGDHGLR;AFAEEQPTNISFKPR;SSNDICSFLDSALK;AYGLAEAEEYFK;IQEVEAAEK	1e-10	3.22979e+06	1e-10	3.71707e+07	Pentatricopeptide repeat-containing protein At4g02820, mitochondrial OS=Arabidopsis thaliana OX=3702 GN=At4g02820 PE=2 SV=1	unknown [Picea sitchensis]	--	--	--
TnS000062385t01	IYQLAQGGTAVGTGLNTK;VNMEYGLDPTIGK;FVHPNDHVNR;DTFGPINVPADK;NCVTGIQANR;DAALHLGVLTSK;VTTTLPR;SLQNFDIGGER	1e-10	1.24299e+07	1e-10	2.7907e+07	Xylulose kinase 2 OS=Arabidopsis thaliana OX=3702 GN=XK2 PE=1 SV=1	xylulose kinase [Carica papaya]	--	K00854|TnS000062385t01	Pentose and glucuronate interconversions (ko00040)
TnS000803219t02	FLVSDSFPGNER;LAWEEPFGPVLPVIR;VVLVMESVADVLVEK;YYSEGEWR;VQACTQEEVNK;GGFSYSGQR;FVPIVNPTTR	1e-10	4.30063e+06	1e-10	3.58474e+07	NADP-dependent glyceraldehyde-3-phosphate dehydrogenase OS=Triticum aestivum OX=4565 GN=GAPN PE=1 SV=2	glyceraldehyde-3-phosphate dehydrogenase [Cryptomeria japonica]	--	K00131|TnS000803219t02	Glycolysis / Gluconeogenesis (ko00010);; Pentose phosphate pathway (ko00030);; Carbon metabolism (ko01200)
TnS000809851t16	GAFLNGVSINASSK;VPTVGVVYNPIMNELFTATR;IAASNAYLK;EAFVNELK	1e-10	1e-10	1e-10	4.01467e+07	Inositol monophosphatase OS=Mesembryanthemum crystallinum OX=3544 GN=IMP1 PE=2 SV=1	unknown [Picea sitchensis]	Molecular Function: inositol monophosphate 1-phosphatase activity (GO:0008934);	K10047|TnS000809851t16	Ascorbate and aldarate metabolism (ko00053);; Inositol phosphate metabolism (ko00562);; Phosphatidylinositol signaling system (ko04070)
TnS000449193t04	IFAALHDVASGR;IEVSDDVIR	1e-10	1e-10	1e-10	4.01216e+07	Reticulon-like protein B5 OS=Arabidopsis thaliana OX=3702 GN=RTNLB5 PE=1 SV=1	unknown [Picea sitchensis]	--	--	--
TnS000974901t12	AAVDQCALLLR;SCSASLAPAVLER;HLAQTATATTEEYPR;ALVLPALAPASTVISYADLK;FSASTFWHDMR;AVAEHFIASVSAAK;TLTAQINR;TAQMVTEADVK	5.20891e+06	1.02508e+07	1e-10	2.43331e+07	S-adenosylmethionine synthase 2 OS=Picea sitchensis OX=3332 GN=METK2 PE=2 SV=1	RecName: Full=S-adenosylmethionine synthase 2; Short=AdoMet synthase 2; AltName: Full=Methionine adenosyltransferase 2; Short=MAT 2	Molecular Function: methionine adenosyltransferase activity (GO:0004478);	K00789|TnS000974901t12	Cysteine and methionine metabolism (ko00270);; Biosynthesis of amino acids (ko01230)
TnS000354031t01	VAAAVHNAVTALPK;FGSAPATGAGAGVAR;YPHFSYCLSSDPAATSTLR	1e-10	1e-10	1e-10	3.9753e+07	Aspartic proteinase nepenthesin-2 OS=Nepenthes gracilis OX=150966 GN=nep2 PE=1 SV=1	aspartic proteinase nepenthesin-1-like [Durio zibethinus]	--	--	--
TnS000098761t10	ETADNEWQQLR;DVAWAPNLGLPK;GGESGGSATLLSTLSGHEGPVWQLAWAHPK;VETGHQDMVHDIAIDYYGK	1e-10	1.05761e+07	1e-10	2.9112e+07	Protein transport protein SEC13 homolog B OS=Arabidopsis thaliana OX=3702 GN=SEC13B PE=1 SV=1	unknown [Picea sitchensis]	--	K14004|TnS000098761t10	RNA transport (ko03013);; Protein processing in endoplasmic reticulum (ko04141)
TnS000008111t02	NGNTGYDEIR;VTTTIGYGSPNK;VLPGLLGGSADLASSNMTLLK;VLPGLLGGSADLASSNMTLLK;ALPVYTSESPADATR;NLSQQCLNALAK	1e-10	1e-10	1e-10	3.94984e+07	60S ribosomal protein L15-1 OS=Picea mariana OX=3335 GN=SB61 PE=2 SV=1	60S ribosomal protein L15-1 [Amborella trichopoda]	Molecular Function: structural constituent of ribosome (GO:0003735);	K02877|TnS000008111t02	Ribosome (ko03010)
TnS000830595t18	QQENVLAESR	1e-10	1e-10	1e-10	3.90122e+07	Tubulin-folding cofactor A OS=Arabidopsis thaliana OX=3702 GN=TFCA PE=1 SV=2	unknown [Picea sitchensis]	Biological Process: cytokinesis (GO:0000910);	--	--
TnS000329259t03	CYESFSEDPEVVR;FSSGLFENPMSDPAMDAQLGSQAHR;IGQMTQMER;GFAISDWQGIDR	1e-10	1e-10	1e-10	3.89706e+07	Beta-xylosidase/alpha-L-arabinofuranosidase 2 OS=Medicago sativa subsp. varia OX=36902 GN=Xyl2 PE=2 SV=1	unknown [Picea sitchensis]	Molecular Function: glucan exo-1,3-beta-glucosidase activity (GO:0004338);	K05349|TnS000329259t03	Cyanoamino acid metabolism (ko00460);; Starch and sucrose metabolism (ko00500);; Phenylpropanoid biosynthesis (ko00940)
TnS000783815t06	NEVIVADNFFTGSK;EGLPLMADDFR;GEELTVQAPGTQTR	1e-10	1e-10	1e-10	3.87611e+07	UDP-glucuronic acid decarboxylase 6 OS=Arabidopsis thaliana OX=3702 GN=UXS6 PE=2 SV=1	unknown [Picea sitchensis]	Molecular Function: catalytic activity (GO:0003824);	--	--
TnS000428321t05	YPAFPTVLDINQIR;FPLLLVDR	1e-10	1.40775e+07	1e-10	2.46444e+07	--	beta-hydroxyacyl-ACP dehydratase [Picea mariana]	Cellular Component: cytoplasm (GO:0005737);	K02372|TnS000428321t05	Fatty acid biosynthesis (ko00061);; Biotin metabolism (ko00780);; Fatty acid metabolism (ko01212)
TnS000150461t05	FGLGEYGAAALIEK;IAYNTEVYSTSEVDR;HLRPEYGLLQLR;AVMSTLDAGFR;ANVLEASQLWR;NVLQLVGSK	1e-10	1.08934e+07	1e-10	2.78181e+07	Peroxisomal acyl-coenzyme A oxidase 1 OS=Arabidopsis thaliana OX=3702 GN=ACX1 PE=1 SV=1	Acyl-CoA oxidase [Macleaya cordata]	Molecular Function: acyl-CoA dehydrogenase activity (GO:0003995);	K00232|TnS000150461t05	Fatty acid degradation (ko00071);; alpha-Linolenic acid metabolism (ko00592);; Biosynthesis of unsaturated fatty acids (ko01040);; Fatty acid metabolism (ko01212);; Peroxisome (ko04146)
TnS000074125t02	NPDLVATNGVVSWK	1e-10	7.31112e+06	1e-10	3.13508e+07	60S ribosomal protein L35-4 OS=Arabidopsis thaliana OX=3702 GN=RPL35D PE=2 SV=1	Ribosomal protein L29 [Macleaya cordata]	Molecular Function: structural constituent of ribosome (GO:0003735);	K02918|TnS000074125t02	Ribosome (ko03010)
TnS000476507t06	DAEMPAMSNISDHSSASK;NDGYCNYNIDTLETGK;SVLVIHNIAHQGR;VHGQDFEVR;ETQDVGVIK;VLAMQQELLDK;TGGLGDVAGALPK;VLGPTMTTSNVK	1e-10	8.63097e+06	1e-10	3.00115e+07	Granule-bound starch synthase 2, chloroplastic/amyloplastic OS=Solanum tuberosum OX=4113 GN=SS2 PE=1 SV=3	unknown [Picea sitchensis]	Molecular Function: starch synthase activity (GO:0009011);	K00703|TnS000476507t06	Starch and sucrose metabolism (ko00500)
TnS000897391t02	GSVPVATDPITVTVEEK;SGGSGIMSLHSAVSSR;ADPSAFFPIDVK;DPPSVNQVDGEWR;QHTYVETENVR;ENVTVAQVK;IEGLLAAFPK	1e-10	9.35796e+06	1e-10	2.92158e+07	Coatomer subunit delta-1 OS=Oryza sativa subsp. japonica OX=39947 GN=Os05g0310800 PE=2 SV=1	unknown [Picea sitchensis]	Cellular Component: cytosol (GO:0005829);	--	--
TnS000399489t07	TSTNEAVQTSIGK	1e-10	1e-10	1e-10	3.85256e+07	Eukaryotic translation initiation factor 4E-1 OS=Triticum aestivum OX=4565 PE=1 SV=3	unknown [Picea sitchensis]	Molecular Function: translation initiation factor activity (GO:0003743);	K03259|TnS000399489t07	RNA transport (ko03013)
TnS000235315t05	ELFNGVLWEVEGK;DGATDPTFVYFADALK;NLTSNLPEDR	1e-10	6.29995e+06	1e-10	3.215e+07	Translationally-controlled tumor protein homolog OS=Hevea brasiliensis OX=3981 GN=TCTP PE=2 SV=1	translationally-controlled tumor protein [Larix kaempferi]	Biological Process: regulation of cell growth (GO:0001558);	--	--
TnS000031647t01	NSGAVITIEETR;EPTMGTAHSMPNQPQPVIAQVTQR;VIEEVPTYALPDDK;ALELVLSHLR;EEPEAPVSPAMDGVLK;MLLAGMQSGSLIGK;LMEGMDGPGDAGR;LMEGMDGPGDAGR;AQQAWSGTMSTR;VLEIQGEPAK	1e-10	4.06114e+06	1e-10	3.4286e+07	Flowering locus K homology domain OS=Arabidopsis thaliana OX=3702 GN=FLK PE=1 SV=1	unknown [Picea sitchensis]	Molecular Function: RNA binding (GO:0003723);	--	--
TnS000762555t04	VTLIGTSGIAGSYIEHR;YSNYLNAFGSDEAYLR;AAEAVEQFSGVLESLR;AGQEALANAWR	1e-10	8.04767e+06	1e-10	3.0289e+07	Succinate dehydrogenase subunit 5, mitochondrial OS=Oryza sativa subsp. japonica OX=39947 GN=SDH5 PE=1 SV=1	succinate dehydrogenase subunit 5, mitochondrial [Jatropha curcas]	Cellular Component: mitochondrion (GO:0005739);	--	--
TnS000820667t07	NSWGTNWGQSGYMR	1e-10	3.83166e+07	1e-10	1e-10	Cysteine protease XCP1 OS=Arabidopsis thaliana OX=3702 GN=XCP1 PE=1 SV=1	unknown [Picea sitchensis]	--	--	--
TnS000824617t05	VAEEGTGEVVAK;SASQMEGNLTLPTR;LAYEPQPHPR;GQLGQGDFLQR	1e-10	1e-10	1e-10	3.82933e+07	Ultraviolet-B receptor UVR8 OS=Arabidopsis thaliana OX=3702 GN=UVR8 PE=1 SV=1	protein RCC2 homolog [Arachis ipaensis]	Molecular Function: DNA binding (GO:0003677);	--	--
TnS000470773t03	EILGADDFLVSK	1e-10	1e-10	1e-10	3.82866e+07	Probable mannitol dehydrogenase OS=Fragaria ananassa OX=3747 GN=CAD PE=2 SV=1	unknown [Picea sitchensis]	Molecular Function: zinc ion binding (GO:0008270);	K00083|TnS000470773t03	Phenylpropanoid biosynthesis (ko00940)
TnS000297587t04	NFLETGLIVGGWDK;TVTINSEGASR;NSILDSTDDADAMHS;EEAEALVVK	1e-10	1e-10	1e-10	3.81103e+07	Proteasome subunit beta type-6 OS=Nicotiana tabacum OX=4097 PE=2 SV=1	unknown [Picea sitchensis]	Molecular Function: threonine-type endopeptidase activity (GO:0004298);	K02738|TnS000297587t04	Proteasome (ko03050)
TnS000378927t11	EQSEGIAYQWR;SDGGGVFDLLDSINGR;LIVFTSVASK;ISEMVSSNR;VFTDAGLMK;VTFYNQEDTVTNQLNNGVR;ISEMVSSNR	9.74451e+06	2.53203e+07	1e-10	2.89573e+06	PI-PLC X domain-containing protein At5g67130 OS=Arabidopsis thaliana OX=3702 GN=At5g67130 PE=1 SV=1	unknown [Picea sitchensis]	Biological Process: lipid metabolic process (GO:0006629);	--	--
TnS000729703t16	DHGINFIGPNPDSIR;LLEEAPSPALTSEIR;ALNETIITGIPTTIDYHK;HDEELAAPR;LIVWAPTR	1e-10	1.60369e+07	1e-10	2.13822e+07	Biotin carboxylase 1, chloroplastic OS=Populus trichocarpa OX=3694 GN=POPTRDRAFT_831870 PE=2 SV=1	hypothetical protein PHYPA_011286 [Physcomitrella patens]	Biological Process: polysaccharide biosynthetic process (GO:0000271);	K01961|TnS000729703t16	Fatty acid biosynthesis (ko00061);; Pyruvate metabolism (ko00620);; Propanoate metabolism (ko00640);; Carbon metabolism (ko01200);; Fatty acid metabolism (ko01212)
TnS000441053t01	LASATTDLEK	1e-10	1e-10	1e-10	3.73675e+07	ATP synthase subunit delta&apos;, mitochondrial OS=Arabidopsis thaliana OX=3702 GN=At5g47030 PE=1 SV=1	unknown [Picea sitchensis]	Cellular Component: mitochondrial proton-transporting ATP synthase complex, catalytic core F(1) (GO:0000275);	K02134|TnS000441053t01	Oxidative phosphorylation (ko00190)
TnS000388089t01	YFEIILIDPAHK;INWICNPVHK;QGYVIYR	1e-10	1e-10	1e-10	3.73583e+07	Elongation factor 2 OS=Arabidopsis thaliana OX=3702 GN=LOS1 PE=1 SV=1	PREDICTED: elongation factor 2 [Elaeis guineensis]	--	--	--
TnS000234379t02	IYEDFLAVPVTK;VAPLQVIVIPVPYK;NHIEGFAPEVAWVTK;EADTETILNACSETVK;NSYFPLFVSETALTK	1e-10	1.37446e+07	1e-10	2.35435e+07	Proline--tRNA ligase, cytoplasmic OS=Arabidopsis thaliana OX=3702 GN=At3g62120 PE=1 SV=1	proline--tRNA ligase, cytoplasmic isoform X1 [Phalaenopsis equestris]	Molecular Function: proline-tRNA ligase activity (GO:0004827);	K01881|TnS000234379t02	Aminoacyl-tRNA biosynthesis (ko00970)
TnS000247985t02	YAWMVQPR;AFLNSPVGPK	1e-10	1e-10	1e-10	3.71658e+07	Mitochondrial pyruvate carrier 1 OS=Arabidopsis thaliana OX=3702 GN=MPC1 PE=3 SV=1	mitochondrial pyruvate carrier 1 [Durio zibethinus]	Cellular Component: mitochondrial inner membrane (GO:0005743);	--	--
TnS000111347t02	SNGNEESYAIGAGEGK;QAFSPHGQVIEAR;VEYAQERPR	1e-10	8.36016e+06	1e-10	2.87833e+07	Glycine-rich RNA-binding protein 3, mitochondrial OS=Arabidopsis thaliana OX=3702 GN=RBG3 PE=1 SV=1	Glycine-rich RNA-binding protein 2, mitochondrial [Glycine soja]	Molecular Function: organic cyclic compound binding (GO:0097159);	K12741|TnS000111347t02	Spliceosome (ko03040)
TnS000103297t12	HYETGEPLPEDIYSK;ASTGELDNTSIIDEILK;EGSVWETLNEAQK;DIEGLPGTALGIFAQTAATK;LLGYNNHAEVSMAR;TQVLPLFAEDR;NVEPSWSQLVEPLEK;YNINEEELRPFFSLPK;DAVLNGIALEGAAK;FSENVLDSTK;LSIVWGAVSHLK;LAVEEVQPEK;IVEGEIR	1e-10	5.61286e+06	1e-10	3.14546e+07	Probable cytosolic oligopeptidase A OS=Arabidopsis thaliana OX=3702 GN=CYOP PE=1 SV=1	probable cytosolic oligopeptidase A [Jatropha curcas]	Molecular Function: metalloendopeptidase activity (GO:0004222);	--	--
TnS000328675t01	IWIDASSGSGFK;QQLQALQIVR;FVTIGCDGNDK	1e-10	1.21254e+07	1e-10	2.4832e+07	--	uncharacterized protein LOC111009006 [Momordica charantia]	Molecular Function: IMP cyclohydrolase activity (GO:0003937);	K00602|TnS000328675t01	Purine metabolism (ko00230);; One carbon pool by folate (ko00670)
TnS000422055t03	FFAAAGTETYTR;AISNTISFSNPK	1e-10	1.06276e+07	1e-10	2.60086e+07	Dihydrolipoyllysine-residue acetyltransferase component 5 of pyruvate dehydrogenase complex, chloroplastic OS=Arabidopsis thaliana OX=3702 GN=EMB3003 PE=2 SV=1	hypothetical protein AQUCO_01400137v1 [Aquilegia coerulea]	Molecular Function: dihydrolipoyllysine-residue acetyltransferase activity (GO:0004742);	K00627|TnS000422055t03	Glycolysis / Gluconeogenesis (ko00010);; Citrate cycle (TCA cycle) (ko00020);; Pyruvate metabolism (ko00620);; Carbon metabolism (ko01200)
TnS000895955t01	AAIAAGSLDASDR;VVLSNMPVVNENSEGNLK	1e-10	1e-10	1e-10	3.65689e+07	Aminopeptidase M1 OS=Arabidopsis thaliana OX=3702 GN=APM1 PE=1 SV=1	unknown [Picea sitchensis]	Biological Process: proteolysis (GO:0006508);	--	--
TnS000460789t01	ATLEFLETFK;LVEGLVLDHGAR;YISEGMHPR;YISEGMHPR;EMQIQNPTAIMIAR	1e-10	1.32231e+07	1e-10	2.33373e+07	T-complex protein 1 subunit zeta 1 OS=Arabidopsis thaliana OX=3702 GN=CCT6A PE=1 SV=1	hypothetical protein AMTR_s00002p00116290 [Amborella trichopoda]	Molecular Function: ATP binding (GO:0005524);	--	--
TnS000714413t04	NAILAIMSIYK;ILANPDEFFK;EALEGNDVQR;YVLPSEDHTIQK;NAFLMLFQCAQDR;LVERPQNYTLAPESSK;ALAAEQDLSAK;LLDSFSQIK;LGQSSAIPHPIDDDSFDR;NAILAIMSIYK;AVNYLLR;GTPGMANEIK	1e-10	9.92447e+06	1e-10	2.66263e+07	Coatomer subunit beta-1 OS=Arabidopsis thaliana OX=3702 GN=At4g31480 PE=3 SV=2	unknown [Picea sitchensis]	Molecular Function: structural molecule activity (GO:0005198);	--	--
TnS000844871t02	FVLPLVEGLR;VLTSGYDDSPWPLLSR	1e-10	1e-10	1e-10	3.65369e+07	C2 domain-containing protein At1g63220 OS=Arabidopsis thaliana OX=3702 GN=At1g63220 PE=1 SV=1	PREDICTED: leucine-rich repeat extensin-like protein 3 isoform X1 [Daucus carota subsp. sativus]	Biological Process: response to cold (GO:0009409);	--	--
TnS000264493t25	FADIGNTVAMQYTGGIFK;FADIGNTVAMQYTGGIFK;AAGLLVQHALVLIDR;GGDALGQQYNTPDSVICER;LSAEIADNVR;LNEVEAVK;LTDMVDVLVR	1e-10	7.59578e+06	1e-10	2.89251e+07	Uridine 5&apos;-monophosphate synthase (Fragment) OS=Nicotiana tabacum OX=4097 GN=PYR5-6 PE=2 SV=1	unknown [Picea sitchensis]	Molecular Function: orotate phosphoribosyltransferase activity (GO:0004588);	K13421|TnS000264493t25	Pyrimidine metabolism (ko00240)
TnS000012029t02	GCPQTPLNIEGDASK;QALFDLANFHDYYQK;LVDEALAANAEAVK;NVFGEVLIPEVK;YFEFLDYLR;TNFLGSLASVEEYDQESLK;FGAAIVSLEHR	1e-10	3.63938e+07	1e-10	1e-10	Leucine-rich repeat receptor protein kinase MSL1 OS=Oryza sativa subsp. japonica OX=39947 GN=MSL1 PE=2 SV=1	unknown [Picea sitchensis]	--	--	--
TnS000249711t01	EGADAVMLSGETAHGK;EGEEVALVQSGR;LAEAGMNVAR;EGADAVMLSGETAHGK	1e-10	1.20999e+07	1e-10	2.41258e+07	Plastidial pyruvate kinase 2 OS=Arabidopsis thaliana OX=3702 GN=PKP2 PE=1 SV=1	unknown [Picea sitchensis]	Molecular Function: magnesium ion binding (GO:0000287);	K00873|TnS000249711t01	Glycolysis / Gluconeogenesis (ko00010);; Purine metabolism (ko00230);; Pyruvate metabolism (ko00620);; Carbon metabolism (ko01200);; Biosynthesis of amino acids (ko01230)
TnS000282907t03	NMDFGSVFLLSTAK;TNLAIPLLESGFAK;EVANGSTTVQDNR;YGNLVGSVFYQQGDSAK;NGDAETSSTMTSAQR;KVPISDGPAAAAPANADSR;VVVEEEDHTGGK;VWENYEEEKEVANGSTTVQDNR;TPDSHLLFQAEEK;KLEEAAIAQGLGR;EAAEFIWQR;LPTDEDSAR;SNFYDALIQAESK;LAASTAATEIQPDPFGK;TLTLSGVMAPR;HVALVEYVLSGHR;GEPYSDEAIAFMR	1e-10	1.49439e+07	1e-10	2.12557e+07	Ribonuclease TUDOR 1 OS=Arabidopsis thaliana OX=3702 GN=TSN1 PE=1 SV=1	unknown [Picea sitchensis]	--	--	--
TnS000022461t02	SDPNENTGISVHR;APMSGQFITVTAQGR;STVAAAESLGSAK;NVQDGSTTFR	1e-10	1.47864e+07	1e-10	2.13385e+07	Probable pectinesterase/pectinesterase inhibitor 61 OS=Arabidopsis thaliana OX=3702 GN=PME61 PE=2 SV=1	pectinesterase 2 [Arachis ipaensis]	Biological Process: metabolic process (GO:0008152);	K01051|TnS000022461t02	Pentose and glucuronate interconversions (ko00040);; Starch and sucrose metabolism (ko00500)
TnS000423227t06	NLDSNVLSK	1e-10	1e-10	1e-10	36070391	Reticulon-like protein B16 OS=Arabidopsis thaliana OX=3702 GN=RTNLB16 PE=2 SV=1	unknown [Picea sitchensis]	--	--	--
TnS000326301t01	GIDPISLDLLAK	1e-10	1e-10	1e-10	3.60422e+07	T-complex protein 1 subunit zeta 1 OS=Arabidopsis thaliana OX=3702 GN=CCT6A PE=1 SV=1	predicted protein [Physcomitrella patens]	Molecular Function: ATP binding (GO:0005524);	--	--
TnS000605073t01	STVAAAAATVINPNLR;SNHIDIDEDLHSR;LTVTDDDVIEK;ELLDWFQAK;ANIYGIEIPDWALNQQK;LFVVGAGALGCELLK;FEDYFSNR;SPAEANAFLSK;NVILAGVK;VVECLVTER;VSSLTTEISK;YPYPASEEDASSLMDLLK	1e-10	6.48963e+06	1e-10	2.94911e+07	Ubiquitin-activating enzyme E1 2 OS=Triticum aestivum OX=4565 GN=UBA2 PE=2 SV=1	ubiquitin-activating enzyme E1 2 [Amborella trichopoda]	Molecular Function: ATP binding (GO:0005524);	K03178|TnS000605073t01	Ubiquitin mediated proteolysis (ko04120)
TnS000414961t01	DDPDFTWEIVKPLK;FVIGGPHGDAGLTGR;TAAYGHFGR;NEGGAMIPER;SVVAAGLAR	1e-10	7.25138e+06	1e-10	2.86497e+07	Probable serine protease EDA2 OS=Arabidopsis thaliana OX=3702 GN=EDA2 PE=2 SV=2	unknown [Picea sitchensis]	Biological Process: proteolysis (GO:0006508);	--	--
TnS000058127t01	APSTFSVR	1e-10	1e-10	1e-10	3.57322e+07	40S ribosomal protein S3a OS=Daucus carota OX=4039 GN=cyc07 PE=2 SV=1	PREDICTED: 40S ribosomal protein S3a-like [Nelumbo nucifera]	Molecular Function: structural constituent of ribosome (GO:0003735);	K02984|TnS000058127t01	Ribosome (ko03010)
TnS000832981t03	SASALYINHFSWNK	1e-10	3.56144e+07	1e-10	1e-10	Serine carboxypeptidase 24 OS=Arabidopsis thaliana OX=3702 GN=SCPL24 PE=1 SV=1	PREDICTED: serine carboxypeptidase 24-like isoform X2 [Gossypium hirsutum]	Molecular Function: serine-type carboxypeptidase activity (GO:0004185);	--	--
TnS000977993t02	IAEILGVAPIR;RGETPPVGTQNPDR;EIISHYPANYK	1e-10	1.09205e+07	1e-10	2.46597e+07	NADH dehydrogenase [ubiquinone] flavoprotein 2, mitochondrial OS=Arabidopsis thaliana OX=3702 GN=At4g02580 PE=1 SV=3	unknown [Picea sitchensis]	Molecular Function: oxidoreductase activity (GO:0016491);	K03943|TnS000977993t02	Oxidative phosphorylation (ko00190)
TnS000776413t05	LNEGYLTLAR;GDIGSWGHEYVR;LLSPILTDSK;AVPLALGMLSISNPK;IGAIMGLGLAYAGSQK;ELLQEIINNMK;QQLELYVER;VGQAVDVVGQAGRPK;TATSSMTSVPKPLK;VQSLLALCGEHLEK;SEAELGDPLVR;SLEHLLQYGEQNIR;LMTASSDSSSAGSSANWLFK	1e-10	8.30742e+06	1e-10	2.72248e+07	26S proteasome non-ATPase regulatory subunit 2 homolog A OS=Arabidopsis thaliana OX=3702 GN=RPN1A PE=1 SV=2	unknown [Picea sitchensis]	Cellular Component: proteasome complex (GO:0000502);	K03028|TnS000776413t05	Proteasome (ko03050)
TnS000958977t04	IMESIPLGR;AIALSLGAAGCK	1e-10	1.15821e+07	1e-10	2.38623e+07	3-oxoacyl-[acyl-carrier-protein] reductase, chloroplastic OS=Cuphea lanceolata OX=3930 GN=CLKR27 PE=2 SV=1	unknown [Picea sitchensis]	Molecular Function: 3-oxoacyl-[acyl-carrier-protein] reductase (NADPH) activity (GO:0004316);	K00059|TnS000958977t04	Fatty acid biosynthesis (ko00061);; Biotin metabolism (ko00780);; Biosynthesis of unsaturated fatty acids (ko01040);; Fatty acid metabolism (ko01212)
TnS000765213t10	QVELMGTTEQINR;LDDPAAGGDDR;GYTNVQPGAETVQMK;GYTNVQPGAETVQMK;DNESDPNSLTR;KFDDADHAPPPPR;IQLIPLHLPEGDTSTER;AGVDLEYPASNK;SFSDAGFQQR	1e-10	2.80598e+06	1e-10	3.2619e+07	Protein BTR1 OS=Arabidopsis thaliana OX=3702 GN=BTR1 PE=1 SV=1	far upstream element-binding protein 2 [Amborella trichopoda]	--	--	--
TnS000899285t03	EESADVNSSVVPK	1e-10	1e-10	1e-10	3.53767e+07	--	uncharacterized protein LOC110622744 [Manihot esculenta]	--	--	--
TnS000296435t01	YTIAMMGYGPEDK;TVFVDNADFLK;EPGPLPGINTK;FYTECLGMK;STVLELTYNYGVK	1e-10	1e-10	1e-10	3.52922e+07	Probable lactoylglutathione lyase, chloroplastic OS=Arabidopsis thaliana OX=3702 GN=At1g67280 PE=1 SV=1	unknown [Picea sitchensis]	Molecular Function: lactoylglutathione lyase activity (GO:0004462);	K01759|TnS000296435t01	Pyruvate metabolism (ko00620)
TnS000987685t01	ASVYCATWDANKPR;SQYGWTAFCGPVGPTGQASCGK	1e-10	1e-10	1e-10	3.52244e+07	Pathogenesis-related protein P2 OS=Solanum lycopersicum OX=4081 PE=2 SV=1	pathogenesis-related protein PR-4-like [Chenopodium quinoa]	Biological Process: defense response to bacterium (GO:0042742);	--	--
TnS001012623t13	EFLESIHNHAK;VQAVAVSADSFESR;LSSAGLVYK;LTDHFSGAEIVR;GFDEVFGHGFSTK;EAGLQADHPDVMR;YISNTHLSSR;AIVVESLASR;LNLEWTDEDHSSER	1e-10	1.13213e+07	1e-10	2.3796e+07	--	UPF0160 protein-like isoform X2 [Durio zibethinus]	Cellular Component: mitochondrion (GO:0005739);	--	--
TnS000622211t02	FVNFFGGIFDK;VQATSPDTGIAASVER	1e-10	1e-10	1e-10	3.51165e+07	--	PREDICTED: uncharacterized protein LOC104425150 [Eucalyptus grandis]	--	--	--
TnS001029199t18	EGQPQYQQDAAVTSEEER;FHFLAQNNSLESR;LLQIPTQQLDHYFNR;YIEYETAQQQWSR;TEQENAAAAVR;ANSADFDAWTALIQETEK;GLYYVGTDYMSAR;ATEVLTEAFELHPYSK	1e-10	5.44575e+06	1e-10	2.95532e+07	Cleavage stimulation factor subunit 77 OS=Arabidopsis thaliana OX=3702 GN=CSTF77 PE=1 SV=1	RNA-processing protein [Macleaya cordata]	--	--	--
TnS000136795t03	VSEAFAVTK	1e-10	1e-10	1e-10	3.49459e+07	Mitochondrial import receptor subunit TOM9-2 OS=Arabidopsis thaliana OX=3702 GN=TOM9-2 PE=1 SV=3	PREDICTED: mitochondrial import receptor subunit TOM9-2-like [Solanum pennellii]	--	--	--
TnS000866741t01	SSGVQDDTAGLNQSLQEK;VGGLGDVVTGLGK;TEKEDLQGQIDILK	1e-10	1e-10	1e-10	3.48832e+07	Probable starch synthase 4, chloroplastic/amyloplastic OS=Arabidopsis thaliana OX=3702 GN=SS4 PE=1 SV=1	probable starch synthase 4, chloroplastic/amyloplastic isoform X2 [Durio zibethinus]	Biological Process: cellular glucan metabolic process (GO:0006073);	--	--
TnS000171641t06	LAVNLIPFPR;EVDEQMINVQNK;NSSYFVEWIPNNVK	9.16267e+06	1.0827e+07	1e-10	14879005	Tubulin beta-6 chain OS=Zea mays OX=4577 GN=TUBB6 PE=2 SV=1	tubulin beta-4 chain [Quercus suber]	Molecular Function: GTPase activity (GO:0003924);	K07375|TnS000171641t06	Phagosome (ko04145)
TnS000176751t02	AIASNIEANFLK;KEFDKTEDDLK;HGEIDYEAVVK;LAEGFNGADLR	1e-10	1.12232e+07	1e-10	2.3596e+07	26S proteasome regulatory subunit S10B homolog B OS=Arabidopsis thaliana OX=3702 GN=RPT4B PE=1 SV=1	26S proteasome regulatory subunit S10B homolog B [Hevea brasiliensis]	Molecular Function: ATP binding (GO:0005524);	K03064|TnS000176751t02	Proteasome (ko03050)
TnS000009425t03	CHNAITSGHGFGQTIR	1e-10	1e-10	1e-10	3.48146e+07	Endochitinase At2g43590 OS=Arabidopsis thaliana OX=3702 GN=At2g43590 PE=2 SV=1	unknown [Picea sitchensis]	Biological Process: catabolic process (GO:0009056);	K01183|TnS000009425t03	Amino sugar and nucleotide sugar metabolism (ko00520)
TnS000663409t08	EVASTATVIANEK	1e-10	1e-10	1e-10	3.48045e+07	--	unknown [Picea sitchensis]	Biological Process: translational initiation (GO:0006413);	K03245|TnS000663409t08	RNA transport (ko03013)
TnS000917201t01	EIGNIDTSSIYTK;DFYIMGDSYAGHYVPQLAHVVYK	1e-10	1e-10	8.36208e+06	2.63464e+07	Probable inactive purple acid phosphatase 27 OS=Arabidopsis thaliana OX=3702 GN=PAP27 PE=2 SV=1	purple acid phosphatase 1 [Pinus massoniana]	--	--	--
TnS000801895t01	IIEDFMIQGGDFDR;HVVFGQVIEGMDVVR;IIEDFMIQGGDFDR;NFEDENFK	1e-10	1e-10	1e-10	3.46805e+07	Photosynthetic NDH subunit of lumenal location 5, chloroplastic OS=Arabidopsis thaliana OX=3702 GN=PNSL5 PE=1 SV=1	unknown [Picea sitchensis]	Biological Process: response to stress (GO:0006950);	--	--
TnS000738073t02	VNAFYSTPSIYTEQK;ADYQDIENR;QLEFIIGR;HILDSVVAALQEDPNRK	1.53784e+07	1.91829e+07	1e-10	1e-10	Probable alpha-mannosidase At5g13980 OS=Arabidopsis thaliana OX=3702 GN=At5g13980 PE=2 SV=1	hypothetical protein PHYPA_029980 [Physcomitrella patens]	Molecular Function: hydrolase activity, hydrolyzing O-glycosyl compounds (GO:0004553);	K01191|TnS000738073t02	Other glycan degradation (ko00511)
TnS000594241t11	NYNFEEVNVAIAER;VGSQVLVPFR;GYPIEYLFSYR;GGPQYGSTVGDR;IVNVPFPLAR	1e-10	7.04917e+06	1e-10	2.73869e+07	NADH dehydrogenase [ubiquinone] 1 alpha subcomplex subunit 9, mitochondrial OS=Arabidopsis thaliana OX=3702 GN=At2g20360 PE=1 SV=2	unknown [Picea sitchensis]	Molecular Function: nucleotide binding (GO:0000166);	K03953|TnS000594241t11	Oxidative phosphorylation (ko00190)
TnS000998883t01	DSLSMAAQASGESVK;ALLPASVGSASPLAIVLR;LESCVQQEQEGMK;VSMAVIGTISGDGK;LAVGEALTNLVWAK;FPLLPENATNELLK;LPFMPKPTEEK	1e-10	9.99145e+06	1e-10	2.44356e+07	Probable phosphoribosylformylglycinamidine synthase, chloroplastic/mitochondrial OS=Arabidopsis thaliana OX=3702 GN=At1g74260 PE=2 SV=3	AIR synthase related protein [Macleaya cordata]	--	K01952|TnS000998883t01	Purine metabolism (ko00230)
TnS000758033t01	VTVASDSSEAER;FANWADGIFSK;YGNETVIENTER	1e-10	5.06221e+06	1e-10	2.92892e+07	--	unknown [Picea sitchensis]	Biological Process: response to stress (GO:0006950);	--	--
TnS000179427t05	LTFYNQEVSVTDQLK;SYGGGAFAAVDK;YSWLTTHNSHAIVGEK	9.28987e+06	2.03948e+07	1e-10	4.60745e+06	PI-PLC X domain-containing protein At5g67130 OS=Arabidopsis thaliana OX=3702 GN=At5g67130 PE=1 SV=1	PREDICTED: PI-PLC X domain-containing protein At5g67130 [Elaeis guineensis]	--	--	--
Gnetum_montanum_newGene_879.1	QIGYQNALDVIK;TPMVVHYSNAGTSNLDR;TPMVVHYSNAGTSNLDR;FSDYTLGIGPLPYPPVCGPIGNK;DAQIIYSPDNTDAVFWLPTQPSDAAGK	1e-10	1e-10	28671549	5576896	--	hypothetical protein PAHAL_C00872, partial [Panicum hallii]	--	--	--
TnS000302405t06	ALDAPIFHVNGDDVEAVVR;FGHNEIDEPSFTQPK;SNLSEFDDVQGHPGFDK;KVDTILNEEFVNSK;FGLEGAETLIPGMK;HIFSEFSGGTKPVEEGSYTGTGDVK;LIWSTQFENFLAAK;SSQYCTDVAK;IGYEYMHIADR;QIMESGQLSK;FLQMSDDNPFVIPEMDSTLR;LSGQDVER;ACELAAEWR;LYYELDEER;YHLGTSYDRPTR;VEQLCPFPYDLVQR;KPLIVMSPK;EFFLGVWR;LTDNFLDGTSSVYLEELQR;IHLSLVANPSHLEAVDPVVVGK;QYYSNDQDR	1e-10	5.10371e+06	1e-10	2.90498e+07	--	2-oxoglutarate dehydrogenase, mitochondrial [Amborella trichopoda]	--	K00164|TnS000302405t06	Citrate cycle (TCA cycle) (ko00020);; Lysine degradation (ko00310);; Tryptophan metabolism (ko00380);; Carbon metabolism (ko01200)
TnS000181483t03	GEAPESQDVTSEQQQK;IHAVEVVGSGSR;TLNASECVAR;FSDPELQR;EQYQIDVTTNVK;YQGYVTEK	1e-10	6.99397e+06	1e-10	2.71383e+07	Heat shock 70 kDa protein 15 OS=Arabidopsis thaliana OX=3702 GN=HSP70-15 PE=1 SV=1	PREDICTED: heat shock 70 kDa protein 15-like [Nelumbo nucifera]	--	--	--
TnS000640815t10	LQQVVPAEGVR	1e-10	1e-10	1e-10	3.40305e+07	--	unknown [Picea sitchensis]	--	--	--
TnS000137515t01	IWVYSGDIDGR;GAGHLVPLNKPR	1e-10	1e-10	1e-10	3.3955e+07	Serine carboxypeptidase-like 26 OS=Oryza sativa subsp. japonica OX=39947 GN=SCP26 PE=2 SV=1	unknown [Picea sitchensis]	--	--	--
TnS000300021t03	ADTAVAHSLNR	1e-10	1e-10	1e-10	3.39109e+07	Vesicle-associated membrane protein 725 OS=Arabidopsis thaliana OX=3702 GN=VAMP725 PE=2 SV=2	unknown [Picea sitchensis]	Cellular Component: plasma membrane (GO:0005886);	--	--
TnS000724829t02	AGIVPIVYR	1e-10	3.39022e+07	1e-10	1e-10	Expansin-A4 OS=Arabidopsis thaliana OX=3702 GN=EXPA4 PE=1 SV=1	expansin [Breonia chinensis]	Cellular Component: extracellular region (GO:0005576);	--	--
TnS000536657t03	TMLEIVNQLDGFDAR;SVCTEAGMYAIR;FDDGVGGDNEVQR;IINPNTDDAK;FVVGLGDK;VIGSELVQK;QLMQEEQPLQVAR;VSPTDIEEGMR	1e-10	7.93061e+06	1e-10	2.59679e+07	26S proteasome regulatory subunit 7 OS=Prunus persica OX=3760 GN=RPT1 PE=2 SV=1	PREDICTED: 26S protease regulatory subunit 7A [Nelumbo nucifera]	Molecular Function: ATP binding (GO:0005524);	K03061|TnS000536657t03	Proteasome (ko03050)
TnS000912465t02	EMVVLSGAHTFGLAK;LGNIQPLTGTAGQIR;IYTETNIDPAFAK;DAVVEAGGQSWTVLLGR;GYEVIDSIK;SPLDFQTPNVFDNVFYK	1e-10	8.51545e+06	1e-10	2.52202e+07	Cationic peroxidase 1 OS=Arachis hypogaea OX=3818 GN=PNC1 PE=1 SV=2	peroxidase [Picea abies]	Molecular Function: peroxidase activity (GO:0004601);	K00430|TnS000912465t02	Phenylalanine metabolism (ko00360);; Phenylpropanoid biosynthesis (ko00940)
TnS000401465t03	VLSGMDVVYK;IVMGLFGK	1e-10	1e-10	1e-10	3.32847e+07	Peptidyl-prolyl cis-trans isomerase CYP19-4 OS=Arabidopsis thaliana OX=3702 GN=CYP19-4 PE=1 SV=2	PREDICTED: peptidyl-prolyl cis-trans isomerase CYP20-1 [Prunus mume]	Biological Process: protein peptidyl-prolyl isomerization (GO:0000413);	--	--
TnS000942793t08	TGTLTTNQMSVAK;IEQSSLTGESK;VHSQIHEASQMDEETPLKK;VIVITGDNK;APGGLLFSR;DAGEVVAMTGDGVNDAPALK;VLHLITSTLR	1e-10	5.61671e+06	1e-10	2.75792e+07	Calcium-transporting ATPase 4, endoplasmic reticulum-type OS=Arabidopsis thaliana OX=3702 GN=ECA4 PE=2 SV=2	calcium-transporting ATPase 4, endoplasmic reticulum-type [Amborella trichopoda]	Molecular Function: ATP binding (GO:0005524);	--	--
TnS000473551t03	AAADQALEAYQTASTTATADLPPTHPIR;DNLTLWTSDLQDETGEDQSK	1e-10	1e-10	1e-10	3.31357e+07	14-3-3-like protein B OS=Vicia faba OX=3906 PE=2 SV=1	unknown [Picea sitchensis]	Molecular Function: protein domain specific binding (GO:0019904);	--	--
TnS000253277t01	LTVEDPVTVEYITR;IVNLDNHIALACAGLK;NYKPTSGDETIK;GTDSIVLAVER	1e-10	1e-10	1e-10	3.30811e+07	Proteasome subunit alpha type-7 OS=Cicer arietinum OX=3827 GN=PAD1 PE=2 SV=1	unknown [Picea sitchensis]	Molecular Function: threonine-type endopeptidase activity (GO:0004298);	K02731|TnS000253277t01	Proteasome (ko03050)
TnS000905829t01	VLNSQTIMEK;LTPGTSGHNLVVK;IEPTEPGNFTVK	1e-10	1e-10	1e-10	3.29317e+07	Uncharacterized protein At4g28440 OS=Arabidopsis thaliana OX=3702 GN=At4g28440 PE=1 SV=1	Uncharacterized protein AXF42_Ash017219 [Apostasia shenzhenica]	--	K07466|TnS000905829t01	DNA replication (ko03030);; Nucleotide excision repair (ko03420);; Mismatch repair (ko03430);; Homologous recombination (ko03440)
TnS000786597t01	FEPEQAFYATAGSIR;TISQYANEIWNIK;ALTNAIGNLGITDAYGTALK;WNETYQHFHR;LAQYIFQVTGVK;FQTMIHSTHSDLESR;ADAQDFNLYAFNEGQYENAAQFHSK;HMEIIAEIDKR;EEIGEQNFFLFGVQAHDVPR;AQQICATLYPGDVTEEGK;QLLNILGTIYR;QTYYLSMEYLQGR;QHAENVELQR;HDIVFPIR;AFATYAQAK	1e-10	1.07208e+07	1e-10	2.217e+07	Alpha-glucan phosphorylase, H isozyme OS=Solanum tuberosum OX=4113 PE=1 SV=1	PREDICTED: LOW QUALITY PROTEIN: alpha-glucan phosphorylase, H isozyme [Elaeis guineensis]	Cellular Component: cytosol (GO:0005829);	K00688|TnS000786597t01	Starch and sucrose metabolism (ko00500)
TnS000578743t07	VADSLDDLALDIPNAK;LADTVDDLSLDIINAK;GTWGGLLDTDSDIHVDR;EAAEEGLITSSQMSK;TLTSLPESSK;APLHAEIIER	1e-10	9.98989e+06	1e-10	2.28239e+07	Eukaryotic translation initiation factor isoform 4G-1 OS=Triticum aestivum OX=4565 PE=1 SV=2	PREDICTED: uncharacterized protein LOC104593008 [Nelumbo nucifera]	--	--	--
TnS000219571t02	AGTGSATLSMAYAAAK;GGIEEIFPLGPINK;VAVLGAAGGIGQPLSLLLK;IQNGGTEVVEAK;ANTFVAEVVGLEPK	1e-10	7.66921e+06	1e-10	2.49668e+07	Malate dehydrogenase, glyoxysomal OS=Citrullus lanatus OX=3654 PE=1 SV=1	PREDICTED: malate dehydrogenase, glyoxysomal [Fragaria vesca subsp. vesca]	Biological Process: tricarboxylic acid cycle (GO:0006099);	K00026|TnS000219571t02	Citrate cycle (TCA cycle) (ko00020);; Cysteine and methionine metabolism (ko00270);; Pyruvate metabolism (ko00620);; Glyoxylate and dicarboxylate metabolism (ko00630);; Carbon fixation in photosynthetic organisms (ko00710);; Carbon metabolism (ko01200)
TnS000247197t01	DEAGFPAFALVSK;IYCEQSPK	1e-10	1e-10	1e-10	3.25288e+07	Ricin B-like lectin R40G2 OS=Oryza sativa subsp. japonica OX=39947 GN=R40G2 PE=2 SV=1	unknown [Picea sitchensis]	--	--	--
TnS000080849t01	VAVSLGGATISGK;EYIGALYNGVK	1e-10	1.17169e+07	1e-10	20780179	Chitinase 2 OS=Tulipa bakeri OX=110455 PE=1 SV=1	PREDICTED: chitinase 2-like [Musa acuminata subsp. malaccensis]	Molecular Function: hydrolase activity, acting on glycosyl bonds (GO:0016798);	--	--
TnS000783009t03	ILFLGLDNAGK;LVQHQPTQYPTSEELSIGK	1e-10	4.1943e+06	1e-10	2.82845e+07	GTP-binding protein SAR1A OS=Arabidopsis thaliana OX=3702 GN=SAR1A PE=2 SV=1	GTP-binding protein SAR1A [Apostasia shenzhenica]	Molecular Function: GTP binding (GO:0005525);	K07953|TnS000783009t03	Protein processing in endoplasmic reticulum (ko04141)
TnS000634287t01	GSDVYSGVPK;HQADVCHAYQILK	1e-10	1e-10	1e-10	3.24702e+07	Vacuolar-processing enzyme OS=Phaseolus vulgaris OX=3885 PE=1 SV=1	unknown [Picea sitchensis]	Molecular Function: cysteine-type endopeptidase activity (GO:0004197);	--	--
TnS000218409t02	IWVFSGDTDAVIPVTSTR;GLVSDNTYR;IGNWRPWYGDEEIGGWTQEYK;GAGHEVPLHQPK;INQLPGQPSNVK	1e-10	417359	1e-10	3.17549e+07	Serine carboxypeptidase-like 27 OS=Arabidopsis thaliana OX=3702 GN=SCPL27 PE=2 SV=1	PREDICTED: serine carboxypeptidase-like 27 [Nicotiana attenuata]	--	--	--
TnS000577547t20	AVLETVTPIPYDVVNDLK	1e-10	17690257	1e-10	1.42915e+07	60S ribosomal protein L21-1 OS=Arabidopsis thaliana OX=3702 GN=RPL21A PE=2 SV=2	unknown [Picea sitchensis]	Molecular Function: structural constituent of ribosome (GO:0003735);	K02889|TnS000577547t20	Ribosome (ko03010)
TnS000817183t07	YGVSGFPTIK;VSSLDELVK;LDKDVVIANCDADK	1e-10	1e-10	1e-10	3.16667e+07	Protein disulfide isomerase-like 2-2 OS=Oryza sativa subsp. japonica OX=39947 GN=PDIL2-2 PE=2 SV=1	unknown [Picea sitchensis]	Cellular Component: endoplasmic reticulum (GO:0005783);	K09584|TnS000817183t07	Protein processing in endoplasmic reticulum (ko04141)
TnS000784047t05	IAPEEHPVLLTEAPLNPK	1e-10	3.16277e+07	1e-10	1e-10	Actin-7 OS=Arabidopsis thaliana OX=3702 GN=ACT7 PE=1 SV=1	actin [Populus tomentosa]	Molecular Function: ATP binding (GO:0005524);	--	--
TnS000501813t01	HNPPPHMKPPPPPPK	1e-10	1e-10	1e-10	3.15891e+07	Clathrin light chain 1 OS=Oryza sativa subsp. japonica OX=39947 GN=Os04g0679100 PE=2 SV=1	unknown [Picea sitchensis]	--	--	--
TnS000048511t01	VLGGGSAINAGFYTR;EHVAYLDQK;GLQDPSAAEHFVSEDGVSNHR;VVDGSTFSSSPGTNPQATVMMMGR;RHTAADLLR	1e-10	1e-10	1e-10	3.14841e+07	Protein HOTHEAD OS=Arabidopsis thaliana OX=3702 GN=HTH PE=1 SV=1	glucose-methanol-choline (GMC) oxidoreductase family protein [Medicago truncatula]	--	K00108|TnS000048511t01	Glycine, serine and threonine metabolism (ko00260)
TnS000719089t18	QYAGYITVDDSTKR;FLLEWLGK;QYAGYITVDDSTK	2.54704e+07	5.9228e+06	1e-10	1e-10	Serine carboxypeptidase-like 45 OS=Arabidopsis thaliana OX=3702 GN=SCPL45 PE=2 SV=1	unknown [Picea sitchensis]	Molecular Function: serine-type carboxypeptidase activity (GO:0004185);	--	--
TnS000158031t01	LQHINQTYEYALGK;IFTSYDLYSK;HDLVETTYR;IDVDAVKPYYVSLIQK	1e-10	1e-10	1e-10	3.13485e+07	Probable inositol oxygenase OS=Oryza sativa subsp. japonica OX=39947 GN=Os06g0561000 PE=2 SV=1	unknown [Picea sitchensis]	Molecular Function: oxidoreductase activity (GO:0016491);	K00469|TnS000158031t01	Ascorbate and aldarate metabolism (ko00053);; Inositol phosphate metabolism (ko00562)
TnS000396921t08	GTELPGTGEYNK;SEEEWQAILSPEQFR;HCVNSISIK	1e-10	1e-10	1e-10	3.13443e+07	Peptide methionine sulfoxide reductase B5 OS=Oryza sativa subsp. japonica OX=39947 GN=MSRB5 PE=2 SV=1	peptide methionine sulfoxide reductase B5 [Arachis ipaensis]	Cellular Component: nucleus (GO:0005634);	--	--
TnS000546833t01	YQTLNGIEFLLEK;LLDQDGEYEKN	1e-10	1e-10	1e-10	3.13056e+07	Protein RETICULATA-RELATED 3, chloroplastic OS=Arabidopsis thaliana OX=3702 GN=RER3 PE=1 SV=1	unknown [Picea sitchensis]	--	--	--
TnS000038551t03	SAADEADLAGNEGGSVR;WDAAAGGGAGAGAGDGNR;QPVAPTSAELTEAYR;LAAFTGVPVSFK;ISEPDVPER	1e-10	1e-10	1e-10	3.12882e+07	--	PB1 domain-containing protein, partial [Nicotiana benthamiana]	--	--	--
TnS000623945t04	TAYIPTVSAVLR;SPSYAGCTTCLNSLLK;DCEIMGLTWLLAK	1e-10	1e-10	1e-10	3.12193e+07	Uncharacterized GPI-anchored protein At4g28100 OS=Arabidopsis thaliana OX=3702 GN=At4g28100 PE=1 SV=1	uncharacterized GPI-anchored protein At4g28100-like [Cucurbita pepo subsp. pepo]	--	--	--
TnS000098077t01	IQTLDDQLR	1e-10	1e-10	1e-10	3.11742e+07	--	PREDICTED: uncharacterized protein LOC104605674 [Nelumbo nucifera]	--	--	--
TnS000336959t02	SDSQVFLFLNSK;SYVGASLEVIQK;LTWTALYR	1e-10	1e-10	1e-10	3.10057e+07	60S ribosomal protein L24 OS=Hordeum vulgare OX=4513 GN=RPL24 PE=2 SV=1	60S ribosomal protein L24-like [Durio zibethinus]	--	K02896|TnS000336959t02	Ribosome (ko03010)
TnS000936051t02	SLDADLHR	1e-10	1e-10	1e-10	3.07914e+07	60S ribosomal protein L5-1 OS=Arabidopsis thaliana OX=3702 GN=ATL5 PE=1 SV=2	unknown [Picea sitchensis]	Molecular Function: structural constituent of ribosome (GO:0003735);	K02932|TnS000936051t02	Ribosome (ko03010)
TnS000274701t09	SLSELVLAAQK;DATTLMVGYIDQIR;DALQGIDGFIGYAIK;SLVGNTCALVSR;INPDVDPQVHPYVATGNK;NVTLIVEPGR;DATTLMVGYIDQIR	1e-10	9.53024e+06	1e-10	2.11596e+07	Diaminopimelate decarboxylase 2, chloroplastic OS=Arabidopsis thaliana OX=3702 GN=LYSA2 PE=1 SV=1	diaminopimelate decarboxylase 1, chloroplastic-like [Olea europaea var. sylvestris]	Cellular Component: cytosol (GO:0005829);	K01586|TnS000274701t09	Lysine biosynthesis (ko00300);; Biosynthesis of amino acids (ko01230)
TnS000135585t11	NGNFEVQPDPK;ESALSQIVR;NAFYALVFTAAR;LTFYSSFYHMK;ADGSLCGPLLDAVR;YVDSAHFFVPQGR;AVQLVAGR;DMLVVVPEGAHAVR;LGNEASITQTIPVLR	1e-10	2.85397e+07	1.8359e+06	1e-10	--	hypothetical protein AQUCO_00100759v1 [Aquilegia coerulea]	--	--	--
TnS000308403t01	APLQAHFGELDNFVGFSDVTAAK;EDTTFDAYVMGK	1e-10	1e-10	1e-10	3.03643e+07	--	unknown [Picea sitchensis]	Molecular Function: hydrolase activity (GO:0016787);	--	--
TnS000693813t02	AGGSNLQSDSSSTESHHR;TGEIVTVDLDGNK;EHAPVALGASGVK;NSVSTGELYPLESGAR;LGSYAMIGLPAR;FIAEGQIK	1e-10	1.02945e+07	1e-10	2.00427e+07	3-isopropylmalate dehydratase small subunit 3 OS=Arabidopsis thaliana OX=3702 GN=At2g43090 PE=1 SV=1	unknown [Picea sitchensis]	Molecular Function: 3-isopropylmalate dehydratase activity (GO:0003861);	K01704|TnS000693813t02	Valine, leucine and isoleucine biosynthesis (ko00290);; C5-Branched dibasic acid metabolism (ko00660);; 2-Oxocarboxylic acid metabolism (ko01210);; Biosynthesis of amino acids (ko01230)
TnS001019773t08	TSDSNDVTATAPQK	1e-10	1e-10	1e-10	30324273	--	unknown [Picea sitchensis]	--	--	--
TnS000297983t08	SVHFGVQGTPIK	1e-10	1e-10	1e-10	3.02956e+07	Fasciclin-like arabinogalactan protein 10 OS=Arabidopsis thaliana OX=3702 GN=FLA10 PE=1 SV=1	hypothetical protein CDL12_03474 [Handroanthus impetiginosus]	--	--	--
TnS000693233t01	NVALAHAISK	1e-10	3.02775e+07	1e-10	1e-10	Fasciclin-like arabinogalactan protein 7 OS=Arabidopsis thaliana OX=3702 GN=FLA7 PE=1 SV=1	fasciclin-like arabinogalactan protein 7 [Cajanus cajan]	--	--	--
TnS000507375t18	IGSLYAGR	1e-10	1e-10	1e-10	30198963	--	uncharacterized protein LOC110818284 [Carica papaya]	--	--	--
TnS000155567t14	DGPGAPGGQSWTVEWLK;LDAAGPQDSPPEGR;LPDAGPPSPADHLR;YSSENIGSK	1e-10	1.46147e+07	1e-10	1.53464e+07	L-ascorbate peroxidase T, chloroplastic OS=Arabidopsis thaliana OX=3702 GN=APXT PE=2 SV=2	unknown [Picea sitchensis]	Biological Process: response to oxidative stress (GO:0006979);	K00434|TnS000155567t14	Ascorbate and aldarate metabolism (ko00053);; Glutathione metabolism (ko00480)
TnS000744679t03	TILASQTLDIK;KVQLLEGVTISR	1e-10	1e-10	1e-10	2.99036e+07	60S ribosomal protein L9 OS=Oryza sativa subsp. japonica OX=39947 GN=RPL9 PE=2 SV=3	unknown [Picea sitchensis]	Molecular Function: structural constituent of ribosome (GO:0003735);	K02940|TnS000744679t03	Ribosome (ko03010)
TnS000413755t05	LFWGGPGPNDK;AEEIMGQAIR;AEEIMGQAIR;FALENYK	1e-10	2.99e+07	1e-10	1e-10	Probable voltage-gated potassium channel subunit beta OS=Arabidopsis thaliana OX=3702 GN=KAB1 PE=1 SV=1	unknown [Picea sitchensis]	--	--	--
TnS000751891t01	AAEAEADPAAGNYGDVSVR;QAEAEASAAAAAAAK;ELDVINQQYPFEPLK;YSNSFDVFIR;EVLLSEGFVELHTPK;AEQTGEQVVR;GEEIISGAQR;TPANQGIFR;ITFAEGLEMLK;VVMLFCALNNIR;VFEIGPVFR;MAFLVLR	1e-10	2.87198e+06	1e-10	2.6997e+07	Aspartate--tRNA ligase 2, cytoplasmic OS=Arabidopsis thaliana OX=3702 GN=IBI1 PE=1 SV=1	unknown [Picea sitchensis]	Molecular Function: nucleic acid binding (GO:0003676);	K01876|TnS000751891t01	Aminoacyl-tRNA biosynthesis (ko00970)
TnS000394139t03	NTGFLWDIAPK;LDHFSFGDDSETSFQQR;SATENDPSWLIEQR;FGALLVFPEHR	1e-10	1.32193e+07	1e-10	1.65683e+07	Probable serine protease EDA2 OS=Arabidopsis thaliana OX=3702 GN=EDA2 PE=2 SV=2	unknown [Picea sitchensis]	Biological Process: RNA splicing, via endonucleolytic cleavage and ligation (GO:0000394);	--	--
TnS001007305t03	YLGPAALLHANR;IDAVTDEFK;IDTASSAASTITPLPHMYVIK	1e-10	7.41566e+06	1e-10	2.23106e+07	Succinate dehydrogenase [ubiquinone] iron-sulfur subunit 2, mitochondrial OS=Arabidopsis thaliana OX=3702 GN=SDH2-2 PE=1 SV=2	unknown [Picea sitchensis]	Biological Process: tricarboxylic acid cycle (GO:0006099);	K00235|TnS001007305t03	Citrate cycle (TCA cycle) (ko00020);; Oxidative phosphorylation (ko00190);; Carbon metabolism (ko01200)
TnS000457203t05	DITPMGGFAHYGVVK	1e-10	1e-10	1e-10	2.95676e+07	60S ribosomal protein L3 OS=Oryza sativa subsp. japonica OX=39947 GN=RPL3 PE=2 SV=2	60S ribosomal protein L3 [Ananas comosus]	Molecular Function: structural constituent of ribosome (GO:0003735);	K02925|TnS000457203t05	Ribosome (ko03010)
TnS000807739t01	DVDLTALAR;LAEDVDLER	1e-10	1.01655e+07	1e-10	1.93565e+07	Cell division cycle protein 48 homolog OS=Glycine max OX=3847 GN=CDC48 PE=2 SV=1	PREDICTED: cell division cycle protein 48 homolog [Glycine max]	Molecular Function: ATP binding (GO:0005524);	K13525|TnS000807739t01	Protein processing in endoplasmic reticulum (ko04141)
TnS000189653t01	DAFLDAVGTSLPR;VDASGNGGLIVDSGTAVTR;SSSSSSSSSSSSTLQFGR;AQSVSLFDTCFDLSGR;EGEAGALQTPMSR;LETQAYDALR;GISADVFR;AGTAEGGSYAER	1e-10	1e-10	1.21775e+07	1.72643e+07	Protein ASPARTIC PROTEASE IN GUARD CELL 1 OS=Arabidopsis thaliana OX=3702 GN=ASPG1 PE=1 SV=1	unknown [Picea sitchensis]	Molecular Function: peptidase activity (GO:0008233);	--	--
TnS000881279t03	FSATAGLGVIHR;YGDAMQVDSSDK;NEEPSSEVLTNPAR;SMESNNEVDIDPR;IILDKHEDTMSK;QLAALVASK;LPMAVLSTSAR	1e-10	2.66161e+06	1e-10	2.67087e+07	26S proteasome non-ATPase regulatory subunit 1 homolog A OS=Arabidopsis thaliana OX=3702 GN=RPN2A PE=1 SV=1	26S proteasome regulatory subunit family protein [Populus trichocarpa]	Cellular Component: cytosol (GO:0005829);	K03032|TnS000881279t03	Proteasome (ko03050)
TnS000068867t01	GVPYEYSEEDLFK;APLLPSDPYAR;FSLQIDEK	1e-10	5.44302e+06	1e-10	2.39161e+07	Glutathione S-transferase U19 OS=Arabidopsis thaliana OX=3702 GN=GSTU19 PE=1 SV=1	tau class glutathione S-transferase [Pinus brutia]	Biological Process: response to stress (GO:0006950);	K00799|TnS000068867t01	Glutathione metabolism (ko00480)
TnS000407129t02	VGENVYNSGR;SAILPLIQAEEDER	1e-10	1e-10	1e-10	2.93225e+07	NADH dehydrogenase [ubiquinone] 1 alpha subcomplex subunit 13-B OS=Arabidopsis thaliana OX=3702 GN=At2g33220 PE=2 SV=1	unnamed protein product [Coffea canephora]	Cellular Component: mitochondrial respiratory chain complex I (GO:0005747);	K11353|TnS000407129t02	Oxidative phosphorylation (ko00190)
TnS000879249t04	GFGFITYDSEDSVDK;IFIGGISWDTTEER;IFVGGLAPTVTEDDFR;GFGFVVFSDPSIVDR	1e-10	1.16405e+07	1e-10	1.75728e+07	Heterogeneous nuclear ribonucleoprotein 1 OS=Arabidopsis thaliana OX=3702 GN=RNP1 PE=1 SV=1	unknown [Picea sitchensis]	Molecular Function: nucleotide binding (GO:0000166);	K14411|TnS000879249t04	mRNA surveillance pathway (ko03015)
TnS000149933t01	QGPTTPLPDLVTIHAPK;QGPTTPLPDLVTIHAPKDEDEFQR;DGYMISSGQPVNEYIDSAVR;VMLDWDPK	1e-10	1e-10	1e-10	2.92065e+07	40S ribosomal protein S3-3 OS=Arabidopsis thaliana OX=3702 GN=RPS3C PE=1 SV=1	PREDICTED: 40S ribosomal protein S3-3-like [Phoenix dactylifera]	--	K02985|TnS000149933t01	Ribosome (ko03010)
TnS000591365t04	HDGQNYAFALLTGYR;DLVGVAYNEEEVK	1e-10	1e-10	1e-10	28876376	Cytochrome c1-1, heme protein, mitochondrial OS=Solanum tuberosum OX=4113 GN=CYCL PE=2 SV=1	cytochrome c1-2, heme protein, mitochondrial [Citrus clementina]	Molecular Function: iron ion binding (GO:0005506);	K00413|TnS000591365t04	Oxidative phosphorylation (ko00190)
TnS000203533t01	NSPNTDGIHVTGSK;IVAPSDPR	1e-10	1e-10	1e-10	2.8875e+07	Polygalacturonase OS=Actinidia deliciosa OX=3627 PE=2 SV=1	polygalacturonase isoform X2 [Amborella trichopoda]	--	--	--
TnS000729105t05	SNSLAPYELQEILAAR;QEIVGLQNNR;EIADLGQFAIDEYNNK;EAAEHAVQNIQK	1e-10	1e-10	1e-10	2.86722e+07	Cysteine proteinase inhibitor 6 OS=Arabidopsis thaliana OX=3702 GN=CYS6 PE=1 SV=2	unknown [Picea sitchensis]	Molecular Function: cysteine-type endopeptidase inhibitor activity (GO:0004869);	--	--
TnS000669801t04	TYLQALPYFDR	1e-10	1e-10	1e-10	2.84375e+07	NADH dehydrogenase [ubiquinone] iron-sulfur protein 2 OS=Arabidopsis thaliana OX=3702 GN=NAD7 PE=1 SV=2	NADH dehydrogenase subunit 7 (mitochondrion) [Gnetum gnemon]	Cellular Component: mitochondrion (GO:0005739);	K03935|TnS000669801t04	Oxidative phosphorylation (ko00190)
TnS000290555t02	EQWSPALTISK;ELQDLQR	1e-10	1e-10	1e-10	2.84314e+07	Ubiquitin-conjugating enzyme E2 5A OS=Oryza sativa subsp. japonica OX=39947 GN=UBC5A PE=2 SV=1	PREDICTED: ubiquitin-conjugating enzyme E2 5A-like [Nelumbo nucifera]	Molecular Function: acid-amino acid ligase activity (GO:0016881);	K06689|TnS000290555t02	Ubiquitin mediated proteolysis (ko04120);; Protein processing in endoplasmic reticulum (ko04141)
TnS000315925t09	TVNRPYGGVLSGTAVR	1e-10	1.27785e+07	1e-10	1.56157e+07	60S ribosomal protein L34 OS=Nicotiana tabacum OX=4097 GN=RPL34 PE=2 SV=1	hypothetical protein F511_17344 [Dorcoceras hygrometricum]	--	K02915|TnS000315925t09	Ribosome (ko03010)
TnS000615653t23	LGYFAVDQDSTPEK;AYVDHQTPDEIK;AVGNLLYTIATK;INVGNLYGQVR	1e-10	3.06697e+06	1e-10	2.52903e+07	Glutamine--tRNA ligase OS=Lupinus luteus OX=3873 PE=2 SV=2	unknown [Picea sitchensis]	Molecular Function: glutamine-tRNA ligase activity (GO:0004819);	K01886|TnS000615653t23	Aminoacyl-tRNA biosynthesis (ko00970)
TnS000792459t17	QSDDYDSHLGIIR;IPSGEIWAGNPAK;LADMHAWENSK;LGSAVQGGFHLPEHLSK;CYEHIEADK	1e-10	5.71728e+06	1e-10	2.25146e+07	Gamma carbonic anhydrase 2, mitochondrial OS=Arabidopsis thaliana OX=3702 GN=GAMMACA2 PE=1 SV=1	unknown [Picea sitchensis]	--	--	--
TnS000947673t05	IAQGVSGAVADK;ILVGAAIGTR;SGASQVEGGIHNLFSYEK	1e-10	1.09799e+07	1e-10	1.72326e+07	Inosine-5&apos;-monophosphate dehydrogenase 2 OS=Arabidopsis thaliana OX=3702 GN=At1g16350 PE=1 SV=1	unknown [Picea sitchensis]	Molecular Function: IMP dehydrogenase activity (GO:0003938);	K00088|TnS000947673t05	Purine metabolism (ko00230)
TnS000924699t04	SYQAQLEEDPIVHR;DTNSTEAISILR;QIIENPSSSSEALR;GILDAVAK;LAALLMENK	1e-10	4.79164e+06	1e-10	2.33976e+07	26S proteasome non-ATPase regulatory subunit 11 homolog OS=Arabidopsis thaliana OX=3702 GN=RPN6 PE=1 SV=1	PREDICTED: 26S proteasome non-ATPase regulatory subunit 11 homolog isoform X2 [Nelumbo nucifera]	Cellular Component: nucleus (GO:0005634);	K03036|TnS000924699t04	Proteasome (ko03050)
TnS000149641t01	VFGASQWNELHSK;EAQAYLEQER;VSQQASDKPALR	1e-10	4.05449e+06	1e-10	2.41189e+07	--	unknown [Picea sitchensis]	Biological Process: formation of translation preinitiation complex (GO:0001731);	--	--
TnS000889951t03	DISVVGGTGDFLMAR	1e-10	1e-10	1e-10	2.81591e+07	Disease resistance response protein 206 OS=Pisum sativum OX=3888 GN=PI206 PE=1 SV=2	dirigent-like protein [Thuja plicata]	--	--	--
TnS000928603t01	EADVDGDGQVNYEEFVR;DTDSEEELKEAFK	1e-10	9.88294e+06	1e-10	1.82641e+07	Calmodulin OS=Solanum lycopersicum OX=4081 GN=CALM1 PE=2 SV=2	putative calmodulin [Cryptomeria japonica]	Molecular Function: calcium ion binding (GO:0005509);	K02183|TnS000928603t01	Phosphatidylinositol signaling system (ko04070)
TnS000986425t01	LGIINNETLGYFIGR;SAIEMQGTVQTQGDEVR;NNNDDVETLR;LPFAAAQIGQAFR;HVLAVLDDLSAEQLGAK;DGDEQLNVFR;LSSDDGAALTR	1e-10	7.87315e+06	1e-10	2.02275e+07	Glycine--tRNA ligase, mitochondrial 1 OS=Arabidopsis thaliana OX=3702 GN=At1g29880 PE=1 SV=1	unknown [Picea sitchensis]	Molecular Function: glycine-tRNA ligase activity (GO:0004820);	K01880|TnS000986425t01	Aminoacyl-tRNA biosynthesis (ko00970)
TnS000360149t01	IHLCQTSPSSTATR;TLNPSFPILIR;NFIVSNYK	1e-10	5.66895e+06	1e-10	2.24208e+07	NADH dehydrogenase [ubiquinone] 1 alpha subcomplex subunit 2 OS=Arabidopsis thaliana OX=3702 GN=At5g47890 PE=3 SV=1	unknown [Picea sitchensis]	--	K03946|TnS000360149t01	Oxidative phosphorylation (ko00190)
TnS000174713t02	CSGPGSNPLNR;SAGFITAQAR;TVQEAVDAVPFR;VIIEVLPGTYR	1e-10	2.08511e+06	1e-10	2.59554e+07	Pectinesterase 31 OS=Arabidopsis thaliana OX=3702 GN=PME31 PE=1 SV=1	pectinesterase family protein [Populus trichocarpa]	Cellular Component: plant-type cell wall (GO:0009505);	K01051|TnS000174713t02	Pentose and glucuronate interconversions (ko00040);; Starch and sucrose metabolism (ko00500)
TnS000703273t24	SPPIEEVIAAGVVPR;VVIDHGAVPIFVQLLSSPSDDVR;EAAWAISNATSGGTHEQIK;VAVDAEEAR;LVELLLHPSPSVLIPALR;EQAVWALGNVAGDSPK	1e-10	1.18349e+07	1e-10	1.62019e+07	Importin subunit alpha-1 OS=Arabidopsis thaliana OX=3702 GN=IMPA1 PE=1 SV=2	hypothetical protein AXG93_154s1720 [Marchantia polymorpha subsp. ruderalis]	Cellular Component: nucleus (GO:0005634);	--	--
TnS000636693t02	SGKPTGNIYPGYSR;TVWDNEWQIR;IIQHSGFAPDYDQESAELAAGHDNVK;HQTDLQGWVDTIK;AWLVQSIPTDMPNLR;DIYIGSANNDWK;LCTSSAYNK;YAVSDIR;VPCWSHFVTYR;DQSSYLSFSPPELSFYR	1e-10	1e-10	1e-10	2.78606e+07	Serine carboxypeptidase-like 27 OS=Arabidopsis thaliana OX=3702 GN=SCPL27 PE=2 SV=1	PREDICTED: serine carboxypeptidase-like 27 [Glycine max]	Molecular Function: serine-type carboxypeptidase activity (GO:0004185);	--	--
TnS000586363t06	TTSQGSSVVVPR	1e-10	1e-10	1e-10	2.77895e+07	Ubiquitin-conjugating enzyme E2 variant 1C OS=Arabidopsis thaliana OX=3702 GN=UEV1C PE=1 SV=1	Ubiquitin-conjugating enzyme E2 [Handroanthus impetiginosus]	Molecular Function: acid-amino acid ligase activity (GO:0016881);	--	--
TnS000545957t03	YAISSDQFSNELVGAK;LQSDDASGNIAEK;LTDILQSIFIDQPHNR;VPVSVALPFGVFEK;LIAEGDFSQLHDIR;WLLEEIAEK;AGSAASLSLLLNR;ELQEEVAR;IANLGSWQVISPVEVR;ETVLELNAPPQLVAELK;KLQSDDASGNIAEK;NANMPWPGDDGEER;FSIASTLTER	1e-10	6.70055e+06	1e-10	2.10471e+07	Alpha-glucan water dikinase, chloroplastic OS=Citrus reticulata OX=85571 GN=R1 PE=2 SV=1	alpha-glucan water dikinase, chloroplastic isoform X2 [Amborella trichopoda]	--	--	--
TnS001005449t01	VVAIDVYDDK;EFYGEGYDDSDR	1e-10	5.86498e+06	1e-10	2.18444e+07	UDP-D-apiose/UDP-D-xylose synthase 2 OS=Arabidopsis thaliana OX=3702 GN=AXS2 PE=2 SV=1	PREDICTED: UDP-D-apiose/UDP-D-xylose synthase 2 [Vitis vinifera]	Molecular Function: catalytic activity (GO:0003824);	K12449|TnS001005449t01	Amino sugar and nucleotide sugar metabolism (ko00520)
TnS000236453t02	NSWGQDWGEDGYIK	1e-10	1e-10	1e-10	2.76025e+07	Vignain OS=Vigna mungo OX=3915 PE=1 SV=1	PREDICTED: vignain [Ziziphus jujuba]	--	--	--
TnS000414201t01	APASVQEAAAK;LLPSHSSSFR;TGGVQLFSLPQQGSLPR	5.03176e+06	1e-10	14661584	7.8962e+06	Alpha-N-acetylglucosaminidase OS=Arabidopsis thaliana OX=3702 GN=NAGLU PE=2 SV=1	hypothetical protein PRUPE_2G020300 [Prunus persica]	--	K01205|TnS000414201t01	Glycosaminoglycan degradation (ko00531)
TnS000968413t06	NYIAYATTLFR;TVAIAEIIK	1e-10	1e-10	1e-10	2.7422e+07	Ubiquitin carboxyl-terminal hydrolase 5 OS=Arabidopsis thaliana OX=3702 GN=UBP5 PE=1 SV=2	unknown [Picea sitchensis]	Molecular Function: DNA binding (GO:0003677);	--	--
TnS000147417t08	GGSIDDSIVTK;SLLALQGPLATPTLQK;TALYDFHVQHGAK;VGMISSGAPAR;GGNVQWHIHDER;DSIMDSTLNCR;QNIAIGYVK	1e-10	2.36858e+06	1e-10	2.50441e+07	Aminomethyltransferase, mitochondrial OS=Arabidopsis thaliana OX=3702 GN=GDCST PE=2 SV=1	unknown [Picea sitchensis]	Molecular Function: aminomethyltransferase activity (GO:0004047);	K00605|TnS000147417t08	Glycine, serine and threonine metabolism (ko00260);; One carbon pool by folate (ko00670);; Carbon metabolism (ko01200)
TnS000577103t02	VEEPILYCR;AALNAQPALVENEK	1e-10	1e-10	1e-10	2.73857e+07	26S proteasome non-ATPase regulatory subunit 13 homolog B OS=Arabidopsis thaliana OX=3702 GN=RPN9B PE=1 SV=1	Proteasome component (PCI) domain [Macleaya cordata]	--	K03039|TnS000577103t02	Proteasome (ko03050)
TnS000030161t05	LQSMEDDEVFAFAK;GGVIMDVVNAEQAR;ITEGAAMIR;IAEEAGATAVMALER;TKGEAGTGNVIEAVR	1e-10	1.05553e+07	1e-10	1.67725e+07	Probable pyridoxal 5&apos;-phosphate synthase subunit PDX1 OS=Ginkgo biloba OX=3311 GN=PDX1 PE=2 SV=1	unknown [Picea sitchensis]	Molecular Function: catalytic activity (GO:0003824);	K06215|TnS000030161t05	Vitamin B6 metabolism (ko00750)
TnS000045385t01	NYVDMDEYPVTTEVQNR;EGYYNVMDNCASNAK;HDEYEVSEHLR;LLNDLLAQK;HLTEELQK;FGWIVPAYTMAPDAQHVSLLR;NYVDMDEYPVTTEVQNR	1e-10	1.4527e+07	1e-10	1.27674e+07	Glutamate decarboxylase OS=Petunia hybrida OX=4102 GN=GAD PE=1 SV=1	unknown [Picea sitchensis]	Molecular Function: glutamate decarboxylase activity (GO:0004351);	K01580|TnS000045385t01	Alanine, aspartate and glutamate metabolism (ko00250);; beta-Alanine metabolism (ko00410);; Taurine and hypotaurine metabolism (ko00430);; Butanoate metabolism (ko00650)
TnS000944697t01	NLQSMLLAALNEPVR;AEAISNVLYPDDR;NLANNIQFQNEWR;VSILQVVTR;WNDTQQFFR;INNDPDIGNLLK;VDQTFVDKDK;AVFSFTNHTVVPDALEK;YSFGDFEAYK;ALTFDPSPTGR;SLGLQVSK;AAPGYEIAK	1e-10	1.28937e+06	1e-10	2.59485e+07	Alpha-glucan phosphorylase 2, cytosolic OS=Arabidopsis thaliana OX=3702 GN=PHS2 PE=1 SV=1	glycogen phosphorylase 1 [Amborella trichopoda]	--	K00688|TnS000944697t01	Starch and sucrose metabolism (ko00500)
TnS000160869t03	ITDAEENLGESEVR;VAGVLETNRPDAK;SLFEEGGDWER;VQIKDEVFNLIK;VVDAPEILTVISK	1e-10	8.41064e+06	1e-10	1.87558e+07	26S proteasome non-ATPase regulatory subunit 6 homolog OS=Arabidopsis thaliana OX=3702 GN=RPN7 PE=1 SV=1	unknown [Picea sitchensis]	Biological Process: mitotic G2 phase (GO:0000085);	K03037|TnS000160869t03	Proteasome (ko03050)
TnS000839827t10	SLDVEVHR	1e-10	1e-10	1e-10	2.7112e+07	60S ribosomal protein L5 OS=Cucumis sativus OX=3659 GN=RPL5 PE=2 SV=1	unknown [Picea sitchensis]	Molecular Function: structural constituent of ribosome (GO:0003735);	K02932|TnS000839827t10	Ribosome (ko03010)
TnS000237761t08	HYYLQNIHDLQLQVR;TMLELLNQLDGFEASNK;EELQLLQEPGSYVGEVVK;VPDSTYDMIGGLDQQIK;AVCTEAGMFALR;AVAHHTDCTFIR;VSGSELVQK	1e-10	6.41516e+06	1e-10	2.0692e+07	26S proteasome regulatory subunit 8 homolog A OS=Arabidopsis thaliana OX=3702 GN=RPT6A PE=1 SV=1	unnamed protein product [Coffea canephora]	Cellular Component: proteasome complex (GO:0000502);	K03066|TnS000237761t08	Proteasome (ko03050)
TnS000141115t03	IVVCDSDDMGTANDQIR;FLCSAGYTQQQINLVSR;DSNAGCAPGNLDPK;SALMTTATPVTR;NQQLSYSVSFK;SALMTTATPVTR;SPISFLLGTGR;AEHPDWSPAAVR	1e-10	1e-10	1e-10	2.70611e+07	Subtilisin-like protease SBT1.7 OS=Arabidopsis thaliana OX=3702 GN=SBT1.7 PE=1 SV=1	PREDICTED: subtilisin-like protease SBT1.7 [Brassica rapa]	Biological Process: metabolic process (GO:0008152);	--	--
TnS000181483t14	AGGSSGYDGYGGER	1e-10	4.27243e+06	1e-10	2.27694e+07	Transcription initiation factor TFIID subunit 15b OS=Arabidopsis thaliana OX=3702 GN=TAF15B PE=1 SV=1	PREDICTED: transcription initiation factor TFIID subunit 15b [Tarenaya hassleriana]	--	--	--
TnS000865851t02	ALAAYLFNTEHALVR;IDEYIVFQPLDAEQINR	1e-10	9.81753e+06	1e-10	1.72051e+07	Chaperone protein ClpB3, mitochondrial OS=Oryza sativa subsp. japonica OX=39947 GN=CLPB3 PE=2 SV=3	chaperone protein ClpB4, mitochondrial [Jatropha curcas]	Molecular Function: ATP binding (GO:0005524);	--	--
TnS000298787t13	LHNIGATLVGVDK;LENTQYGR	1e-10	1e-10	1e-10	2.7009e+07	Probable NADH dehydrogenase [ubiquinone] 1 alpha subcomplex subunit 12 OS=Arabidopsis thaliana OX=3702 GN=At3g03100 PE=1 SV=1	unknown [Picea sitchensis]	Molecular Function: NADH dehydrogenase (ubiquinone) activity (GO:0008137);	K11352|TnS000298787t13	Oxidative phosphorylation (ko00190)
TnS000379411t01	DAFIAHQALK;LGTDEDSLTR;AVVGLGTDEDSIINILGHR;LESELSGDFER;LLVGLASTFR	1e-10	6.23011e+06	1e-10	2.07134e+07	Annexin-like protein RJ4 OS=Fragaria ananassa OX=3747 PE=2 SV=2	unknown [Picea sitchensis]	Molecular Function: ion binding (GO:0043167);	--	--
TnS000680827t05	YEYYTVGTYFPESDR;VLVDHSIVESFGEGGR;GWAGLQSIPR;SPQNPVVQPDR;DPTTAWLGR;GPIILYTGWDENSR;TAVYFQIVR	1e-10	2.66898e+07	1e-10	1e-10	Beta-fructofuranosidase, insoluble isoenzyme 1 OS=Daucus carota OX=4039 GN=INV1 PE=1 SV=1	beta-fructofuranosidase, insoluble isoenzyme CWINV1 isoform X2 [Amborella trichopoda]	Molecular Function: hydrolase activity (GO:0016787);	K01193|TnS000680827t05	Galactose metabolism (ko00052);; Starch and sucrose metabolism (ko00500)
TnS000832069t10	SFITTDMNPFYDSFVK;QAVEDFSSDATR;FLQDTIVSMR;AALNMAYQNLSR;LPFDEIGVLK;AGWPAADSPDPTLQR	1e-10	6.19435e+06	1e-10	2.04897e+07	Leucine--tRNA ligase, cytoplasmic OS=Arabidopsis thaliana OX=3702 GN=At1g09620 PE=1 SV=1	PREDICTED: leucine--tRNA ligase, cytoplasmic [Phoenix dactylifera]	--	K01869|TnS000832069t10	Aminoacyl-tRNA biosynthesis (ko00970)
Gnetum_montanum_newGene_3180.1	RPHLNPSQSLNR;EAIESDKEESLK;ILEAHAENLR;TAEMTTEINSLR;ELQNEIQEFR;AEKDDLLQQLETER;LEFQAEAEKK;EAIANLLK;AIVSDGNSLR;QISTLEYNLGETDSELK	1e-10	6.60362e+06	1e-10	2.00644e+07	--	--	--	--	--
TnS000098761t03	HASEQFQVQAENAK	1e-10	9.93949e+06	1e-10	1.67001e+07	Protein FATTY ACID EXPORT 3, chloroplastic OS=Arabidopsis thaliana OX=3702 GN=FAX3 PE=2 SV=2	unknown [Picea sitchensis]	Cellular Component: membrane (GO:0016020);	--	--
TnS000226135t08	DTPDAPAVAAQR	1e-10	1e-10	1e-10	2.6618e+07	Dicarboxylate transporter 2.1, chloroplastic OS=Arabidopsis thaliana OX=3702 GN=DIT2-1 PE=1 SV=1	dicarboxylate transporter 2.1, chloroplastic-like [Durio zibethinus]	Molecular Function: L-glutamate transmembrane transporter activity (GO:0005313);	--	--
TnS000847351t02	TGFTGGLNYYR;HQIDDLAAAGYHVLAPDLR;EVSDHLLK	1e-10	1e-10	1e-10	2.66179e+07	Probable esterase D14L OS=Oryza sativa subsp. japonica OX=39947 GN=D14L PE=1 SV=1	unknown [Picea sitchensis]	Molecular Function: catalytic activity (GO:0003824);	--	--
TnS000225445t02	SQEASETTPSVEEK;TAELLDNLDVK;YELFAIR	1e-10	1e-10	1e-10	2.65302e+07	Ran-binding protein 1 homolog c OS=Arabidopsis thaliana OX=3702 GN=RANBP1C PE=2 SV=1	unknown [Picea sitchensis]	--	--	--
TnS000960471t01	SLPEDIGMLPK	1e-10	1e-10	1e-10	2.64726e+07	Putative disease resistance protein At5g47280 OS=Arabidopsis thaliana OX=3702 GN=At5g47280 PE=3 SV=1	unknown [Picea sitchensis]	--	--	--
TnS000444633t02	VVTALTLLK	1e-10	1e-10	1e-10	2.64656e+07	Proteasome subunit beta type-7-B OS=Arabidopsis thaliana OX=3702 GN=PBB2 PE=1 SV=2	unknown [Picea sitchensis]	Molecular Function: threonine-type endopeptidase activity (GO:0004298);	K02739|TnS000444633t02	Proteasome (ko03050)
TnS000774057t11	ESTGLVGVEVVPNAR;TLQEVQVIPDHAPYR	1e-10	1e-10	1e-10	2.64426e+07	Probable NADH dehydrogenase [ubiquinone] 1 alpha subcomplex subunit 5, mitochondrial OS=Arabidopsis thaliana OX=3702 GN=At5g52840 PE=1 SV=1	unknown [Picea sitchensis]	Cellular Component: mitochondrial inner membrane (GO:0005743);	K03949|TnS000774057t11	Oxidative phosphorylation (ko00190)
TnS000740783t02	NNTQVLINCR;HCNMVLENVK;GDSVIIVLR;TGPLSVLLMSVK;HCNMVLENVK	1e-10	2.21925e+06	1e-10	2.42041e+07	Sm-like protein LSM3B OS=Arabidopsis thaliana OX=3702 GN=LSM3B PE=1 SV=1	unknown [Picea sitchensis]	Biological Process: RNA splicing (GO:0008380);	K11096|TnS000740783t02	Spliceosome (ko03040)
TnS000990267t01	VANALGYDNGYFAPGR	1e-10	1e-10	1e-10	2.63915e+07	Beta-glucosidase 44 OS=Arabidopsis thaliana OX=3702 GN=BGLU44 PE=2 SV=1	Glycoside hydrolase [Parasponia andersonii]	--	K05350|TnS000990267t01	Cyanoamino acid metabolism (ko00460);; Starch and sucrose metabolism (ko00500);; Phenylpropanoid biosynthesis (ko00940)
TnS000593327t03	TPAQLLAEQQHATA;DQCAHLLIPLNK	1e-10	1e-10	1e-10	2.63665e+07	NADH dehydrogenase [ubiquinone] 1 beta subcomplex subunit 7 OS=Arabidopsis thaliana OX=3702 GN=At2g02050 PE=3 SV=1	unknown [Picea sitchensis]	Cellular Component: mitochondrion (GO:0005739);	K03963|TnS000593327t03	Oxidative phosphorylation (ko00190)
TnS000998553t11	VLGPVSPTGHVPEYK;IEASYVTTTGEK	1e-10	9.45279e+06	1e-10	1.68362e+07	7-dehydrocholesterol reductase OS=Arabidopsis thaliana OX=3702 GN=DWF5 PE=1 SV=1	unknown [Picea sitchensis]	Cellular Component: membrane (GO:0016020);	K00213|TnS000998553t11	Steroid biosynthesis (ko00100)
TnS001009589t07	LMALGIQFTPIEEAIR;FTEETQPGLVR;AQILLYETPSASGR	1e-10	1e-10	1e-10	2.62585e+07	Cinnamoyl-CoA reductase 2 OS=Arabidopsis thaliana OX=3702 GN=CCR2 PE=1 SV=1	PREDICTED: cinnamoyl-CoA reductase 2 [Juglans regia]	Biological Process: cellular metabolic process (GO:0044237);	--	--
TnS000293889t01	VNQAIYLLTTGSR	1e-10	1e-10	1e-10	2.62371e+07	40S ribosomal protein S5 (Fragment) OS=Cicer arietinum OX=3827 GN=RPS5 PE=2 SV=1	unknown [Picea sitchensis]	Molecular Function: RNA binding (GO:0003723);	K02989|TnS000293889t01	Ribosome (ko03010)
TnS000941045t04	VADLVGANPDR;LISPFIDNLSK;LKEIIEDLAK	1e-10	1e-10	1e-10	2.6231e+07	Thioredoxin O1, mitochondrial OS=Arabidopsis thaliana OX=3702 GN=At2g35010 PE=2 SV=1	unknown [Picea sitchensis]	Biological Process: glycerol ether metabolic process (GO:0006662);	--	--
TnS000038381t01	DALFQNHFSTDHNVAK;TDAEINVAPNHSN	1e-10	1e-10	1e-10	26207009	--	--	--	--	--
TnS000456545t05	WAADLAER	1e-10	1e-10	1e-10	2.59e+07	Beta-galactosidase 15 OS=Oryza sativa subsp. japonica OX=39947 GN=Os12g0429200 PE=2 SV=1	beta-galactosidase 15 isoform X1 [Ananas comosus]	Molecular Function: hydrolase activity, hydrolyzing O-glycosyl compounds (GO:0004553);	--	--
TnS000472519t02	ELYEYASNNYSGR;HPEVDLYPGHLQSK;TQTIVNNESSDIMR;GLEDAISVTSVKPK	1e-10	1e-10	1e-10	2.58577e+07	--	unknown [Picea sitchensis]	--	--	--
TnS000387089t10	VVLAPSDSNDER;LPQQGQTVR	1e-10	1.53517e+07	1e-10	1.04319e+07	Ricin B-like lectin R40G3 OS=Oryza sativa subsp. japonica OX=39947 GN=R40G3 PE=2 SV=1	unknown [Picea sitchensis]	--	--	--
TnS000879889t07	DLALALASQTVLGAAK;EVIEEVKPQLSNNK;ANLMNAVTAAAK	1e-10	7.89575e+06	1e-10	1.78787e+07	Pyrroline-5-carboxylate reductase OS=Pisum sativum OX=3888 GN=PROC PE=2 SV=1	unknown [Picea sitchensis]	Molecular Function: pyrroline-5-carboxylate reductase activity (GO:0004735);	K00286|TnS000879889t07	Arginine and proline metabolism (ko00330);; Biosynthesis of amino acids (ko01230)
TnS000364285t01	LADMPEDEAAK;APQAAGTIHGDFER;IGIVGLPNVGK;VNVPDER;TYVVQDGDIILFK	1e-10	6.9797e+06	1e-10	1.87314e+07	Obg-like ATPase 1 OS=Arabidopsis thaliana OX=3702 GN=YchF1 PE=1 SV=1	unknown [Picea sitchensis]	Molecular Function: GTP binding (GO:0005525);	--	--
TnS000117879t06	LGVQLQTIATDFQR	1e-10	1e-10	1e-10	2.57073e+07	Proteasome subunit beta type-3 OS=Picea mariana OX=3335 GN=PBC1 PE=2 SV=1	RecName: Full=Proteasome subunit beta type-3; AltName: Full=20S proteasome alpha subunit C; AltName: Full=20S proteasome subunit beta-3	Molecular Function: threonine-type endopeptidase activity (GO:0004298);	K02735|TnS000117879t06	Proteasome (ko03050)
TnS000226197t02	YSGNFLVNLLGK;AFSPTTINTGR	1e-10	1e-10	1e-10	2.56677e+07	Protein transport protein Sec61 subunit alpha OS=Pyrenomonas salina OX=3034 PE=2 SV=1	unknown [Picea sitchensis]	Biological Process: protein transport (GO:0015031);	K10956|TnS000226197t02	Protein export (ko03060);; Protein processing in endoplasmic reticulum (ko04141);; Phagosome (ko04145)
TnS000861307t01	EPQPSSSSSSVSEGAPVQSK;HTEDKDAQVWSPGQPR;YLDLMLNPEVR;HEVCNAYTELNDPVVQR;QLVVGGINR;EVLLFPAMKPQEK;LTMLFTDSQNIK;YGSLSSGEQLK;LNFYDLHSDGAK	1e-10	5.92713e+06	1e-10	1.97345e+07	Lysine--tRNA ligase OS=Oryza sativa subsp. japonica OX=39947 GN=Os03g0586800 PE=2 SV=1	PREDICTED: lysine--tRNA ligase-like isoform X2 [Phoenix dactylifera]	--	K04567|TnS000861307t01	Aminoacyl-tRNA biosynthesis (ko00970)
TnS000100093t01	AFASGLVTR	1e-10	1e-10	1e-10	2.55512e+07	NAD(P)H-dependent 6&apos;-deoxychalcone synthase OS=Glycine max OX=3847 PE=1 SV=1	unknown [Medicago truncatula]	Biological Process: flavonoid biosynthetic process (GO:0009813);	--	--
TnS000842525t01	GSQSQAASLVSR;RGSGSAAAQSSSSAAAGPSNMLR;FYTDDAPGLR	1e-10	1e-10	1e-10	2.55367e+07	Protein transport protein Sec61 subunit beta OS=Arabidopsis thaliana OX=3702 GN=At2g45070 PE=1 SV=1	unknown [Picea sitchensis]	Cellular Component: Golgi apparatus (GO:0005794);	K09481|TnS000842525t01	Protein export (ko03060);; Protein processing in endoplasmic reticulum (ko04141);; Phagosome (ko04145)
TnS000877399t05	ATYSSTLQNTQNIDTSSEK;SVVVTDYSITSDSANTVCK;GGLISYDVSPPDPSSVK	1e-10	1e-10	1e-10	2.55089e+07	Peptide-N4-(N-acetyl-beta-glucosaminyl)asparagine amidase A OS=Prunus dulcis OX=3755 PE=1 SV=2	unknown [Picea sitchensis]	--	--	--
TnS000169005t01	IPVDASLVGAIIGK;VIELTGNFDQIK;KPGFYSSEAPPAPNFK;AKPDTFAADNEK;ETISSALASK;LTHLGYGEPTPLGMAAAAK;LCTNYATPEGCR;FPSHYGTR	1e-10	1e-10	1e-10	2.53948e+07	Zinc finger CCCH domain-containing protein 14 OS=Oryza sativa subsp. japonica OX=39947 GN=Os02g0194200 PE=2 SV=1	unknown [Picea sitchensis]	--	--	--
TnS000226557t04	DTEHSQIAHVTFK;HTASEVAPTAAPGSSGSASGSAMNK;ITSGTAAVNEK;YVSLAQHDSSSGFSSQHQNPTGSN	1e-10	1e-10	1e-10	2.53391e+07	Binding partner of ACD11 1 OS=Arabidopsis thaliana OX=3702 GN=BPA1 PE=1 SV=1	binding partner of ACD11 1-like [Durio zibethinus]	Molecular Function: organic cyclic compound binding (GO:0097159);	--	--
TnS000794095t02	STTSGAESASAPAVQR	1e-10	1e-10	1e-10	2.52965e+07	--	unknown [Picea sitchensis]	Biological Process: ubiquitin-dependent protein catabolic process (GO:0006511);	K14016|TnS000794095t02	Protein processing in endoplasmic reticulum (ko04141)
TnS000857049t03	AFNPASDLQTILK	1e-10	1e-10	1e-10	2.52835e+07	Bifunctional 3-dehydroquinate dehydratase/shikimate dehydrogenase, chloroplastic OS=Arabidopsis thaliana OX=3702 GN=EMB3004 PE=1 SV=1	unknown [Picea sitchensis]	Molecular Function: 3-dehydroquinate dehydratase activity (GO:0003855);	K13832|TnS000857049t03	Phenylalanine, tyrosine and tryptophan biosynthesis (ko00400);; Biosynthesis of amino acids (ko01230)
TnS000790525t06	IAAWNSDQLPIYEPGLDEVVK;ANISIYDPQVTEDQIQR;ILTTNLWSAELSK;VAVLGFAFK;IYDNMQKPAFIFDGR;CPDIEVAVVDISTAR	1e-10	3.30946e+06	1e-10	2.19125e+07	UDP-glucose 6-dehydrogenase 4 OS=Oryza sativa subsp. japonica OX=39947 GN=UGD4 PE=2 SV=1	UDP-glucose dehydrogenase [Larix kaempferi]	Molecular Function: UDP-glucose 6-dehydrogenase activity (GO:0003979);	K00012|TnS000790525t06	Pentose and glucuronate interconversions (ko00040);; Ascorbate and aldarate metabolism (ko00053);; Starch and sucrose metabolism (ko00500);; Amino sugar and nucleotide sugar metabolism (ko00520)
TnS000036885t01	QGELEYQTK;SISVIGGSGGASPSK	1e-10	5.48367e+06	1e-10	1.97187e+07	--	unknown [Picea sitchensis]	--	--	--
TnS000141555t01	GAGDLEAETSK	1e-10	6.44433e+06	1e-10	1.84748e+07	--	PREDICTED: uncharacterized protein LOC103715520 isoform X1 [Phoenix dactylifera]	--	--	--
TnS000327247t02	MLVDTLNK;ALVVINPGNPTGQVLSEENQK;AWQILDGIPGK	1e-10	2.24859e+06	1e-10	2.26272e+07	Alanine aminotransferase 2, mitochondrial OS=Arabidopsis thaliana OX=3702 GN=ALAAT2 PE=1 SV=1	alanine aminotransferase 2 [Lactuca sativa]	--	K00814|TnS000327247t02	Alanine, aspartate and glutamate metabolism (ko00250);; Carbon fixation in photosynthetic organisms (ko00710);; Carbon metabolism (ko01200);; 2-Oxocarboxylic acid metabolism (ko01210);; Biosynthesis of amino acids (ko01230)
TnS000120267t03	AGILYDAIDGSGGFYR;QAASQGMVQLK;LFNFAAGPATLPENVIK;YTNVPDFSSEEVK	1e-10	1e-10	1e-10	2.48438e+07	Phosphoserine aminotransferase 1, chloroplastic OS=Arabidopsis thaliana OX=3702 GN=PSAT1 PE=1 SV=1	unknown [Picea sitchensis]	Molecular Function: O-phospho-L-serine:2-oxoglutarate aminotransferase activity (GO:0004648);	K00831|TnS000120267t03	Glycine, serine and threonine metabolism (ko00260);; Vitamin B6 metabolism (ko00750);; Carbon metabolism (ko01200);; Biosynthesis of amino acids (ko01230)
TnS000555711t04	IDALVNWAR;DLLMWWTK	1e-10	9115700	1e-10	1.57238e+07	NADH dehydrogenase [ubiquinone] iron-sulfur protein 7, mitochondrial OS=Solanum tuberosum OX=4113 PE=2 SV=1	unknown [Picea sitchensis]	Cellular Component: mitochondrial respiratory chain complex I (GO:0005747);	K03940|TnS000555711t04	Oxidative phosphorylation (ko00190)
TnS000145253t08	LGETVEIVGLR;VYELMDAVDDYIPIPQR;ILDESIAGDNVGILLR;MVVELISAVACEQGMR;VSAIMSDKDEDLK;GITINTATVEYETENR	1e-10	3.19606e+06	1e-10	2.16289e+07	Elongation factor Tu, chloroplastic OS=Glycine max OX=3847 GN=TUFB1 PE=3 SV=1	hypothetical protein CDL15_Pgr008993 [Punica granatum]	Molecular Function: translation elongation factor activity (GO:0003746);	--	--
TnS000036561t03	AVQSGLGTAAVIVMDK;AVQSGLGTAAVIVMDK;IFTNLYGLHDPFLK;THFGGLKDEDR;HFRPELER;STDVVDAIAR	1e-10	6.11791e+06	1e-10	1.86499e+07	NADH dehydrogenase [ubiquinone] flavoprotein 1, mitochondrial OS=Arabidopsis thaliana OX=3702 GN=At5g08530 PE=1 SV=1	NADH dehydrogenase [ubiquinone] flavoprotein 1, mitochondrial [Durio zibethinus]	Biological Process: cell morphogenesis (GO:0000902);	K03942|TnS000036561t03	Oxidative phosphorylation (ko00190)
TnS000572153t04	EIPSLQLINQTLGYAK;DFLQLKPYYTDTR;HAVELEQSFMEGAYNR;TPTAAQELK;ELIEPSAEENPVLGLNLLR;LEDQDAFER	1e-10	5.8117e+06	1e-10	1.89462e+07	26S proteasome non-ATPase regulatory subunit 8 homolog A OS=Arabidopsis thaliana OX=3702 GN=RPN12A PE=1 SV=1	unknown [Picea sitchensis]	Cellular Component: proteasome regulatory particle (GO:0005838);	K03031|TnS000572153t04	Proteasome (ko03050)
TnS000388621t03	AITSAYYR;AQIWDTAGQER;RPDDEYDYLFK	1e-10	1e-10	1e-10	2.47528e+07	Ras-related protein RABA2a OS=Arabidopsis thaliana OX=3702 GN=RABA2A PE=2 SV=1	ras-related protein RABA2a [Amborella trichopoda]	Biological Process: cytokinesis (GO:0000910);	--	--
TnS000211875t06	NVDQTELAR;ELGYQPTTDLETGLK	1e-10	3.84643e+06	1e-10	2.08667e+07	UDP-glucuronate 4-epimerase 1 OS=Arabidopsis thaliana OX=3702 GN=GAE1 PE=1 SV=1	PREDICTED: UDP-glucuronate 4-epimerase 1-like [Lupinus angustifolius]	Biological Process: carbohydrate metabolic process (GO:0005975);	K08679|TnS000211875t06	Starch and sucrose metabolism (ko00500);; Amino sugar and nucleotide sugar metabolism (ko00520)
TnS000997321t01	TEEDLVNAIQNVMGPK;NWDYTGVVDAFHNGEGR;VAAANSRPPNPQ;HVSSMPEGDGVVGGSGSTLGR	1e-10	1.36154e+07	1e-10	1.10721e+07	Pyruvate decarboxylase 2 OS=Nicotiana tabacum OX=4097 GN=PDC2 PE=2 SV=1	hypothetical protein LR48_Vigan404s002700 [Vigna angularis]	--	K01568|TnS000997321t01	Glycolysis / Gluconeogenesis (ko00010)
TnS000548103t04	NVAAATAVTPAGTFGR;VQLQNPSASVGELK;HVEAVAAGLGMR;DTTDVDNDFFIVPVK	1e-10	6.56098e+06	1e-10	1.8125e+07	NPL4-like protein 2 OS=Arabidopsis thaliana OX=3702 GN=At2g47970 PE=1 SV=1	unknown [Picea sitchensis]	--	K14015|TnS000548103t04	Protein processing in endoplasmic reticulum (ko04141)
TnS000120821t04	SFDVNKPGAEVDEIK;GGVAGGSILR;AISGVQTVR	1e-10	1e-10	1e-10	2.45499e+07	Elongation factor Tu, plastid OS=Prototheca wickerhamii OX=3111 GN=tufA PE=3 SV=1	unknown [Picea sitchensis]	Molecular Function: translation initiation factor activity (GO:0003743);	K03242|TnS000120821t04	RNA transport (ko03013)
TnS000042605t03	IGGGVFPVIK;FGELSTEYGRPPGWDR	1e-10	5.40496e+06	1e-10	1.90595e+07	Dolichyl-diphosphooligosaccharide--protein glycosyltransferase subunit STT3B OS=Arabidopsis thaliana OX=3702 GN=STT3B PE=2 SV=1	dolichyl-diphosphooligosaccharide--protein glycosyltransferase subunit STT3B [Amborella trichopoda]	--	K07151|TnS000042605t03	N-Glycan biosynthesis (ko00510);; Protein processing in endoplasmic reticulum (ko04141)
TnS000427783t03	LGVLGAPADNAQSLYGGFQGGYR;LYPAAAPGDAYAYPGASSSSSYYHR;QELLIQER;VFGLPGAK	1e-10	1e-10	1e-10	2.44459e+07	B2 protein OS=Daucus carota OX=4039 PE=2 SV=1	unknown [Picea sitchensis]	--	--	--
TnS000872673t01	YVFPINTPTTK;HLSQSHVALEEAGR;APNKEEFHQETCR;TTSAWGVEVR;GNSFLAHQR;EQFSDGVGYNWIDGLK	1e-10	1.32736e+07	1e-10	1.11331e+07	Asparagine synthetase [glutamine-hydrolyzing] OS=Asparagus officinalis OX=4686 PE=2 SV=2	unknown [Picea sitchensis]	Molecular Function: asparagine synthase (glutamine-hydrolyzing) activity (GO:0004066);	K01953|TnS000872673t01	Alanine, aspartate and glutamate metabolism (ko00250)
TnS000889951t09	TLLSIGGGSADPTTFAK;EVDAEAVATK;AAFIASTIATAR	1e-10	1e-10	1e-10	2.43992e+07	Class V chitinase OS=Arabidopsis thaliana OX=3702 GN=ChiC PE=1 SV=1	PREDICTED: acidic mammalian chitinase-like [Nelumbo nucifera]	--	K01183|TnS000889951t09	Amino sugar and nucleotide sugar metabolism (ko00520)
TnS000989323t01	NIVEQNPDSVNFNVIALSK;SRPLCHGPSSPETVLSDAVK	1e-10	1e-10	1e-10	2.43836e+07	Ubiquitin carboxyl-terminal hydrolase 3 OS=Arabidopsis thaliana OX=3702 GN=UCH3 PE=2 SV=1	unknown [Picea sitchensis]	Molecular Function: obsolete ubiquitin thiolesterase activity (GO:0004221);	--	--
TnS000877399t04	GGLISYDVSPSDPSSVK;SVVVTDHSVTSDSANTVCK	1e-10	1e-10	1e-10	2.43834e+07	Peptide-N4-(N-acetyl-beta-glucosaminyl)asparagine amidase A OS=Prunus dulcis OX=3755 PE=1 SV=2	unknown [Picea sitchensis]	--	--	--
TnS000722971t01	HTFPVAPDEK;ALTEGGFEALFR;KAEDMAVNVWTNLK;WGTYVMGAPAEPSAHPHNK;EAAANWTPR	1e-10	1e-10	1e-10	2.42296e+07	GEM-like protein 5 OS=Arabidopsis thaliana OX=3702 GN=At5g13200 PE=1 SV=1	unknown [Picea sitchensis]	--	--	--
TnS000926237t02	ANSGTLYLDTR	1e-10	1e-10	1e-10	2.42165e+07	Outer envelope pore protein 21B, chloroplastic OS=Arabidopsis thaliana OX=3702 GN=OEP21B PE=2 SV=1	unknown [Picea sitchensis]	--	--	--
TnS000544263t20	ACAAQTNATFLK;DSYLILDTLPSEYDSR;LAGPQLVQMFIGDGAK;RFDSEVSGDR;FDSEVSGDR;MNLELDGTR	1e-10	3.77746e+06	1e-10	2.04194e+07	26S proteasome regulatory subunit 6A homolog A OS=Arabidopsis thaliana OX=3702 GN=RPT5A PE=1 SV=1	unknown [Picea sitchensis]	Biological Process: karyogamy (GO:0000741);	K03065|TnS000544263t20	Proteasome (ko03050)
TnS000895181t23	SSSSSSSSSTSTASVELK;STNFDKEVLQSK;VQLGHVNCDEEK;SPYGFAWVAAGK;GPVDYQGAR	1e-10	1e-10	1e-10	2.41024e+07	Protein disulfide-isomerase like 2-2 OS=Arabidopsis thaliana OX=3702 GN=PDIL2-2 PE=2 SV=2	PREDICTED: protein disulfide isomerase-like 2-3 [Nelumbo nucifera]	Biological Process: glycerol ether metabolic process (GO:0006662);	K09584|TnS000895181t23	Protein processing in endoplasmic reticulum (ko04141)
TnS000042743t01	TAVAPLER	2.40766e+07	1e-10	1e-10	1e-10	Mitochondrial carrier protein CoAc1 OS=Zea mays OX=4577 GN=COAC1 PE=2 SV=1	PREDICTED: mitochondrial substrate carrier family protein P [Elaeis guineensis]	Cellular Component: mitochondrial inner membrane (GO:0005743);	--	--
TnS000899581t01	TEIGFDGWR;IFHANNDGYVSHVGDNLVIK;GNPSSGDIFHAAPNIDHAQDFVR;QSPNGVWNIFGGK;NTALAVSELEAAK;IAEGAIEEATSHIVEEAK;ALQEVDESANK	1e-10	2.74858e+06	1e-10	2.13019e+07	Alpha-amylase 3, chloroplastic OS=Arabidopsis thaliana OX=3702 GN=AMY3 PE=1 SV=1	PREDICTED: uncharacterized protein LOC104598963 isoform X1 [Nelumbo nucifera]	Molecular Function: alpha-amylase activity (GO:0004556);	K01176|TnS000899581t01	Starch and sucrose metabolism (ko00500)
TnS001018101t02	LLEDPLYLGLPSR;IVVAGAGSAGIGVLNAAR;YQFWVVDAK;LLGGSEAAWESAR;VISDGMLQAAAER	1e-10	3.84301e+06	1e-10	2.01145e+07	NAD-dependent malic enzyme 62 kDa isoform, mitochondrial OS=Solanum tuberosum OX=4113 PE=1 SV=1	unknown [Picea sitchensis]	Molecular Function: malate dehydrogenase (decarboxylating) (NAD+) activity (GO:0004471);	K00028|TnS001018101t02	Pyruvate metabolism (ko00620);; Carbon fixation in photosynthetic organisms (ko00710);; Carbon metabolism (ko01200)
TnS000591365t03	DLVGVAYNEEETK;HDGQNYVFALLTGYR	1e-10	4.78012e+06	1e-10	1.91743e+07	Cytochrome c1-1, heme protein, mitochondrial OS=Solanum tuberosum OX=4113 GN=CYCL PE=2 SV=1	unknown [Picea sitchensis]	Molecular Function: iron ion binding (GO:0005506);	K00413|TnS000591365t03	Oxidative phosphorylation (ko00190)
TnS000418895t01	NVLGDLSGLSAEDQQR;TLDKQEESCVQR;MYNSLVER	1e-10	3.17322e+06	1e-10	20764278	Mitochondrial import inner membrane translocase subunit Tim9 OS=Oryza sativa subsp. japonica OX=39947 GN=TIM9 PE=3 SV=2	unknown [Picea sitchensis]	Cellular Component: mitochondrial inner membrane (GO:0005743);	--	--
TnS000726069t05	AVEANDGKPLPLYQK;MQADATLPLAQR;YPYTGSLDCFVK;MQADATLPLAQR	1e-10	4.54391e+06	1e-10	1.93617e+07	Mitochondrial dicarboxylate/tricarboxylate transporter DTC OS=Arabidopsis thaliana OX=3702 GN=DTC PE=1 SV=1	unknown [Picea sitchensis]	Biological Process: transport (GO:0006810);	--	--
TnS000252867t06	DTFGHGTHTASTAGGR	1e-10	1e-10	1e-10	2.38103e+07	CO(2)-response secreted protease OS=Arabidopsis thaliana OX=3702 GN=CRSP PE=2 SV=1	hypothetical protein COLO4_26110 [Corchorus olitorius]	--	--	--
TnS000673259t01	FMTLQDFLQYSK;VVDYLSSPEVEFLK;TLSGAEPLVIAR;QVADGVSLYR;ATTLVQDAHK;STASGNPFIISR;VDGLITEFPATAYAYLNNK	1e-10	8.79685e+06	1e-10	1.50101e+07	Glycerophosphodiester phosphodiesterase GDPDL7 OS=Arabidopsis thaliana OX=3702 GN=GDPDL7 PE=2 SV=1	glycerophosphodiester phosphodiesterase GDPDL6-like [Durio zibethinus]	--	--	--
TnS000058887t02	SVASLVDVGGGTGTAVAQIVK;SAMLLGVPDLIAAEGPR;LVIVETVLADESGSSSK;SVPQAECMFLK;GGPVAFER	1e-10	1e-10	1e-10	2.3803e+07	(R,S)-reticuline 7-O-methyltransferase OS=Papaver somniferum OX=3469 GN=7OMT PE=1 SV=1	hydroxycinnamic acids/hydroxycinnamoyl CoA esters OMT [Pinus sylvestris]	Molecular Function: methyltransferase activity (GO:0008168);	--	--
TnS000866901t01	LVEENVNNQLR;SAIIQILEEEK;FITPSVPSYEEPLVNYNQDAYR	1e-10	1e-10	1e-10	2.36997e+07	--	eukaryotic translation initiation factor 3 subunit L [Amborella trichopoda]	Biological Process: formation of translation preinitiation complex (GO:0001731);	--	--
TnS000821471t02	LHYGDLTDASSLR;QLVAMMVDSDLER;VAAHWYTVNYR;LDHIYIDPHNWR;YYQAGSSEMYGSTAPPQNENSPFHPR	1e-10	1.1454e+07	1e-10	1.21243e+07	GDP-mannose 4,6 dehydratase 2 OS=Arabidopsis thaliana OX=3702 GN=MUR1 PE=1 SV=3	unknown [Picea sitchensis]	Cellular Component: intracellular (GO:0005622);	K01711|TnS000821471t02	Fructose and mannose metabolism (ko00051);; Amino sugar and nucleotide sugar metabolism (ko00520)
TnS000005585t11	GQGEVISDKDR;VSLEDLYNGSTK;SKPGEITKPGQFK	1e-10	1e-10	1e-10	2.35456e+07	DnaJ protein homolog OS=Cucumis sativus OX=3659 GN=DNAJ1 PE=2 SV=1	dnaJ protein homolog [Sorghum bicolor]	Molecular Function: ATP binding (GO:0005524);	K09503|TnS000005585t11	Protein processing in endoplasmic reticulum (ko04141)
TnS000111347t01	GFGGGGFGGGPGGFAGGGYGR;VEYAAERPR	1e-10	5.98635e+06	1e-10	1.74342e+07	Glycine-rich RNA-binding protein 3, mitochondrial OS=Arabidopsis thaliana OX=3702 GN=RBG3 PE=1 SV=1	glycine-rich RNA-binding protein 3, mitochondrial-like precursor [Nicotiana tabacum]	Molecular Function: organic cyclic compound binding (GO:0097159);	K12741|TnS000111347t01	Spliceosome (ko03040)
TnS000996827t03	SAGFQQSYSGK;LHGHVIGNQSIR;LNWATFGASEK	1e-10	1e-10	1e-10	2.33694e+07	Polyadenylate-binding protein RBP47 OS=Nicotiana plumbaginifolia OX=4092 GN=RBP47 PE=1 SV=1	unknown [Picea sitchensis]	Molecular Function: nucleotide binding (GO:0000166);	--	--
TnS000423067t03	SDADGIITTR;HDLFATGATYQSSALGYTTAGGR;DALIQIASR;IDGGAMTSHYPR;SFGGDTGPAGMPSENDTVYR;IADSIPGVDER	1e-10	1e-10	1e-10	2.31892e+07	KH domain-containing protein At4g18375 OS=Arabidopsis thaliana OX=3702 GN=At4g18375 PE=2 SV=1	unknown [Picea sitchensis]	--	--	--
TnS000947369t01	DENMAGEWVHTSGK;GIQTQTDYR	1e-10	2.00567e+07	1e-10	3.04382e+06	Calreticulin OS=Ricinus communis OX=3988 PE=2 SV=1	PREDICTED: calreticulin [Ziziphus jujuba]	Molecular Function: calcium ion binding (GO:0005509);	K08057|TnS000947369t01	Protein processing in endoplasmic reticulum (ko04141);; Phagosome (ko04145)
TnS000229901t04	VAMGIPMYGTSWLLR;DASQTYIGAPATAAK;VAMGIPMYGTSWLLR;VAMGIPMYGTSWLLR;NNPHVHPLLSISAGDPESGTFANSMTR	1e-10	1e-10	1e-10	2.30775e+07	Class V chitinase OS=Arabidopsis thaliana OX=3702 GN=ChiC PE=1 SV=1	acidic mammalian chitinase-like [Quercus suber]	--	K01183|TnS000229901t04	Amino sugar and nucleotide sugar metabolism (ko00520)
TnS000169763t01	IGSVENPPGFDTNFVLDAPK;LISVYVPDAK	1e-10	2.29955e+07	1e-10	1e-10	--	unknown [Picea sitchensis]	Biological Process: carbohydrate metabolic process (GO:0005975);	K01785|TnS000169763t01	Glycolysis / Gluconeogenesis (ko00010);; Galactose metabolism (ko00052)
TnS000171799t03	LQGHDGFQEQLSR;NAMVAAGAVVAQDTR;NAMVAAGAVVAQDTR;GDVNFISVGSGTNIQDNTLVHVAK;LTSEEIAFFK;VGQGSSIWYGCVLR;KLTSEEIAFFK	1e-10	1e-10	1e-10	2.28821e+07	Gamma carbonic anhydrase 1, mitochondrial OS=Arabidopsis thaliana OX=3702 GN=GAMMACA1 PE=1 SV=1	gamma carbonic anhydrase 1, mitochondrial-like [Ananas comosus]	--	--	--
TnS000015395t01	LDEMLQTR;VPGKDDITGEPLIQR;GFILDGFPR;GIVTNLPAEKPPK;LEAFHR	1e-10	1e-10	1e-10	2.2872e+07	Adenylate kinase 4 OS=Oryza sativa subsp. japonica OX=39947 GN=ADK-B PE=2 SV=1	PREDICTED: adenylate kinase 4-like [Nicotiana attenuata]	Molecular Function: adenylate kinase activity (GO:0004017);	K00939|TnS000015395t01	Purine metabolism (ko00230)
TnS000990499t04	GLLTDDTLPLLNDSALR;LLILDHIQR	1e-10	7.38141e+06	1e-10	1.54857e+07	Chloroplastic import inner membrane translocase subunit HP30-2 OS=Arabidopsis thaliana OX=3702 GN=HP30-2 PE=1 SV=1	hypothetical protein KK1_024372 [Cajanus cajan]	Cellular Component: membrane (GO:0016020);	--	--
TnS000397867t04	QINEIKDFLLTAR	1e-10	1e-10	1e-10	2.28372e+07	60S ribosomal protein L38 OS=Arabidopsis thaliana OX=3702 GN=RPL38A PE=3 SV=1	unknown [Picea sitchensis]	Molecular Function: structural constituent of ribosome (GO:0003735);	K02923|TnS000397867t04	Ribosome (ko03010)
TnS000960219t06	DYGEESEGLNVVQEYVK;SLAHDGLAR	1e-10	1e-10	1e-10	2.27239e+07	40S ribosomal protein S12 OS=Hordeum vulgare OX=4513 GN=RPS12 PE=2 SV=1	unknown [Picea sitchensis]	Molecular Function: structural constituent of ribosome (GO:0003735);	K02951|TnS000960219t06	Ribosome (ko03010)
TnS000222269t12	QSVSDHANNLASR;TAIVEGDVIGGTCVNR;SMGIQVSATSYDR	1e-10	7.91886e+06	1e-10	1.47717e+07	Dihydrolipoyl dehydrogenase 1, chloroplastic OS=Arabidopsis thaliana OX=3702 GN=LPD1 PE=2 SV=1	unknown [Picea sitchensis]	Molecular Function: oxidoreductase activity, acting on a sulfur group of donors, NAD(P) as acceptor (GO:0016668);	K00382|TnS000222269t12	Glycolysis / Gluconeogenesis (ko00010);; Citrate cycle (TCA cycle) (ko00020);; Glycine, serine and threonine metabolism (ko00260);; Valine, leucine and isoleucine degradation (ko00280);; Pyruvate metabolism (ko00620);; Carbon metabolism (ko01200)
TnS000055435t04	DVTFIPISGLNGSNIK;MDDHTVQWSK;STTGGQILFLSNMVDER;QGSSLMVMPNK;VVAVYHESDEVK	1e-10	2.1509e+06	1e-10	2.05342e+07	Elongation factor 1-alpha C OS=Porphyra purpurea OX=2787 GN=TEF-C PE=2 SV=1	unknown [Picea sitchensis]	Molecular Function: GTPase activity (GO:0003924);	K03267|TnS000055435t04	mRNA surveillance pathway (ko03015)
TnS000821471t03	DVIAQAQSGTGK;GIYQYGFEKPSAIQQR;KLEYGVHVVSGTPGR;QFFVAVER	1e-10	1e-10	1e-10	2.257e+07	Eukaryotic initiation factor 4A-III homolog A OS=Oryza sativa subsp. japonica OX=39947 GN=EIF4A3A PE=1 SV=1	unknown [Picea sitchensis]	Molecular Function: nucleic acid binding (GO:0003676);	K13025|TnS000821471t03	RNA transport (ko03013);; mRNA surveillance pathway (ko03015);; Spliceosome (ko03040)
TnS000673211t01	WEEGEIDSYR;DLYAQLTPIER;EGYLGYLSR	1e-10	6.47315e+06	1e-10	1.59794e+07	Acetyl-coenzyme A carboxylase carboxyl transferase subunit alpha, chloroplastic OS=Arabidopsis thaliana OX=3702 GN=CAC3 PE=1 SV=1	unknown [Picea sitchensis]	Molecular Function: acetyl-CoA carboxylase activity (GO:0003989);	K01962|TnS000673211t01	Fatty acid biosynthesis (ko00061);; Pyruvate metabolism (ko00620);; Propanoate metabolism (ko00640);; Carbon metabolism (ko01200);; Fatty acid metabolism (ko01212)
TnS000629727t02	ATPVCMLNHGYWNLAGQGSGR	1e-10	2.2361e+07	1e-10	1e-10	--	unknown [Picea sitchensis]	Biological Process: carbohydrate metabolic process (GO:0005975);	K01785|TnS000629727t02	Glycolysis / Gluconeogenesis (ko00010);; Galactose metabolism (ko00052)
TnS000839827t14	DLFASLQADKEEK;FQAQADTVNLVCGAK;VLVTPTTDLGK	1e-10	1.19069e+07	1e-10	1.04232e+07	26S proteasome non-ATPase regulatory subunit 4 homolog OS=Arabidopsis thaliana OX=3702 GN=RPN10 PE=1 SV=1	26S proteasome non-ATPase regulatory subunit 4 homolog [Amborella trichopoda]	--	K03029|TnS000839827t14	Proteasome (ko03050)
TnS000382169t01	GNWGTSTDQGPIESR;ELEETQNVEEEK;KTPAAAPIAAK;KDNDEIFIK	1e-10	1e-10	1e-10	2.2292e+07	RGG repeats nuclear RNA binding protein A OS=Arabidopsis thaliana OX=3702 GN=RGGA PE=1 SV=1	Hyaluronan/mRNA-binding protein [Parasponia andersonii]	--	--	--
TnS001015827t01	YNNNQPLIVR;FGGTCVGSSER;DDLSGMDVGR;VVIVSAMSK;YVGVVDVVGNK	1e-10	4.54951e+06	1e-10	1.7737e+07	Bifunctional aspartokinase/homoserine dehydrogenase 1, chloroplastic OS=Arabidopsis thaliana OX=3702 GN=AKHSDH1 PE=1 SV=1	bifunctional aspartokinase/homoserine dehydrogenase 1, chloroplastic [Morus notabilis]	--	K12524|TnS001015827t01	Glycine, serine and threonine metabolism (ko00260);; Cysteine and methionine metabolism (ko00270);; Lysine biosynthesis (ko00300);; Biosynthesis of amino acids (ko01230)
TnS000827737t06	NVADYITDVICK;QGPPTSAAGNPEEIAK;GQSHFFGYEGR;LDQHLQLPSVLQGPFTLR	1e-10	2.56669e+06	1e-10	1.97127e+07	Pyrophosphate--fructose 6-phosphate 1-phosphotransferase subunit beta OS=Ricinus communis OX=3988 GN=PFP-BETA PE=3 SV=1	pyrophosphate--fructose 6-phosphate 1-phosphotransferase subunit beta isoform X2 [Durio zibethinus]	--	K00895|TnS000827737t06	Fructose and mannose metabolism (ko00051)
TnS000822415t03	WSNEVQEAVQSR;SIATLAITTLLK;ITDGTLLGQIER;ISFGIDGR;LLYLINQGETFTK	1e-10	7.73055e+06	1e-10	1.45106e+07	Coatomer subunit gamma-2 OS=Oryza sativa subsp. japonica OX=39947 GN=Os07g0201100 PE=2 SV=1	coatomer subunit gamma-2 [Amborella trichopoda]	Molecular Function: structural molecule activity (GO:0005198);	--	--
TnS000800343t06	LLHEAAGHVVTVELK;VSQLEHVFIR	1e-10	1e-10	1e-10	2.2176e+07	Small nuclear ribonucleoprotein SmD3b OS=Arabidopsis thaliana OX=3702 GN=SMD3B PE=2 SV=1	small nuclear ribonucleoprotein SmD3b [Phalaenopsis equestris]	--	K11088|TnS000800343t06	Spliceosome (ko03040)
TnS000464453t07	VVEDNNEVPNQEK;ASMGQDISPVDLINIQQFSQR;LGSQIYEVLK;LIAHAGSLTNLAK	1e-10	1e-10	1e-10	2.21139e+07	Probable nucleolar protein 5-2 OS=Arabidopsis thaliana OX=3702 GN=NOP5-2 PE=1 SV=1	PREDICTED: nucleolar protein 56 [Elaeis guineensis]	Cellular Component: cell wall (GO:0005618);	K14564|TnS000464453t07	Ribosome biogenesis in eukaryotes (ko03008)
TnS000408579t11	LEPTVAKPHSPDNR;IVIIPDHYIFTNDER;FVMDGEMPPYLLSK;TTAHFEPFYSDGSAR;VYIGSCTGGK	1e-10	5.59966e+06	1e-10	16510110	3-isopropylmalate dehydratase large subunit, chloroplastic OS=Arabidopsis thaliana OX=3702 GN=IIL1 PE=1 SV=1	unknown [Picea sitchensis]	Biological Process: maltose metabolic process (GO:0000023);	K01703|TnS000408579t11	Valine, leucine and isoleucine biosynthesis (ko00290);; C5-Branched dibasic acid metabolism (ko00660);; 2-Oxocarboxylic acid metabolism (ko01210);; Biosynthesis of amino acids (ko01230)
TnS000639443t01	ALHNALNFAQTNFENNVER;GCLLQTLSSPVADAR;TAAYETLNEVVR	1e-10	1e-10	1e-10	2.20419e+07	Importin subunit beta-1 OS=Arabidopsis thaliana OX=3702 GN=KPNB1 PE=1 SV=1	hypothetical protein AXG93_369s1380 [Marchantia polymorpha subsp. ruderalis]	Biological Process: obsolete protein import into nucleus, docking (GO:0000059);	K14293|TnS000639443t01	RNA transport (ko03013)
TnS000286365t01	GCVFTYDAVGSYER;QMSCPAMAQLLSNTLYYK;SPSPLLLPAK	1e-10	1.43113e+07	1e-10	7.70539e+06	Proteasome subunit beta type-1 OS=Petunia hybrida OX=4102 GN=PBF1 PE=2 SV=1	unknown [Picea sitchensis]	Molecular Function: threonine-type endopeptidase activity (GO:0004298);	K02732|TnS000286365t01	Proteasome (ko03050)
TnS000060595t01	SFDSPTDSLLVGQTLR;AIQIASDDAK;FVWSANR	1e-10	1e-10	1e-10	2.19583e+07	EP1-like glycoprotein 3 OS=Arabidopsis thaliana OX=3702 GN=At1g78850 PE=1 SV=1	unknown [Picea sitchensis]	--	--	--
TnS000031161t03	IAGAAQIIGVDVNSAR;SEESNMCHLLR;TITGSFFGNYKPR;AAVAWAAGEPLK	1e-10	1.89773e+07	1e-10	2.93488e+06	Alcohol dehydrogenase 2 OS=Zea mays OX=4577 GN=ADH2 PE=2 SV=1	unknown [Picea sitchensis]	Molecular Function: alcohol dehydrogenase (NAD) activity (GO:0004022);	K18857|TnS000031161t03	Glycolysis / Gluconeogenesis (ko00010);; Fatty acid degradation (ko00071);; Tyrosine metabolism (ko00350);; alpha-Linolenic acid metabolism (ko00592)
TnS000015235t02	FEAHSNQQFCR;NYLHYNLYDQAEK;IGDLELFR;DGAIDATIDHANGWMLSK;SVADNYASTFR;ETGDVYSTNEPQMAFNAR;IYSSAAIAR	1e-10	6.48852e+06	1e-10	1.53784e+07	Probable 26S proteasome non-ATPase regulatory subunit 3 OS=Daucus carota OX=4039 GN=21D7 PE=1 SV=2	unknown [Picea sitchensis]	Cellular Component: proteasome complex (GO:0000502);	K03033|TnS000015235t02	Proteasome (ko03050)
TnS000893183t02	LGLNNEDSSTYAVQSSAK;SAAASPTPAAPTVPSK;LSGPSQIR	1e-10	1e-10	1e-10	2.1788e+07	--	unknown [Picea sitchensis]	--	--	--
TnS000332527t01	LQKEEVQDAIQR;YSYLDTIGRPVIVLSK;VALPEGSYGPQISVPFYVEQHEETK;ISVVVESYDK;EEVQDAIQR;KVDATSHIVR;VDATSHIVR;DTAFVLSPYR	1e-10	8.50316e+06	1e-10	1.32257e+07	Dolichyl-diphosphooligosaccharide--protein glycosyltransferase subunit 1A OS=Oryza sativa subsp. japonica OX=39947 GN=OST1A PE=2 SV=1	dolichyl-diphosphooligosaccharide--protein glycosyltransferase subunit 1A [Amborella trichopoda]	Cellular Component: membrane (GO:0016020);	K12666|TnS000332527t01	N-Glycan biosynthesis (ko00510);; Protein processing in endoplasmic reticulum (ko04141)
TnS000428321t08	FEYFSDESAGGAGSR	1e-10	1e-10	1e-10	21659565	V-type proton ATPase subunit D OS=Arabidopsis thaliana OX=3702 GN=VHA-D PE=1 SV=2	unknown [Picea sitchensis]	Molecular Function: ATPase activity, coupled to transmembrane movement of substances (GO:0042626);	K02149|TnS000428321t08	Oxidative phosphorylation (ko00190);; Phagosome (ko04145)
TnS000942793t11	TQTWNGIQQDITGR;TESWQGLEQDITSR;DATVGEPLPSGGK;HFNWAVFGNELK;EQYITMGR	1e-10	1.78906e+06	1e-10	1.97975e+07	Putative Pol polyprotein from transposon element Bs1 OS=Zea mays OX=4577 PE=4 SV=1	PREDICTED: uncharacterized protein LOC103951721 [Pyrus x bretschneideri]	--	--	--
TnS000125481t04	VLELVHIAANK;GYDLVSGGTDNHLVLVNLK;MGTPALTSR	1e-10	1.37205e+07	1e-10	7.84496e+06	Serine hydroxymethyltransferase, mitochondrial OS=Pisum sativum OX=3888 PE=1 SV=1	mitochondrial serine hydroxymethyltransferase [Pinus pinaster]	Molecular Function: glycine hydroxymethyltransferase activity (GO:0004372);	K00600|TnS000125481t04	Glycine, serine and threonine metabolism (ko00260);; Cyanoamino acid metabolism (ko00460);; Glyoxylate and dicarboxylate metabolism (ko00630);; One carbon pool by folate (ko00670);; Carbon metabolism (ko01200);; Biosynthesis of amino acids (ko01230)
TnS000436783t06	SLQGLDFVVNEAEK;IILSFVNNYEDYGGR;ALQVSPGVYDEK;HLVEVGMEGFYGDSTPDR;VSAVFQQAAAHGLNVAR;KPVVFGEFGK;ASGANAASDDDFYSDPLTR	1e-10	1e-10	2.75229e+06	1.87922e+07	Mannan endo-1,4-beta-mannosidase 3 OS=Arabidopsis thaliana OX=3702 GN=MAN3 PE=2 SV=1	PREDICTED: mannan endo-1,4-beta-mannosidase 3-like [Camelina sativa]	Molecular Function: hydrolase activity, hydrolyzing O-glycosyl compounds (GO:0004553);	--	--
TnS000413353t06	VVVLGDGNAK	1e-10	2.15186e+07	1e-10	1e-10	Isoflavone reductase homolog IRL1 OS=Ginkgo biloba OX=3311 GN=IRL1 PE=1 SV=1	unknown [Picea sitchensis]	--	--	--
TnS000425017t02	LAGPILILGSR;ALLTSAAFLHLQNENFVK;HSSEYCSQHQNTLR;QGYQSSLQSR;EAASITEGFSGSDLK;SGSLGVNSLTPAESLESK;ENVEEGFDFK;QWNDLYGEGGSR;AQGNAGSSCSMLR;ITPIVLYLR	1e-10	1e-10	1e-10	2.15154e+07	ATPase family AAA domain-containing protein FIGL1 OS=Arabidopsis thaliana OX=3702 GN=FIGL1 PE=2 SV=2	hypothetical protein CDL15_Pgr017984 [Punica granatum]	--	--	--
TnS000264493t15	IFLDGNYLVGK	1e-10	9.53961e+06	1e-10	1.19308e+07	--	hypothetical protein VITISV_036490 [Vitis vinifera]	Molecular Function: catalytic activity (GO:0003824);	K16860|TnS000264493t15	Glycerophospholipid metabolism (ko00564);; Ether lipid metabolism (ko00565)
TnS000197537t04	EVSQVSHNTNLYR;YVIRPYTPISDPEAK	1e-10	9.08879e+06	1e-10	1.23789e+07	NADH-cytochrome b5 reductase-like protein OS=Arabidopsis thaliana OX=3702 GN=CBR2 PE=1 SV=2	NADH-cytochrome b5 reductase-like protein [Chenopodium quinoa]	--	K00326|TnS000197537t04	Amino sugar and nucleotide sugar metabolism (ko00520)
TnS000035771t08	STGFGLIYDSLDFAR	1e-10	1e-10	1e-10	2.14242e+07	40S ribosomal protein S24-2 OS=Arabidopsis thaliana OX=3702 GN=RPS24B PE=2 SV=2	predicted protein [Physcomitrella patens]	Molecular Function: nucleotide binding (GO:0000166);	K02974|TnS000035771t08	Ribosome (ko03010)
TnS000195423t01	GGGHTAPEYQPR	1.71601e+07	4.25993e+06	1e-10	1e-10	Putative serine carboxypeptidase-like 52 OS=Arabidopsis thaliana OX=3702 GN=SCPL52 PE=5 SV=1	PREDICTED: serine carboxypeptidase-like 7 [Oryza brachyantha]	Molecular Function: serine-type carboxypeptidase activity (GO:0004185);	--	--
TnS000498063t30	SFAQAVAASEEGVAPLR;SSQGILALK	1e-10	1e-10	1e-10	2.13682e+07	Eukaryotic translation initiation factor 3 subunit H OS=Arabidopsis thaliana OX=3702 GN=TIF3H1 PE=1 SV=2	unknown [Picea sitchensis]	Biological Process: mitotic G2 phase (GO:0000085);	K03247|TnS000498063t30	RNA transport (ko03013)
TnS000235975t03	AEGFNNLVLR;WDTTKPDGTPR;EVVVWGTGSPLR;GLVGSAIVR	1e-10	6.52591e+06	1e-10	1.47762e+07	Putative GDP-L-fucose synthase 2 OS=Arabidopsis thaliana OX=3702 GN=GER2 PE=1 SV=1	unknown [Picea sitchensis]	Molecular Function: catalytic activity (GO:0003824);	K02377|TnS000235975t03	Fructose and mannose metabolism (ko00051);; Amino sugar and nucleotide sugar metabolism (ko00520)
TnS000198341t01	FVELAEEQAQQFR;VNAFYSTPTIYTAEK;TMAVVLYNPLGWMR;QHVANDYALR	1.55608e+06	5.34166e+06	1e-10	1.43703e+07	Probable alpha-mannosidase At5g13980 OS=Arabidopsis thaliana OX=3702 GN=At5g13980 PE=2 SV=1	hypothetical protein PHYPA_029980 [Physcomitrella patens]	Molecular Function: binding (GO:0005488);	K01191|TnS000198341t01	Other glycan degradation (ko00511)
TnS000075981t01	IKPAVNQIETHPYFQR;DLIFNALQMGYR	1e-10	5.72286e+06	1e-10	1.55426e+07	NADP-dependent D-sorbitol-6-phosphate dehydrogenase OS=Malus domestica OX=3750 GN=S6PDH PE=2 SV=1	unknown [Picea sitchensis]	Cellular Component: cytosol (GO:0005829);	K00011|TnS000075981t01	Pentose and glucuronate interconversions (ko00040);; Fructose and mannose metabolism (ko00051);; Galactose metabolism (ko00052);; Glycerolipid metabolism (ko00561)
TnS000923949t05	LGGAGLDVYENEPVVPK;ELVNALVEGR	1e-10	7.93914e+06	1e-10	1.32901e+07	Hydroxyphenylpyruvate reductase OS=Plectranthus scutellarioides OX=4142 GN=HPPR PE=1 SV=2	hydroxyphenylpyruvate reductase [Amborella trichopoda]	--	K15919|TnS000923949t05	Glycine, serine and threonine metabolism (ko00260);; Glyoxylate and dicarboxylate metabolism (ko00630)
TnS000484547t01	IYDNMQKPAFVFDGR;IAILGFAFK;AILSIYDPQVTEDQIQR;AVYANWVPEDR;NILDVQQLR	1e-10	5.71031e+06	1e-10	1.55084e+07	UDP-glucose 6-dehydrogenase 3 OS=Oryza sativa subsp. japonica OX=39947 GN=UGD3 PE=2 SV=1	UDP-glucose dehydrogenase [Larix gmelinii]	Molecular Function: UDP-glucose 6-dehydrogenase activity (GO:0003979);	K00012|TnS000484547t01	Pentose and glucuronate interconversions (ko00040);; Ascorbate and aldarate metabolism (ko00053);; Starch and sucrose metabolism (ko00500);; Amino sugar and nucleotide sugar metabolism (ko00520)
Gnetum_montanum_newGene_397.1	TEGFPEGECDFHVASR	1e-10	1e-10	1e-10	2.11817e+07	Defensin-2 OS=Pinus sylvestris OX=3349 GN=Def2 PE=3 SV=1	unknown [Picea sitchensis]	Cellular Component: extracellular region (GO:0005576);	--	--
TnS000629727t01	YTPTDSSLIPTGQILPVR	1.12777e+07	9.87821e+06	1e-10	1e-10	--	unknown [Picea sitchensis]	Molecular Function: aldose 1-epimerase activity (GO:0004034);	K01785|TnS000629727t01	Glycolysis / Gluconeogenesis (ko00010);; Galactose metabolism (ko00052)
TnS000375239t02	GGLVFWADTVGPQQIYSR;TSPQVIVDLINVGK;QDIFSDLER	1e-10	2.45147e+06	1e-10	1.85755e+07	Peroxisomal fatty acid beta-oxidation multifunctional protein AIM1 OS=Arabidopsis thaliana OX=3702 GN=AIM1 PE=1 SV=1	unknown [Picea sitchensis]	Molecular Function: 3-hydroxyacyl-CoA dehydrogenase activity (GO:0003857);	K10527|TnS000375239t02	Fatty acid degradation (ko00071);; alpha-Linolenic acid metabolism (ko00592);; Fatty acid metabolism (ko01212)
TnS000589683t05	YSAGIVPVMYTR	1e-10	2.09946e+07	1e-10	1e-10	Expansin-A1 OS=Arabidopsis thaliana OX=3702 GN=EXPA1 PE=2 SV=1	expansin-A10 [Vigna radiata var. radiata]	Cellular Component: extracellular region (GO:0005576);	--	--
TnS000104645t01	LNEDSLGYLGELGVK;ALESSISPIVVLATNR;TALALGVAQELGSK;ALLLAGAPGTGK	1e-10	1e-10	1e-10	2.09789e+07	RuvB-like protein 1 OS=Arabidopsis thaliana OX=3702 GN=RIN1 PE=1 SV=1	DNA helicase, TBP-interacting protein [Physcomitrella patens]	Molecular Function: ATP binding (GO:0005524);	--	--
TnS000423245t01	DPGYIHTSFLK;ESLTFLAAAGTETYTR	1e-10	1e-10	1e-10	2.09749e+07	Probable inactive purple acid phosphatase 27 OS=Arabidopsis thaliana OX=3702 GN=PAP27 PE=2 SV=1	purple acid phosphatase 1 [Pinus massoniana]	--	--	--
TnS000865407t03	LNGYGYDNLILR;FGDAANEAASR;IIEYHFNEAGHK;GFGFVNFQNR	1e-10	7.59026e+06	1e-10	1.32841e+07	Oligouridylate-binding protein 1A OS=Arabidopsis thaliana OX=3702 GN=UBP1A PE=1 SV=1	eukaryotic translation initiation factor 3 subunit G-like [Olea europaea var. sylvestris]	--	K03248|TnS000865407t03	RNA transport (ko03013)
TnS000950953t10	AALGVHENAYK;APNKEEFHEETR;TIPSTPYEPLVLR;TAFENAVK	1e-10	3.36713e+06	1e-10	1.75038e+07	Asparagine synthetase [glutamine-hydrolyzing] OS=Asparagus officinalis OX=4686 PE=2 SV=2	unknown [Picea sitchensis]	Molecular Function: asparagine synthase (glutamine-hydrolyzing) activity (GO:0004066);	K01953|TnS000950953t10	Alanine, aspartate and glutamate metabolism (ko00250)
TnS000133619t04	NPFVICGSTFTPIYR;VIDDKDHWYR;LAAELGDNLPTVPSSK;LTQMNTDLFGGGDAVVK;GVNWAAFHPSLPLIVSGADDR;DIQLIPIR;SSLAGDHVAAGNFDTAMR;TVSPADDILR;GWNETATPNVR;QDIIVSNSEDK	1e-10	6.89051e+06	1e-10	1.39775e+07	Coatomer subunit alpha-1 OS=Arabidopsis thaliana OX=3702 GN=At1g62020 PE=2 SV=2	PREDICTED: coatomer subunit alpha-1-like [Nelumbo nucifera]	Molecular Function: structural molecule activity (GO:0005198);	--	--
TnS000970257t02	NTGQTCVCVNR;FAQMFAAAVQSMR;ILVQDGVYER	1e-10	4.5558e+06	1e-10	1.63035e+07	Succinate-semialdehyde dehydrogenase, mitochondrial OS=Arabidopsis thaliana OX=3702 GN=ALDH5F1 PE=1 SV=2	PREDICTED: succinate-semialdehyde dehydrogenase, mitochondrial isoform X1 [Solanum pennellii]	Molecular Function: 3-chloroallyl aldehyde dehydrogenase activity (GO:0004028);	K17761|TnS000970257t02	Alanine, aspartate and glutamate metabolism (ko00250);; Butanoate metabolism (ko00650)
TnS000642093t01	NALLQTLSSSVYDAR;IAGIEIPR;ALYNALDFAQTNFDNDVER;DLSSGQLHR	1e-10	4.9982e+06	1e-10	1.58077e+07	Importin subunit beta-1 OS=Arabidopsis thaliana OX=3702 GN=KPNB1 PE=1 SV=1	unknown [Picea sitchensis]	Biological Process: obsolete protein import into nucleus, docking (GO:0000059);	K14293|TnS000642093t01	RNA transport (ko03013)
TnS000012243t01	SLSSSAFESGAQEQVEK;EGVEHVFAYPGGASVEIHQALTR;SSSLALVQEQESR	1e-10	1e-10	1e-10	20751618	Acetolactate synthase 1, chloroplastic OS=Brassica napus OX=3708 PE=3 SV=1	hypothetical protein GOBAR_AA05275 [Gossypium barbadense]	Molecular Function: magnesium ion binding (GO:0000287);	K01652|TnS000012243t01	Valine, leucine and isoleucine biosynthesis (ko00290);; Butanoate metabolism (ko00650);; C5-Branched dibasic acid metabolism (ko00660);; Pantothenate and CoA biosynthesis (ko00770);; 2-Oxocarboxylic acid metabolism (ko01210);; Biosynthesis of amino acids (ko01230)
TnS000560433t05	VISGFQLPDSYR;YVFVDQGTNLQGK	1e-10	1e-10	1e-10	2.07266e+07	Signal peptidase complex subunit 3B OS=Arabidopsis thaliana OX=3702 GN=At5g27430 PE=2 SV=1	unknown [Picea sitchensis]	Cellular Component: signal peptidase complex (GO:0005787);	K12948|TnS000560433t05	Protein export (ko03060)
TnS001016289t05	TLGLILLR;FMAFDR	1e-10	1e-10	1e-10	2.06941e+07	Sm-like protein LSM3A OS=Arabidopsis thaliana OX=3702 GN=LSM3A PE=1 SV=1	PREDICTED: small nuclear ribonucleoprotein-associated protein B [Theobroma cacao]	--	K11086|TnS001016289t05	Spliceosome (ko03040)
TnS000054059t03	GFDYELYNR;GTLFPMCGMNLAFNR	1e-10	2.55466e+06	1e-10	1.80188e+07	UDP-arabinopyranose mutase 1 OS=Oryza sativa subsp. japonica OX=39947 GN=UAM1 PE=1 SV=1	PREDICTED: UDP-arabinopyranose mutase 1 [Musa acuminata subsp. malaccensis]	Molecular Function: intramolecular transferase activity (GO:0016866);	--	--
TnS000896885t02	VVAIIAEGVPEGDTK;FGGAIDDAAR	1e-10	3.77779e+06	1e-10	1.67219e+07	ATP-citrate synthase beta chain protein 1 OS=Oryza sativa subsp. japonica OX=39947 GN=ACLB-1 PE=2 SV=1	unknown [Picea sitchensis]	Molecular Function: ATP citrate synthase activity (GO:0003878);	K01648|TnS000896885t02	Citrate cycle (TCA cycle) (ko00020)
TnS000842757t01	LQQTLDLGDQGLIPLEVR;IYAIDTLQDPR;YLILPALLSGR;NCCAATGPGYASPK	1e-10	1e-10	1e-10	2.04993e+07	Selenium-binding protein 1 OS=Arabidopsis thaliana OX=3702 GN=SBP1 PE=1 SV=1	unknown [Picea sitchensis]	Molecular Function: selenium binding (GO:0008430);	--	--
TnS000548585t11	DFESLDSDGGPGPQR;STITTVSGSGGTR;ANANADAAAPASAPK	1e-10	1e-10	1e-10	2.04913e+07	RNA-binding protein Y14A OS=Oryza sativa subsp. japonica OX=39947 GN=Y14A PE=1 SV=1	unknown [Picea sitchensis]	Molecular Function: nucleotide binding (GO:0000166);	K12876|TnS000548585t11	RNA transport (ko03013);; mRNA surveillance pathway (ko03015);; Spliceosome (ko03040)
Gnetum_montanum_newGene_2288.1	VQTSVDEITR	1e-10	1e-10	1e-10	2.04718e+07	--	--	--	--	--
TnS000282047t03	AVSSSGEGLVR;ELVNVEEFLSATK;TPASFEPSIDYVVTK;VDPDRPVLVDK;SVGESMALGR;IWGTSPDSIDAAEDR;NDFYEVK;YGVELIGAK	1e-10	1e-10	1e-10	2.04228e+07	Carbamoyl-phosphate synthase large chain, chloroplastic OS=Arabidopsis thaliana OX=3702 GN=CARB PE=1 SV=1	PREDICTED: carbamoyl-phosphate synthase large chain, chloroplastic [Cucumis sativus]	--	K01955|TnS000282047t03	Pyrimidine metabolism (ko00240);; Alanine, aspartate and glutamate metabolism (ko00250)
TnS000414293t04	NNLETYAYNMK;ITPSWVAFTDTER;EAEEFAEEDKK;ALEDANLQK;SQIHELVLVGGSTR;SQVFTTYQDQQTMVSIK;DAGIIAGLNVAR;LADKIDEDDKEK	1e-10	2.3796e+06	1e-10	1.80299e+07	Luminal-binding protein 5 OS=Nicotiana tabacum OX=4097 GN=BIP5 PE=2 SV=1	unknown [Picea sitchensis]	Molecular Function: ATP binding (GO:0005524);	K09490|TnS000414293t04	Protein export (ko03060);; Protein processing in endoplasmic reticulum (ko04141)
TnS000245817t03	FLPCYQVVESMR	1e-10	1e-10	1e-10	2.03894e+07	Probable isoaspartyl peptidase/L-asparaginase 3 OS=Arabidopsis thaliana OX=3702 GN=At5g61540 PE=2 SV=1	PREDICTED: probable isoaspartyl peptidase/L-asparaginase 3 isoform X1 [Ricinus communis]	Molecular Function: N4-(beta-N-acetylglucosaminyl)-L-asparaginase activity (GO:0003948);	K01444|TnS000245817t03	Other glycan degradation (ko00511)
TnS000958803t05	NMEDICPEDMQVR;VEGPPVSVALFR;VVACAPIK	1e-10	1e-10	1e-10	2.03193e+07	Thaumatin-like protein OS=Arabidopsis thaliana OX=3702 GN=At1g18250 PE=2 SV=2	PREDICTED: thaumatin-like protein [Lupinus angustifolius]	--	--	--
TnS000704479t01	NLLSPSTPQFFNTLYDPYR;GTLFPMCGMNLGFNR	1e-10	1e-10	1e-10	2.02291e+07	Probable UDP-arabinopyranose mutase 1 OS=Pisum sativum OX=3888 GN=UPTG PE=1 SV=1	UDP-arabinopyranose mutase 3 [Dendrobium catenatum]	Molecular Function: intramolecular transferase activity (GO:0016866);	--	--
TnS000838859t03	AAVIYYNLSDQALK;VSGYGGWFLLR;LSLHDPVLPLNIEASTK;DITDILER;FFTSSGGLGK	1e-10	4.9079e+06	1e-10	1.52249e+07	--	Alpha-D-phosphohexomutase superfamily [Macleaya cordata]	Molecular Function: phosphomannomutase activity (GO:0004615);	--	--
TnS000078327t03	VMEAAGFTNLTFK	1e-10	1e-10	1e-10	2.00883e+07	Probable carboxylesterase Os04g0669500 OS=Oryza sativa subsp. japonica OX=39947 GN=Os04g0669500 PE=3 SV=1	unknown [Picea sitchensis]	Molecular Function: hydrolase activity (GO:0016787);	K06130|TnS000078327t03	Glycerophospholipid metabolism (ko00564)
TnS000845445t04	KADAAGSTGDLYNAYK;TPVGPAYASQR;NQVVDNGPLQGSNQPAK;KIPDIPGSSSATSSETAGNR;APEFLGNILGK;EFYSVGDLK;NYSTEKPLPSSR;QQQAPLLDSNVNVSAEPK;EVVGPMASGNLVDR;GSYTQPTQPNSNFK;FVGSNETYASK	1e-10	2.83562e+06	1e-10	1.70867e+07	Eukaryotic translation initiation factor 4G OS=Oryza sativa subsp. japonica OX=39947 GN=Os07g0555200 PE=2 SV=2	PREDICTED: eukaryotic translation initiation factor 4G-like [Vigna angularis]	--	K03260|TnS000845445t04	RNA transport (ko03013)
TnS000104175t03	GGYGELYGGLGAGGYSSSYR;VVEHQIMLDHSTGR;VVEHQIMLDHSTGR	1e-10	1.65703e+06	1e-10	1.82545e+07	Heterogeneous nuclear ribonucleoprotein 1 OS=Arabidopsis thaliana OX=3702 GN=RNP1 PE=1 SV=1	unknown [Picea sitchensis]	Molecular Function: nucleotide binding (GO:0000166);	K12741|TnS000104175t03	Spliceosome (ko03040)
TnS000483985t01	LATLQNVINVPELNK;IFGLGSGPK;LLDLLDFCTK;IRDEWIENDLPGWIGENR	1e-10	1e-10	1e-10	1.99074e+07	--	unknown [Picea sitchensis]	--	--	--
TnS000054473t03	WIEYDDENPIQQR;DLFGELDR;NNNLDPTSHLLTVATK	1e-10	5.41437e+06	1e-10	1.44538e+07	Ubiquitin carboxyl-terminal hydrolase 6 OS=Arabidopsis thaliana OX=3702 GN=UBP6 PE=1 SV=1	unknown [Picea sitchensis]	Molecular Function: obsolete ubiquitin thiolesterase activity (GO:0004221);	--	--
TnS000380803t03	ALSSSTVEHK;IPATWQGIEASR;LAYDTHGTIR	1e-10	1e-10	1e-10	1.98597e+07	--	unknown [Picea sitchensis]	Molecular Function: catalytic activity (GO:0003824);	K00616|TnS000380803t03	Pentose phosphate pathway (ko00030);; Carbon metabolism (ko01200);; Biosynthesis of amino acids (ko01230)
TnS000817183t14	AHQVVEDGYEFFAK;QVQLSEPEIR	1e-10	4.08076e+06	1e-10	1.56981e+07	Serine/threonine-protein phosphatase PP1 OS=Oryza sativa subsp. japonica OX=39947 GN=Os03g0268000 PE=2 SV=2	unknown [Picea sitchensis]	Molecular Function: phosphoprotein phosphatase activity (GO:0004721);	K06269|TnS000817183t14	mRNA surveillance pathway (ko03015)
TnS000799009t02	FENTAEALSAATLIVDGKPSK;TYNAAADSTIGLEK;KAEDEDEATPVTAK;LDNVEDLWK;IDALGDDADNSVGYESR;LIAHAGSLLNLAK;DAAIISMGTEISEHDMQNIR	1e-10	1e-10	1e-10	1.97708e+07	Probable nucleolar protein 5-2 OS=Arabidopsis thaliana OX=3702 GN=NOP5-2 PE=1 SV=1	PREDICTED: probable nucleolar protein 5-1 [Nelumbo nucifera]	--	K14565|TnS000799009t02	Ribosome biogenesis in eukaryotes (ko03008)
TnS000156791t04	LDGAYQEAQK;QIILENNDNKPVTNSR;SYSEDDVHQSIK;GMQPGASLPR;GYQNPSDVR;NSGSQGAAANGEVQTDK	1e-10	2.88598e+06	1e-10	1.67533e+07	30-kDa cleavage and polyadenylation specificity factor 30 OS=Arabidopsis thaliana OX=3702 GN=CPSF30 PE=1 SV=1	PREDICTED: YTH domain-containing family protein 1 isoform X2 [Elaeis guineensis]	--	--	--
TnS000786369t01	EAYLVEHFVPLLK;FGATIEPEYLR;LLPVIIEVAK;ILTDDDQDSVR;WLGDQVYSIR;SSLASVITGMAPILGK;VLELVNNPHYLYR	1e-10	2.66991e+06	1e-10	1.69008e+07	Serine/threonine-protein phosphatase 2A 65 kDa regulatory subunit A beta isoform OS=Arabidopsis thaliana OX=3702 GN=PP2AA2 PE=1 SV=2	protein photphatase 2A subunit A3 [Sesuvium portulacastrum]	--	K03456|TnS000786369t01	mRNA surveillance pathway (ko03015)
TnS000467859t01	NMYNGDHINVTENR;FLANVDPIDVSR;TFTTAETMLNAR;EHVVEINK;NVVEDVWK	1e-10	3.88072e+06	1e-10	1.56878e+07	Glucose-6-phosphate isomerase, cytosolic 1 OS=Clarkia xantiana OX=3938 GN=PGIC1 PE=3 SV=1	glucose-6-phosphate isomerase, cytosolic [Arachis ipaensis]	Molecular Function: glucose-6-phosphate isomerase activity (GO:0004347);	K01810|TnS000467859t01	Glycolysis / Gluconeogenesis (ko00010);; Pentose phosphate pathway (ko00030);; Starch and sucrose metabolism (ko00500);; Amino sugar and nucleotide sugar metabolism (ko00520);; Carbon metabolism (ko01200)
TnS000822481t01	SGEDTVAALNIR	1e-10	1e-10	1e-10	19492409	Probable methionine--tRNA ligase OS=Oryza sativa subsp. japonica OX=39947 GN=Os06g0508700 PE=2 SV=2	PREDICTED: aminoacyl tRNA synthase complex-interacting multifunctional protein 1 isoform X1 [Populus euphratica]	Biological Process: cellular metabolic process (GO:0044237);	--	--
TnS000142969t01	TSQDEGDENVGAGDDR;GGQNISQIR;VAEQLSDCDER;GGSIITELR;EVMPGADDTVYR	1e-10	14375038	1e-10	5.11249e+06	KH domain-containing protein At4g18375 OS=Arabidopsis thaliana OX=3702 GN=At4g18375 PE=2 SV=1	unknown [Picea sitchensis]	--	--	--
TnS000764719t01	LGSHHAAEDFAVR;LSFAFVYPDR;QVGMTYSYPNPR;DEVQIYTWR	1e-10	5.40298e+06	1e-10	1.40608e+07	Histone deacetylase complex subunit SAP18 OS=Arabidopsis thaliana OX=3702 GN=At2g45640 PE=1 SV=1	unknown [Picea sitchensis]	Cellular Component: nucleolus (GO:0005730);	K14324|TnS000764719t01	RNA transport (ko03013);; mRNA surveillance pathway (ko03015)
TnS000522407t02	VFSVPEEAPFTAVLK	1e-10	1e-10	1e-10	1.94429e+07	Ubiquitin-fold modifier 1 OS=Arabidopsis thaliana OX=3702 GN=At1g77710 PE=3 SV=1	ubiquitin-fold modifier 1 [Amborella trichopoda]	Biological Process: phosphatidylinositol biosynthetic process (GO:0006661);	--	--
TnS000356227t08	YYGGNEYIDQSER;LIIVGASAYPR;AYQQQVVANCQSLAK;YSEGLPGK	1e-10	3.91756e+06	1e-10	1.54535e+07	Serine hydroxymethyltransferase 3, chloroplastic OS=Arabidopsis thaliana OX=3702 GN=SHM3 PE=1 SV=2	unknown [Picea sitchensis]	Molecular Function: glycine hydroxymethyltransferase activity (GO:0004372);	K00600|TnS000356227t08	Glycine, serine and threonine metabolism (ko00260);; Cyanoamino acid metabolism (ko00460);; Glyoxylate and dicarboxylate metabolism (ko00630);; One carbon pool by folate (ko00670);; Carbon metabolism (ko01200);; Biosynthesis of amino acids (ko01230)
TnS000797021t01	VVGMNPELLESR;VVGMNPELLESR	1e-10	1e-10	1e-10	1.92657e+07	Thioredoxin H4-2 OS=Oryza sativa subsp. japonica OX=39947 GN=Os05g0169000 PE=2 SV=1	unknown [Picea sitchensis]	Biological Process: glycerol ether metabolic process (GO:0006662);	--	--
TnS000402349t02	IVNYNHIMPTR;STVAIDKLETR;IVNYNHIMPTR	1e-10	1e-10	1e-10	1.9241e+07	60S ribosomal protein L27-2 OS=Arabidopsis thaliana OX=3702 GN=RPL27B PE=2 SV=2	unknown [Picea sitchensis]	Molecular Function: structural constituent of ribosome (GO:0003735);	K02901|TnS000402349t02	Ribosome (ko03010)
TnS013909574t01	AGVDNTALLQATDR;HQIVETEHLMK;TAISEGLAQR	1e-10	4.17933e+06	1e-10	1.50585e+07	Chaperone protein ClpB2, chloroplastic OS=Oryza sativa subsp. japonica OX=39947 GN=CLPB2 PE=2 SV=1	Chaperone protein ClpB3, chloroplastic [Capsicum chinense]	Molecular Function: ATP binding (GO:0005524);	--	--
TnS000548585t01	AYGGVLSGVAVR	1e-10	8.46455e+06	1e-10	1.07662e+07	60S ribosomal protein L34-3 OS=Arabidopsis thaliana OX=3702 GN=RPL34C PE=2 SV=1	PREDICTED: 60S ribosomal protein L34 [Nelumbo nucifera]	Molecular Function: structural constituent of ribosome (GO:0003735);	K02915|TnS000548585t01	Ribosome (ko03010)
TnS000842589t03	YVVNQVTIGEYECPGR;TIVADLESEAR;DWLETGNLLSYAK	1e-10	1e-10	1e-10	1.92145e+07	--	unknown [Picea sitchensis]	Molecular Function: sequence-specific DNA binding (GO:0043565);	--	--
TnS000335427t08	AFDEGWGAVIAK;ILIASIMEEYNK;HNFTSIEDFR;AAWQELIER;VINVTPR	1e-10	1e-10	1e-10	1.91702e+07	Dihydropyrimidine dehydrogenase (NADP(+)), chloroplastic OS=Arabidopsis thaliana OX=3702 GN=PYD1 PE=1 SV=1	dihydropyrimidine dehydrogenase (NADP(+)), chloroplastic [Cajanus cajan]	Molecular Function: dihydroorotate oxidase activity (GO:0004158);	K00207|TnS000335427t08	Pyrimidine metabolism (ko00240);; beta-Alanine metabolism (ko00410);; Pantothenate and CoA biosynthesis (ko00770)
TnS000946121t01	SGNGLAISNLETWGGLMGDK;LVYTVDLCK;GNLDIFSGR;WDYFER;FSVETWLGPDVINPK	1e-10	1e-10	1e-10	1.91635e+07	PLAT domain-containing protein 1 OS=Arabidopsis thaliana OX=3702 GN=PLAT1 PE=1 SV=1	hypothetical protein AXF42_Ash019288 [Apostasia shenzhenica]	Cellular Component: membrane (GO:0016020);	--	--
TnS000674141t20	AGDDLPTPDK;EPAATPDNAETYNENLIR;VSTTHALSILSR	1.2566e+07	2.23144e+06	4.31319e+06	1e-10	Glucan endo-1,3-beta-glucosidase 13 OS=Arabidopsis thaliana OX=3702 GN=At5g56590 PE=1 SV=1	PREDICTED: glucan endo-1,3-beta-glucosidase 13 [Nelumbo nucifera]	--	--	--
TnS000559449t04	LQALWNHPAGPK	1e-10	1.73913e+06	1e-10	17358802	Mitochondrial pyruvate carrier 4 OS=Arabidopsis thaliana OX=3702 GN=MPC4 PE=3 SV=1	uncharacterized protein LOC100306167 [Glycine max]	Cellular Component: mitochondrial inner membrane (GO:0005743);	--	--
TnS001016353t02	DTTISTLATEVSGK;VIGVLLGTVHR	1e-10	1e-10	1e-10	1.90888e+07	26S proteasome non-ATPase regulatory subunit 7 homolog A OS=Arabidopsis thaliana OX=3702 GN=RPN8A PE=1 SV=1	unknown [Picea sitchensis]	Cellular Component: proteasome complex (GO:0000502);	K03038|TnS001016353t02	Proteasome (ko03050)
TnS000495255t04	DYDESDLAYLQK	1e-10	1e-10	1e-10	1.90288e+07	--	--	--	--	--
TnS000906529t05	ALLIDEIWHAAGDR;WAQALSIQANPINVPTSFK;DTWAFLDNR;ESDTSQSSASASQNEEEEPK;AEELSNLALNER;LVEEVDSR	1e-10	1e-10	1e-10	1.90229e+07	--	unknown [Picea sitchensis]	Molecular Function: DNA binding (GO:0003677);	--	--
TnS000142969t08	QGLAGANTGNVQGTSPNR;NILVEVNEASQQGSSPSDHVR;ISEAPVAHIR;MEGGSTGLGDTELVSK;FFLDLGSNSR	1e-10	4.37854e+06	1e-10	1.46414e+07	Transcription factor Pur-alpha 1 OS=Arabidopsis thaliana OX=3702 GN=PURA1 PE=1 SV=2	unknown [Picea sitchensis]	--	--	--
TnS000959243t01	ALGDPQLPADLDQAVR	1e-10	1e-10	1e-10	1.90063e+07	Protein RETICULATA-RELATED 4, chloroplastic OS=Arabidopsis thaliana OX=3702 GN=RER4 PE=2 SV=1	protein RETICULATA-RELATED 4, chloroplastic-like [Olea europaea var. sylvestris]	Cellular Component: mitochondrion (GO:0005739);	--	--
TnS000012243t04	GSGTTVQLLDGKPTPTK;EVINAIDK	1e-10	1e-10	1e-10	1.89495e+07	SAL1 phosphatase OS=Arabidopsis thaliana OX=3702 GN=SAL1 PE=1 SV=1	sal1 phosphatase [Quercus suber]	--	K15422|TnS000012243t04	Inositol phosphate metabolism (ko00562);; Sulfur metabolism (ko00920);; Phosphatidylinositol signaling system (ko04070)
TnS000111245t02	NSLPDQVVVQR;DSQPSAIADEMR	1e-10	1e-10	1e-10	1.89463e+07	Eukaryotic translation initiation factor 6-2 OS=Arabidopsis thaliana OX=3702 GN=EIF6-2 PE=2 SV=1	unknown [Picea sitchensis]	Molecular Function: translation initiation factor activity (GO:0003743);	K03264|TnS000111245t02	Ribosome biogenesis in eukaryotes (ko03008)
TnS000921607t01	AGEQVEFR	1e-10	1e-10	1e-10	1.88533e+07	Cold shock domain-containing protein 4 OS=Arabidopsis thaliana OX=3702 GN=CSP4 PE=1 SV=1	hypothetical protein SELMODRAFT_187582 [Selaginella moellendorffii]	Molecular Function: DNA binding (GO:0003677);	--	--
TnS000162935t04	SLQSVLDLTNDWTK;YEQISELLQGLAER;FGFQLSTLQPVK;HVAEDILQIAK;FGWEAVMEGDNIIGLK;SHIWTDTDNSR	1e-10	1e-10	1e-10	1.88477e+07	Glutamate--cysteine ligase, chloroplastic OS=Nicotiana tabacum OX=4097 GN=GSH1 PE=2 SV=2	PREDICTED: glutamate--cysteine ligase, chloroplastic-like [Nicotiana tabacum]	Biological Process: defense response to insect (GO:0002213);	K01919|TnS000162935t04	Glutathione metabolism (ko00480)
TnS000003901t06	VVQGDVLPDNTIGR	1e-10	1e-10	1e-10	1.88436e+07	Eukaryotic translation initiation factor 3 subunit F OS=Arabidopsis thaliana OX=3702 GN=TIF3F1 PE=1 SV=1	unknown [Picea sitchensis]	Biological Process: formation of translation preinitiation complex (GO:0001731);	K03249|TnS000003901t06	RNA transport (ko03013)
TnS000249711t02	AIIGTIGDVDAYQLPDAK;VILQDVQLTDQQR;IINEYLDQFDANSAANESEVKPQK;GQLEPSSQIIVNAK;VPQGNEAVVIPTQVNYVGK;LKQETSDPPEALK;TIDIYDETSK;ELLGALPGSSSSK;VGDLFNLVR;IDSWDYR	1e-10	1e-10	1e-10	1.8823e+07	Presequence protease 1, chloroplastic/mitochondrial OS=Arabidopsis thaliana OX=3702 GN=PREP1 PE=1 SV=2	PREDICTED: presequence protease 1, chloroplastic/mitochondrial isoform X1 [Elaeis guineensis]	--	--	--
TnS000412825t05	EGISLETLVER;LAAEYEEGNVILK;VLSQSYSAIR	1e-10	1e-10	1e-10	1.88188e+07	Ubiquitin thioesterase otubain-like OS=Arabidopsis thaliana OX=3702 GN=At1g28120 PE=2 SV=2	unknown [Picea sitchensis]	Molecular Function: peptidase activity (GO:0008233);	--	--
TnS000974901t11	SGLSVGINAGHTLTK	1e-10	1e-10	1e-10	18809326	60S ribosomal protein L36-2 OS=Arabidopsis thaliana OX=3702 GN=RPL36B PE=3 SV=1	unknown [Picea sitchensis]	Molecular Function: structural constituent of ribosome (GO:0003735);	K02920|TnS000974901t11	Ribosome (ko03010)
TnS000933503t10	AFSQQQQQQYR	1e-10	1e-10	1e-10	1.87247e+07	Acyl-CoA-binding domain-containing protein 2 OS=Arabidopsis thaliana OX=3702 GN=ACBP2 PE=1 SV=1	unknown [Picea sitchensis]	--	--	--
TnS000008661t02	TSKPGIFAIGDVASFPLK;DVADADSLVSAMEK;LPNSIGGDLAGVHYIR;LDTTVVFPGK;ENVAPYERPALTK;TYDGGIDVDGQFR	1e-10	2.25274e+06	1e-10	1.64624e+07	Monodehydroascorbate reductase, chloroplastic/mitochondrial OS=Arabidopsis thaliana OX=3702 GN=MDAR5 PE=1 SV=3	PREDICTED: monodehydroascorbate reductase 5, mitochondrial [Nelumbo nucifera]	Molecular Function: ATP binding (GO:0005524);	K08232|TnS000008661t02	Ascorbate and aldarate metabolism (ko00053)
TnS000701611t03	EKQEEEDSAAGGELSGHQK;TGEYVEHHLK;SGSENEIEGDNAAPR	1.14705e+06	1.32371e+07	1e-10	4.31681e+06	Calnexin homolog OS=Glycine max OX=3847 PE=2 SV=1	unknown [Picea sitchensis]	Molecular Function: calcium ion binding (GO:0005509);	K08054|TnS000701611t03	Protein processing in endoplasmic reticulum (ko04141);; Phagosome (ko04145)
TnS000410711t04	AVLYIPGVR;EMISSPGFDGK	1.86797e+07	1e-10	1e-10	1e-10	--	unknown [Picea sitchensis]	--	--	--
TnS000149603t02	SVIVANTGHGMINSAR;TPMIVHYSNAGTSNLDR;TVSNYAGIKPGPR;TAEQLLFLTPR;GYAEFLGSYFSCQAIDR	1e-10	1e-10	1.3343e+07	5.32607e+06	--	hypothetical protein PAHAL_C00872, partial [Panicum hallii]	--	--	--
TnS000626265t09	SVIVANTGHGMINAAR;SVIVANTGHGMINAAR;FADYTLGIGPLPYPPVCGPIGNK	1e-10	1e-10	1.3343e+07	5.32607e+06	--	PREDICTED: bark storage protein A [Elaeis guineensis]	--	--	--
TnS000567891t02	AEQDQADNLADR;YTEFLLSTAAGK;LYAFLGQQFVK;TGLSTSVTPFEK	1e-10	2.13595e+06	1e-10	1.64705e+07	Bifunctional TH2 protein, mitochondrial OS=Arabidopsis thaliana OX=3702 GN=TH2 PE=1 SV=1	unknown [Picea sitchensis]	--	--	--
TnS000212537t01	ISASLAIPSDTAKPK;YSFPSSSGQIK	1e-10	1e-10	1e-10	1.85883e+07	Outer envelope pore protein 24A, chloroplastic OS=Arabidopsis thaliana OX=3702 GN=OEP24A PE=1 SV=1	unknown [Picea sitchensis]	--	--	--
TnS001024781t08	VVMDTLTGR;LNWASSSAGER	1e-10	1e-10	1e-10	1.85792e+07	Polyadenylate-binding protein RBP45 OS=Nicotiana plumbaginifolia OX=4092 GN=RBP45 PE=1 SV=1	unknown [Picea sitchensis]	Molecular Function: nucleotide binding (GO:0000166);	--	--
TnS000769385t03	LENTLNYGLER;DTNTFASASLDR;EEPVASMDSSGK;IAFDSQSESK;AVPADFEVTDGER;HAEIQTVNIR	1e-10	4.70883e+06	1e-10	1.3794e+07	Coatomer subunit beta&apos;-1 OS=Oryza sativa subsp. japonica OX=39947 GN=Os06g0143900 PE=2 SV=1	PREDICTED: coatomer subunit beta&apos;-2 isoform X1 [Nelumbo nucifera]	Molecular Function: structural molecule activity (GO:0005198);	--	--
TnS000900725t04	GDAPESEDVPSEQHQK;VSGIVHGGLPK;QQYQIDVATNVK;NAVESYVYDMR;NAVESYVYDMR;GCALQCAILSPTFK	1e-10	1.02147e+07	1e-10	8.25007e+06	Heat shock 70 kDa protein 15 OS=Arabidopsis thaliana OX=3702 GN=HSP70-15 PE=1 SV=1	PREDICTED: heat shock 70 kDa protein 15-like [Nelumbo nucifera]	--	--	--
TnS000234759t04	ILIGSGHPEFSSPR;APSDPTVDLNMQLVK;ALEASGGNVER;KPVSAYALNLQQIDSGVIIPPSGWK;TAGLATFPEYLVLHMR;NWDGTGGNNHALEHYYATK;EQEYEESYK	1e-10	1.87016e+06	1e-10	1.65393e+07	Ubiquitin carboxyl-terminal hydrolase 14 OS=Arabidopsis thaliana OX=3702 GN=UBP14 PE=1 SV=1	PREDICTED: ubiquitin carboxyl-terminal hydrolase 14 isoform X2 [Nelumbo nucifera]	--	--	--
TnS000120979t07	ALFEFGQGPYNTLR;TNQSYYGESR	1e-10	1e-10	1e-10	1.8369e+07	Eukaryotic translation initiation factor 3 subunit B OS=Arabidopsis thaliana OX=3702 GN=TIF3B1 PE=1 SV=1	unknown [Picea sitchensis]	--	--	--
TnS000252867t03	ALTGQSTVPNVFIGGK	1e-10	1e-10	1e-10	1.83591e+07	Monothiol glutaredoxin-S10 OS=Oryza sativa subsp. japonica OX=39947 GN=GRXS10 PE=2 SV=2	unknown [Picea sitchensis]	--	--	--
TnS000060161t07	DHVVTYTQHVGDFSYSR;FSVGGLADVAEIK;LADFGAAISGANR;SILAEKEPDNQYLANSK;IICLSGPPGVGK;ATAFEVISTLR;ILEFIAVGK;LLAALVENR;TVGTANPLVLIDEIDK;ESALIAHTVAR;YSEENFDVLHAQK;NETAMTGEVTLTGR;QQLQQALEELEVYK	1e-10	5.21732e+06	1e-10	1.31353e+07	Lon protease homolog, mitochondrial OS=Zea mays OX=4577 GN=LON2 PE=1 SV=1	PREDICTED: lon protease homolog, mitochondrial-like [Nelumbo nucifera]	--	--	--
TnS000650221t02	AIPYDFVQEDLQNK;FWVAFIDDK	1e-10	1e-10	1e-10	1.8334e+07	Glutathione S-transferase U17 OS=Arabidopsis thaliana OX=3702 GN=GSTU17 PE=2 SV=1	PREDICTED: glutathione S-transferase U17-like [Nicotiana sylvestris]	Molecular Function: glutathione transferase activity (GO:0004364);	K00799|TnS000650221t02	Glutathione metabolism (ko00480)
TnS000098265t04	LGGAHVTATCGAR	1e-10	5.29511e+06	1e-10	1.30103e+07	Chloroplast envelope quinone oxidoreductase homolog OS=Arabidopsis thaliana OX=3702 GN=CEQORH PE=1 SV=1	unknown [Picea sitchensis]	Molecular Function: zinc ion binding (GO:0008270);	--	--
TnS000222675t02	GETQAPTANAPSIVYGR;AGVVSDEKPIR;DAYNQAFR	1e-10	3.78554e+06	1e-10	1.44749e+07	--	unknown [Picea sitchensis]	--	--	--
TnS000021545t01	FTNQEGVMIK;LVVGDVFR	1e-10	1e-10	1e-10	18247565	Transmembrane 9 superfamily member 12 OS=Arabidopsis thaliana OX=3702 GN=TMN12 PE=2 SV=1	PREDICTED: transmembrane 9 superfamily member 12 [Nelumbo nucifera]	--	--	--
TnS000844153t02	AEEELNNVVDHSK;HHIIGQYVIGEQGLAPANVDVNR	1e-10	1e-10	1e-10	1.82381e+07	NADH dehydrogenase [ubiquinone] 1 alpha subcomplex subunit 6 OS=Arabidopsis thaliana OX=3702 GN=At3g12260 PE=2 SV=1	unknown [Picea sitchensis]	--	K03950|TnS000844153t02	Oxidative phosphorylation (ko00190)
TnS000164685t03	SWSVDSFASASSAGAR	1e-10	1e-10	1e-10	1.82284e+07	--	--	--	--	--
TnS000918299t04	NALVSGTLTGAIVTFGEK;WGTVAGVYTGMEYGVER;WGTVAGVYTGMEYGVER;ALVEEGVMALDK	1e-10	1e-10	1e-10	1.82271e+07	Outer envelope pore protein 16-1, chloroplastic OS=Arabidopsis thaliana OX=3702 GN=OEP161 PE=1 SV=1	unknown [Picea sitchensis]	Biological Process: response to stress (GO:0006950);	--	--
TnS000145765t01	IGPLGIEIPGIR	1e-10	1.22464e+06	1e-10	1.6974e+07	--	unknown [Picea sitchensis]	Biological Process: RNA splicing, via endonucleolytic cleavage and ligation (GO:0000394);	--	--
TnS000218633t04	INTAQPNPDYAK;FVESEVFR	1e-10	1e-10	1e-10	1.81696e+07	--	N-acyl-L-amino-acid amidohydrolase [Trema orientalis]	Molecular Function: aminoacylase activity (GO:0004046);	K14677|TnS000218633t04	Arginine and proline metabolism (ko00330);; 2-Oxocarboxylic acid metabolism (ko01210);; Biosynthesis of amino acids (ko01230)
TnS000726839t01	AVKPTILIGTSGVGK	1e-10	1e-10	1e-10	1.81669e+07	NADP-dependent malic enzyme OS=Vitis vinifera OX=29760 PE=2 SV=1	PREDICTED: NADP-dependent malic enzyme isoform X1 [Nelumbo nucifera]	Biological Process: malate metabolic process (GO:0006108);	K00029|TnS000726839t01	Pyruvate metabolism (ko00620);; Carbon fixation in photosynthetic organisms (ko00710);; Carbon metabolism (ko01200)
TnS000550805t06	GSNIHDYVVGVR	1e-10	1e-10	1e-10	1.81348e+07	L-gulonolactone oxidase 5 OS=Arabidopsis thaliana OX=3702 GN=GULLO5 PE=1 SV=1	unknown [Picea sitchensis]	Molecular Function: oxidoreductase activity, acting on CH-OH group of donors (GO:0016614);	--	--
TnS000822695t01	SLLDVADNLGR;TLLEGVEMTER;SGYTLHER	1e-10	1e-10	1e-10	1.8122e+07	GrpE protein homolog 1, mitochondrial OS=Arabidopsis thaliana OX=3702 GN=Mge1 PE=2 SV=1	uncharacterized protein LOC110898983 [Helianthus annuus]	Molecular Function: binding (GO:0005488);	--	--
TnS000396499t07	CGTELDHGVAVVGYGSQGGK;NGGLVTEQAYPYGAK	1.24751e+07	1e-10	5.63396e+06	1e-10	KDEL-tailed cysteine endopeptidase CEP2 OS=Arabidopsis thaliana OX=3702 GN=CEP2 PE=1 SV=1	unknown [Picea sitchensis]	Cellular Component: extracellular region (GO:0005576);	--	--
TnS000774057t06	GVEGFVDSDLEGLSEYEHK;VSILGAAGGIGQPLSLLVK;TRPSVTFSQEEIEELTPR;MSPLVSALNLYDIANVK;ALEALKPELK	1e-10	1e-10	1e-10	1.794e+07	Malate dehydrogenase, chloroplastic OS=Arabidopsis thaliana OX=3702 GN=At3g47520 PE=1 SV=1	malate dehydrogenase [Larix kaempferi]	Biological Process: malate metabolic process (GO:0006108);	K00026|TnS000774057t06	Citrate cycle (TCA cycle) (ko00020);; Cysteine and methionine metabolism (ko00270);; Pyruvate metabolism (ko00620);; Glyoxylate and dicarboxylate metabolism (ko00630);; Carbon fixation in photosynthetic organisms (ko00710);; Carbon metabolism (ko01200)
TnS000920123t03	YSHDEETAEDQEETGWK;GDPVPLYVNK;VGPFQNPSETYR	1e-10	1e-10	1e-10	1.79019e+07	Transmembrane 9 superfamily member 2 OS=Arabidopsis thaliana OX=3702 GN=TMN2 PE=2 SV=1	unknown [Picea sitchensis]	Cellular Component: integral component of membrane (GO:0016021);	--	--
TnS000855721t01	AVSDFNSNAVGTGAIR;STAQSAENEANILAQEK;DILALYEK	1e-10	1e-10	1e-10	1.78967e+07	--	Guanylate-binding protein [Macleaya cordata]	--	--	--
TnS000044525t01	AGSDVTVASVDK;NLSDQSEVEKR;VVIDGNLITSR;QEFNGMEWTFNETPR	1e-10	3.71643e+06	1e-10	1.41586e+07	Protein DJ-1 homolog B OS=Arabidopsis thaliana OX=3702 GN=DJ1B PE=1 SV=1	unknown [Picea sitchensis]	--	--	--
TnS000703273t03	FSPVGESYASGSEDGTVR;YITTADGNTVR;SPVTSAEVSQDGR	1e-10	3.94291e+06	1e-10	1.38782e+07	Eukaryotic translation initiation factor 3 subunit I OS=Arabidopsis thaliana OX=3702 GN=TIF3I1 PE=2 SV=2	WD40 repeat [Macleaya cordata]	--	K13137|TnS000703273t03	RNA transport (ko03013)
TnS000008117t12	GFGFVTYADPTVIDK	1e-10	1e-10	1e-10	1.77975e+07	Heterogeneous nuclear ribonucleoprotein 1 OS=Arabidopsis thaliana OX=3702 GN=RNP1 PE=1 SV=1	unknown [Picea sitchensis]	Molecular Function: nucleotide binding (GO:0000166);	K12741|TnS000008117t12	Spliceosome (ko03040)
TnS000023025t01	EIANHSLQLYK	1e-10	1e-10	1e-10	17790897	Succinate dehydrogenase subunit 6, mitochondrial OS=Arabidopsis thaliana OX=3702 GN=SDH6 PE=1 SV=1	unknown [Picea sitchensis]	--	--	--
TnS000828717t02	AAFVGHDHLNDFCGNLR;QVMQYIVSMPGTLSK;IDLQTLWQK;AMEEAGDIK	1e-10	4.36805e+06	1e-10	1.32642e+07	Probable inactive purple acid phosphatase 29 OS=Arabidopsis thaliana OX=3702 GN=PAP29 PE=2 SV=1	unknown [Picea sitchensis]	--	--	--
TnS000131573t01	ASAAAQSHQITPAR	1e-10	1e-10	1e-10	1.76123e+07	--	PREDICTED: putative G3BP-like protein [Phoenix dactylifera]	--	--	--
TnS000074797t01	LATTEAELEAR;LSLSELQSGQHIGR;VGAWAEDAER;SGGGGFGFGYNEDER;INPFGEAIPR;KPSMPPPALATAGPR;ADDVDNWASAK	1e-10	4.30777e+06	1e-10	1.32918e+07	Eukaryotic translation initiation factor 4B1 OS=Arabidopsis thaliana OX=3702 GN=EIF4B1 PE=1 SV=1	Eukaryotic translation initiation factor 4B1 [Ananas comosus]	--	--	--
TnS000617349t13	EIPFTGILSNKPTENPDFYNWNR	1e-10	1.75514e+07	1e-10	1e-10	Pectin acetylesterase 6 OS=Arabidopsis thaliana OX=3702 GN=PAE6 PE=2 SV=1	unknown [Picea sitchensis]	--	--	--
TnS000932983t04	EVGPDGQEVTK;SAEAAGNEDCPVK;LIVTDPDSVLNSLTR	1e-10	1.04816e+07	1e-10	7.0633e+06	Eukaryotic translation initiation factor 2 subunit alpha homolog OS=Arabidopsis thaliana OX=3702 GN=At2g40290 PE=1 SV=2	PREDICTED: eukaryotic translation initiation factor 2 subunit alpha homolog [Nelumbo nucifera]	Molecular Function: translation initiation factor activity (GO:0003743);	K03237|TnS000932983t04	RNA transport (ko03013);; Protein processing in endoplasmic reticulum (ko04141)
TnS000549803t01	GGLQTPVGGGVSSLNLQLR;VPQEVIDSIR	1e-10	4.31696e+06	1e-10	1.32238e+07	Isocitrate dehydrogenase [NAD] regulatory subunit 3, mitochondrial OS=Arabidopsis thaliana OX=3702 GN=IDH3 PE=1 SV=1	hypothetical protein PHYPA_029289 [Physcomitrella patens]	Molecular Function: magnesium ion binding (GO:0000287);	K00030|TnS000549803t01	Citrate cycle (TCA cycle) (ko00020);; Carbon metabolism (ko01200);; 2-Oxocarboxylic acid metabolism (ko01210);; Biosynthesis of amino acids (ko01230)
TnS000905799t02	VNGATVNVGIHPSNVVVTK;ILMSAPLSSDLK	1e-10	1e-10	1e-10	1.74386e+07	60S ribosomal protein L26-2 OS=Arabidopsis thaliana OX=3702 GN=RPL26B PE=2 SV=1	unknown [Picea sitchensis]	Molecular Function: structural constituent of ribosome (GO:0003735);	K02898|TnS000905799t02	Ribosome (ko03010)
TnS000956981t08	TEDETFPLSPGR;LAAAGVFGILK;TPDMSAIHQDSSPDLVVVQR;DLFDYIAAK;LSTPFLLR;QTAIDSGMLVNWTK;LISGMYLGDIAR	1e-10	1e-10	1e-10	1.7399e+07	Hexokinase-1 OS=Nicotiana tabacum OX=4097 GN=HXK1 PE=2 SV=1	PREDICTED: hexokinase-1 [Nelumbo nucifera]	Molecular Function: hexokinase activity (GO:0004396);	K00844|TnS000956981t08	Glycolysis / Gluconeogenesis (ko00010);; Fructose and mannose metabolism (ko00051);; Galactose metabolism (ko00052);; Starch and sucrose metabolism (ko00500);; Amino sugar and nucleotide sugar metabolism (ko00520);; Carbon metabolism (ko01200)
TnS000796423t01	MIAILLEHFGGK;HLQQIGGDPIK	1e-10	1e-10	1e-10	1.73595e+07	Threonine--tRNA ligase, mitochondrial 1 OS=Arabidopsis thaliana OX=3702 GN=THRRS PE=1 SV=3	PREDICTED: threonine--tRNA ligase, mitochondrial 1 [Elaeis guineensis]	Molecular Function: threonine-tRNA ligase activity (GO:0004829);	K01868|TnS000796423t01	Aminoacyl-tRNA biosynthesis (ko00970)
TnS000564119t01	AAAAGWVQDNVQNFINNVQIK;LYDPNQNMLNALR	1e-10	1e-10	1e-10	1.72904e+07	Glucan endo-1,3-beta-glucosidase, basic isoform OS=Prunus persica OX=3760 GN=GNS1 PE=3 SV=1	pollen allergen CJP38 [Cryptomeria japonica]	Molecular Function: hydrolase activity (GO:0016787);	--	--
TnS000553657t04	GIYNLSHGVGK	1e-10	1e-10	1e-10	1.72773e+07	--	PREDICTED: uncharacterized protein LOC18590374 [Theobroma cacao]	Molecular Function: cytochrome-c oxidase activity (GO:0004129);	--	--
TnS000012243t02	MSYQEFDDAISPQYAIQLVHEETK;QLDFWR;IPSYISR;VENLPVK	1e-10	1e-10	1e-10	1.72598e+07	Acetolactate synthase 3, chloroplastic OS=Brassica napus OX=3708 PE=3 SV=1	unknown [Picea sitchensis]	Molecular Function: magnesium ion binding (GO:0000287);	K01652|TnS000012243t02	Valine, leucine and isoleucine biosynthesis (ko00290);; Butanoate metabolism (ko00650);; C5-Branched dibasic acid metabolism (ko00660);; Pantothenate and CoA biosynthesis (ko00770);; 2-Oxocarboxylic acid metabolism (ko01210);; Biosynthesis of amino acids (ko01230)
Gnetum_montanum_newGene_1368.1	DLTIENTAGASNHQAVALR;GYHVITDAAIAR;SGADHSAFYR	8.02022e+06	1e-10	1e-10	9.21146e+06	Pectinesterase 2 OS=Citrus sinensis OX=2711 GN=PECS-2.1 PE=2 SV=1	pectin methylesterase-like protein [Taiwania cryptomerioides]	Molecular Function: enzyme inhibitor activity (GO:0004857);	K01051|Gnetum_montanum_newGene_1368.1	Pentose and glucuronate interconversions (ko00040);; Starch and sucrose metabolism (ko00500)
TnS000646743t02	AILVGESIVR	1e-10	1e-10	1e-10	1.72215e+07	Indole-3-glycerol phosphate synthase, chloroplastic OS=Arabidopsis thaliana OX=3702 GN=IGPS PE=1 SV=2	unknown [Picea sitchensis]	Molecular Function: indole-3-glycerol-phosphate synthase activity (GO:0004425);	K01609|TnS000646743t02	Phenylalanine, tyrosine and tryptophan biosynthesis (ko00400);; Biosynthesis of amino acids (ko01230)
TnS000290555t17	NPPIDEVISSGVVPR;EDNLIEIR;FVQLLSSPSEDVR	1e-10	7.10637e+06	1e-10	1.00589e+07	Importin subunit alpha-1 OS=Arabidopsis thaliana OX=3702 GN=IMPA1 PE=1 SV=2	importin subunit alpha-1 [Amborella trichopoda]	Cellular Component: nucleus (GO:0005634);	--	--
TnS000591365t23	TPVLMLLGAEDLR;GAEQPFEAIFVSTK	1e-10	2.76318e+06	1e-10	1.4383e+07	Acylamino-acid-releasing enzyme 1 OS=Oryza sativa subsp. japonica OX=39947 GN=Os10g0415600 PE=3 SV=1	PREDICTED: acylamino-acid-releasing enzyme 1 isoform X1 [Elaeis guineensis]	--	--	--
TnS000009533t02	VITVEYAQR	1e-10	1e-10	1e-10	17138877	Serine/arginine-rich splicing factor RS31 OS=Arabidopsis thaliana OX=3702 GN=RS31 PE=1 SV=2	unknown [Picea sitchensis]	Molecular Function: organic cyclic compound binding (GO:0097159);	K12893|TnS000009533t02	Spliceosome (ko03040)
TnS000726289t03	LVAAQTGTRPDK;CNDDDTIGDLKK	1e-10	1e-10	1e-10	1.70498e+07	Ubiquitin-like protein 5 OS=Arabidopsis thaliana OX=3702 GN=UBL5 PE=3 SV=1	Ubiquitin-like protein 5 [Apostasia shenzhenica]	--	--	--
TnS000254461t05	DTDSEEELKEAFR;EADVDGDGQINYEEFVK	1e-10	1e-10	1e-10	1.70483e+07	Calmodulin OS=Medicago sativa OX=3879 GN=CAL1 PE=2 SV=2	hypothetical protein CDL15_Pgr003035 [Punica granatum]	Molecular Function: calcium ion binding (GO:0005509);	K02183|TnS000254461t05	Phosphatidylinositol signaling system (ko04070);; Plant-pathogen interaction (ko04626)
TnS000512757t01	DPSNAFADFPNWIK;YDENDENAVK	1e-10	1e-10	1e-10	1.70006e+07	Endo-1,3;1,4-beta-D-glucanase OS=Zea mays OX=4577 PE=1 SV=1	unknown [Picea sitchensis]	Molecular Function: hydrolase activity (GO:0016787);	--	--
TnS000827483t02	TWAGRPENVDAAQQILLVR;GILAMDESNATCGK;ASPQEVAEYTLK	1e-10	1e-10	1e-10	1.69855e+07	Fructose-bisphosphate aldolase 1, chloroplastic OS=Arabidopsis thaliana OX=3702 GN=FBA1 PE=1 SV=2	fructose-bisphosphate aldolase 1, chloroplastic [Olea europaea var. sylvestris]	--	K01623|TnS000827483t02	Glycolysis / Gluconeogenesis (ko00010);; Pentose phosphate pathway (ko00030);; Fructose and mannose metabolism (ko00051);; Carbon fixation in photosynthetic organisms (ko00710);; Carbon metabolism (ko01200);; Biosynthesis of amino acids (ko01230)
TnS000128589t05	IPATILTGFLGSGK	1e-10	4.07754e+06	1e-10	1.29012e+07	--	unknown [Picea sitchensis]	--	--	--
TnS000400169t07	SEGVFAIVGFPSEIK	1e-10	1.3725e+06	1e-10	1.56043e+07	Probable cinnamyl alcohol dehydrogenase 1 OS=Oryza sativa subsp. japonica OX=39947 GN=CAD1 PE=2 SV=1	unknown [Picea sitchensis]	Molecular Function: nucleotide binding (GO:0000166);	--	--
Gnetum_montanum_newGene_941.1	VYYGATLNQVATFK	1e-10	6.00253e+06	1e-10	1.09412e+07	Embryo-specific protein ATS3A OS=Arabidopsis thaliana OX=3702 GN=ATS3A PE=1 SV=1	unknown [Picea sitchensis]	Cellular Component: plasmodesma (GO:0009506);	--	--
TnS000688485t01	VLEYLAEVIQR;TMEAEDSNTVELQR;MSLIDPNYVLQNSR;FAEAISNDGR;HLLSDSTDPFSR	1e-10	1e-10	1e-10	1.69376e+07	Probable ubiquitin conjugation factor E4 OS=Arabidopsis thaliana OX=3702 GN=PUB1 PE=2 SV=1	PREDICTED: probable ubiquitin conjugation factor E4 [Nicotiana attenuata]	--	K10597|TnS000688485t01	Ubiquitin mediated proteolysis (ko04120);; Protein processing in endoplasmic reticulum (ko04141)
TnS000552435t03	AVANHTTAAFIR;ELLKPSASVALHR	1e-10	1e-10	1e-10	1.69133e+07	26S proteasome regulatory subunit 6B homolog OS=Helianthus annuus OX=4232 PE=1 SV=1	PREDICTED: 26S protease regulatory subunit 6B homolog [Phoenix dactylifera]	--	K03063|TnS000552435t03	Proteasome (ko03050)
TnS000839235t01	YQDQIDSFMDK	1e-10	1e-10	1e-10	1.68747e+07	Reticulon-like protein B2 OS=Arabidopsis thaliana OX=3702 GN=RTNLB2 PE=1 SV=1	unknown [Picea sitchensis]	--	--	--
TnS000692159t14	LALTETYQQTDSEFLK;HLFQNLLSHPQFTTDTK;VGGVLAVSR;LYVANVGDSR;DDGSTASTAVLVGDR;AGEAIQLSEDHKPNR	1e-10	1e-10	1e-10	1.68381e+07	Probable protein phosphatase 2C 52 OS=Oryza sativa subsp. japonica OX=39947 GN=Os05g0587100 PE=2 SV=1	unknown [Picea sitchensis]	Molecular Function: protein serine/threonine phosphatase activity (GO:0004722);	--	--
TnS000066331t07	VGQQIHHHIDSAPSPAGTIR;GTCDGGPGFSCNNK	1e-10	1e-10	1e-10	1.68352e+07	Subtilisin-like protease SBT1.7 OS=Arabidopsis thaliana OX=3702 GN=SBT1.7 PE=1 SV=1	Subtilisin-like protease SBT1.7 [Ananas comosus]	Molecular Function: serine-type endopeptidase activity (GO:0004252);	--	--
TnS000972799t02	SGYAVDTSGTGGESSK;AFSLVPYSQFPVAK	1e-10	5.37271e+06	1e-10	1.14416e+07	--	PREDICTED: uncharacterized protein LOC105048428 [Elaeis guineensis]	--	--	--
TnS000408231t13	LHGCYVVGSAGTK	1e-10	1e-10	1e-10	1.67674e+07	2-alkenal reductase (NADP(+)-dependent) OS=Nicotiana tabacum OX=4097 GN=DBR PE=1 SV=1	unknown [Picea sitchensis]	Molecular Function: zinc ion binding (GO:0008270);	--	--
TnS001033213t02	AVLLAGQPGTGK	1e-10	1e-10	1e-10	16739442	RuvB-like protein 1 OS=Arabidopsis thaliana OX=3702 GN=RIN1 PE=1 SV=1	unknown [Picea sitchensis]	Molecular Function: ATP binding (GO:0005524);	--	--
TnS000106039t01	FLNQTVLEGR	1e-10	1e-10	1e-10	1.67298e+07	Serine/arginine-rich splicing factor SR45a OS=Arabidopsis thaliana OX=3702 GN=SR45A PE=1 SV=1	unknown [Picea sitchensis]	Molecular Function: nucleotide binding (GO:0000166);	K12897|TnS000106039t01	Spliceosome (ko03040)
TnS001008727t11	ASEAAQATTATLHR	1e-10	3.71003e+06	1e-10	1.30111e+07	PITH domain-containing protein At3g04780 OS=Arabidopsis thaliana OX=3702 GN=At3g04780 PE=1 SV=2	PITH domain-containing protein At3g04780 [Sesamum indicum]	Biological Process: glycerol ether metabolic process (GO:0006662);	--	--
TnS000493429t03	AVPDSFAAVVSSSDQVPR;FLVQGVVVPDGTTMK;TKYDQAISAIAK;STCHVTVTMQAQK	1e-10	1e-10	1e-10	1.669e+07	Vesicle-associated protein 1-3 OS=Arabidopsis thaliana OX=3702 GN=PVA13 PE=2 SV=1	unknown [Picea sitchensis]	--	--	--
TnS000898097t01	IQIWLFEQK;IMTQPINLIFR	1e-10	1e-10	1e-10	1.66363e+07	Sm-like protein LSM5 OS=Arabidopsis thaliana OX=3702 GN=LSM5 PE=1 SV=1	PREDICTED: small nuclear ribonucleoprotein E-like [Citrus sinensis]	Biological Process: mRNA splicing, via spliceosome (GO:0000398);	K11097|TnS000898097t01	Spliceosome (ko03040)
TnS000799319t01	AGNASLEEVVMAIR;DGEQSAGATMTSK;ADIDAAWNAVR;EKELDEVFSR;MVVDFTGMSVQPHK	1e-10	1e-10	1e-10	1.64961e+07	2-isopropylmalate synthase 2, chloroplastic OS=Arabidopsis thaliana OX=3702 GN=IPMS2 PE=1 SV=1	hypothetical protein AQUCO_01300116v1 [Aquilegia coerulea]	Molecular Function: 2-isopropylmalate synthase activity (GO:0003852);	K01649|TnS000799319t01	Valine, leucine and isoleucine biosynthesis (ko00290);; Pyruvate metabolism (ko00620);; 2-Oxocarboxylic acid metabolism (ko01210);; Biosynthesis of amino acids (ko01230)
TnS000676227t02	GLDFATVHSYPDIWLK;KPVLFAEFGK;VTSVFEQAR	2.52433e+06	1.38585e+07	1e-10	1e-10	Mannan endo-1,4-beta-mannosidase 7 OS=Arabidopsis thaliana OX=3702 GN=MAN7 PE=2 SV=1	PREDICTED: mannan endo-1,4-beta-mannosidase 7-like [Nelumbo nucifera]	Molecular Function: hydrolase activity, hydrolyzing O-glycosyl compounds (GO:0004553);	--	--
TnS000972581t01	SQLLLQSNPVYK	1e-10	1.63663e+07	1e-10	1e-10	Glutathione S-transferase U15 OS=Arabidopsis thaliana OX=3702 GN=GSTU15 PE=2 SV=1	unknown [Picea sitchensis]	--	K00799|TnS000972581t01	Glutathione metabolism (ko00480)
TnS000573975t02	EEVAWYLGK	1e-10	1.63659e+07	1e-10	1e-10	60S ribosomal protein L35a-3 OS=Arabidopsis thaliana OX=3702 GN=RPL35AC PE=3 SV=1	hypothetical protein M569_02083, partial [Genlisea aurea]	Molecular Function: structural constituent of ribosome (GO:0003735);	K02917|TnS000573975t02	Ribosome (ko03010)
TnS000881363t01	EGFGGTPLLICSDDSIR;IASLLEDLEK	1e-10	1e-10	1.6173e+07	1e-10	Ribonuclease 2 OS=Arabidopsis thaliana OX=3702 GN=RNS2 PE=2 SV=1	S-like ribonuclease [Camellia sinensis]	--	--	--
TnS000384481t08	LLNHDNPETQNK;VVDVSSVR;FFDPDFYR;GFFPTDSFLLDNIEK	1e-10	3.71756e+06	1e-10	1.24422e+07	Proline iminopeptidase OS=Arabidopsis thaliana OX=3702 GN=PIP PE=2 SV=3	PREDICTED: proline iminopeptidase isoform X2 [Camelina sativa]	--	K01259|TnS000384481t08	Arginine and proline metabolism (ko00330)
TnS000079321t01	QATAQVLASQK	1e-10	1e-10	1e-10	1.61049e+07	Membrane-associated protein VIPP1, chloroplastic OS=Arabidopsis thaliana OX=3702 GN=VIPP1 PE=1 SV=1	unknown [Picea sitchensis]	--	--	--
TnS000839527t05	QVDSAAVFHNASTR;VGTAVVSR;GPVGVEGLLTTR;LQVLSSIER	1e-10	1.94945e+06	1e-10	1.40766e+07	Delta-1-pyrroline-5-carboxylate synthase 1 OS=Oryza sativa subsp. japonica OX=39947 GN=P5CS1 PE=2 SV=2	unknown [Picea sitchensis]	Molecular Function: glutamate 5-kinase activity (GO:0004349);	K12657|TnS000839527t05	Arginine and proline metabolism (ko00330);; Biosynthesis of amino acids (ko01230)
TnS000604587t01	VSAALSVHQLQK;VIEQALGQK	1e-10	1e-10	1e-10	16014796	Acetyl-coenzyme A carboxylase carboxyl transferase subunit beta, chloroplastic OS=Marchantia polymorpha OX=3197 GN=accD PE=3 SV=1	acetyl-CoA carboxylase beta subunit (chloroplast) [Dioon spinulosum]	Molecular Function: acetyl-CoA carboxylase activity (GO:0003989);	K01963|TnS000604587t01	Fatty acid biosynthesis (ko00061);; Pyruvate metabolism (ko00620);; Propanoate metabolism (ko00640);; Carbon metabolism (ko01200);; Fatty acid metabolism (ko01212)
TnS000159101t01	GLGMHVVAHDPYAPADR;IGEVSAIEEFVYVK;ISLCDALIVR;GLGMHVVAHDPYAPADR;IFNSATFAK;LGEAGLALLR	1e-10	7.38161e+06	1e-10	8.5953e+06	D-3-phosphoglycerate dehydrogenase 1, chloroplastic OS=Arabidopsis thaliana OX=3702 GN=PGDH1 PE=1 SV=1	unknown [Picea sitchensis]	Molecular Function: phosphoglycerate dehydrogenase activity (GO:0004617);	K00058|TnS000159101t01	Glycine, serine and threonine metabolism (ko00260);; Carbon metabolism (ko01200);; Biosynthesis of amino acids (ko01230)
TnS000497601t04	LLATATQLFEFADTHR	1e-10	1e-10	1e-10	1.59729e+07	Endoglucanase 23 OS=Oryza sativa subsp. japonica OX=39947 GN=GLU12 PE=2 SV=1	PREDICTED: endoglucanase 24-like [Daucus carota subsp. sativus]	Molecular Function: catalytic activity (GO:0003824);	K01179|TnS000497601t04	Starch and sucrose metabolism (ko00500)
TnS000245389t01	FAATVEPQHLK;LAAGEWFTAR;IHNPHYLYR	1e-10	4.33499e+06	1e-10	1.1591e+07	Serine/threonine-protein phosphatase 2A 65 kDa regulatory subunit A beta isoform OS=Arabidopsis thaliana OX=3702 GN=PP2AA2 PE=1 SV=2	PREDICTED: serine/threonine-protein phosphatase 2A 65 kDa regulatory subunit A beta isoform [Nelumbo nucifera]	--	K03456|TnS000245389t01	mRNA surveillance pathway (ko03015)
TnS000122471t03	ALEAAAEVQPSAK	1e-10	1e-10	1e-10	1.59243e+07	Nucleolin 1 OS=Oryza sativa subsp. japonica OX=39947 GN=Os08g0192900 PE=2 SV=1	hypothetical protein POPTR_005G093100v3 [Populus trichocarpa]	--	--	--
TnS000864597t04	IVNDNYIYAQVAK	1e-10	1e-10	1e-10	1.59229e+07	Probable nucleolar protein 5-2 OS=Arabidopsis thaliana OX=3702 GN=NOP5-2 PE=1 SV=1	nucleolar protein 56 [Prunus avium]	Cellular Component: cell wall (GO:0005618);	K14564|TnS000864597t04	Ribosome biogenesis in eukaryotes (ko03008)
TnS000436805t01	VEIEWGNHSLSNR;AAILQAPVSDR	1e-10	1e-10	1e-10	1.58623e+07	--	PREDICTED: UPF0613 protein PB24D3.06c [Elaeis guineensis]	--	--	--
TnS001022191t02	ASATVGEALMAPTIIYVK;AFVIGHVVQGEGVHYN;SGLSLKDPLPGSGK;DAGVDIDAGTELVR;IVAEDGIK;ASATVGEALMAPTIIYVK;GIAHITGGGFTDNIPR	1e-10	2.0002e+06	1e-10	1.37435e+07	Phosphoribosylformylglycinamidine cyclo-ligase, chloroplastic OS=Arabidopsis thaliana OX=3702 GN=PUR5 PE=1 SV=2	unknown [Picea sitchensis]	Molecular Function: phosphoribosylformylglycinamidine cyclo-ligase activity (GO:0004641);	K01933|TnS001022191t02	Purine metabolism (ko00230)
TnS000093019t02	AFSAAVSALGINNEDK;SNGYEVESSASDGAILK;VIDASWYLPNEQR;IFGHDNVWVLDGGLR	1e-10	1e-10	1e-10	1.57377e+07	Thiosulfate/3-mercaptopyruvate sulfurtransferase 1, mitochondrial OS=Arabidopsis thaliana OX=3702 GN=STR1 PE=1 SV=1	unknown [Picea sitchensis]	Molecular Function: thiosulfate sulfurtransferase activity (GO:0004792);	K01011|TnS000093019t02	Cysteine and methionine metabolism (ko00270);; Sulfur metabolism (ko00920);; Sulfur relay system (ko04122)
TnS001027923t02	GGLAQGQGNDVTK;FDFSHSKPVHADDLR	1e-10	4.69705e+06	1e-10	1.1018e+07	Alanine--tRNA ligase OS=Arabidopsis thaliana OX=3702 GN=ALATS PE=1 SV=3	PREDICTED: alanine--tRNA ligase [Musa acuminata subsp. malaccensis]	--	K01872|TnS001027923t02	Aminoacyl-tRNA biosynthesis (ko00970)
TnS000499923t03	ESTTVQDCYIELSK	1e-10	1.56947e+07	1e-10	1e-10	Probable UDP-arabinopyranose mutase 1 OS=Pisum sativum OX=3888 GN=UPTG PE=1 SV=1	alpha-1,4-glucan-protein synthase [UDP-forming] 2 [Cajanus cajan]	Molecular Function: intramolecular transferase activity (GO:0016866);	--	--
TnS000870249t02	TEAGFFPEVESTWK;ETTNLEDAAR;TVAEVMTPSPIVVR	1e-10	1e-10	1e-10	1.56829e+07	CBS domain-containing protein CBSX1, chloroplastic OS=Arabidopsis thaliana OX=3702 GN=CBSX1 PE=1 SV=2	unknown [Picea sitchensis]	Molecular Function: adenyl nucleotide binding (GO:0030554);	--	--
TnS000489311t01	EAIGDVFNQLR;ELENEFNALVR;FVEPDPELPLALLDQK	1e-10	1e-10	1e-10	1.56792e+07	--	PREDICTED: 5&apos;-nucleotidase domain-containing protein 4 isoform X1 [Elaeis guineensis]	--	--	--
TnS000409729t04	LNAAIDSLSTLEK	1e-10	1e-10	1e-10	1.5679e+07	26S proteasome non-ATPase regulatory subunit 12 homolog A OS=Arabidopsis thaliana OX=3702 GN=RPN5A PE=1 SV=1	Proteasome component (PCI) domain [Macleaya cordata]	--	K03035|TnS000409729t04	Proteasome (ko03050)
Gnetum_montanum_newGene_4369.1	SNNPNSLEEILER	1e-10	1.56581e+07	1e-10	1e-10	--	--	--	--	--
TnS001024781t07	AQAEAETPESEPK;THPGGPPISEFHWSTGDTPR;RHEIIFVAPTGEEIK	1e-10	1e-10	1e-10	1.56562e+07	Methyl-CpG-binding domain-containing protein 10 OS=Arabidopsis thaliana OX=3702 GN=MBD10 PE=1 SV=1	methyl-CpG-binding domain-containing protein 11 [Amborella trichopoda]	--	--	--
TnS000681241t01	YATNAVTSFVFR;AAGYSQLSEK;IEKPILR	1e-10	1e-10	1e-10	1.56462e+07	Probable aspartyl aminopeptidase OS=Ricinus communis OX=3988 GN=RCOM_1506700 PE=2 SV=2	unknown [Picea sitchensis]	Molecular Function: aminopeptidase activity (GO:0004177);	--	--
TnS000822177t03	LALNITTEQGK;VNAGTEPDTDLGPVISK;AISFVGSNPAGMHIYSR	1e-10	1e-10	1e-10	1.56251e+07	Methylmalonate-semialdehyde dehydrogenase [acylating], mitochondrial OS=Arabidopsis thaliana OX=3702 GN=ALDH6B2 PE=1 SV=2	methylmalonate-semialdehyde dehydrogenase [acylating], mitochondrial [Amborella trichopoda]	Molecular Function: methylmalonate-semialdehyde dehydrogenase (acylating) activity (GO:0004491);	K00140|TnS000822177t03	Valine, leucine and isoleucine degradation (ko00280);; beta-Alanine metabolism (ko00410);; Inositol phosphate metabolism (ko00562);; Propanoate metabolism (ko00640);; Carbon metabolism (ko01200)
TnS000623621t01	RIQELICSGSDLFDMLR	1e-10	1e-10	1e-10	1.56099e+07	--	beta-1,4-mannosyl-glycoprotein 4-beta-N-acetylglucosaminyltransferase-like isoform X1 [Ananas comosus]	Molecular Function: beta-1,4-mannosylglycoprotein 4-beta-N-acetylglucosaminyltransferase activity (GO:0003830);	K00737|TnS000623621t01	N-Glycan biosynthesis (ko00510)
TnS000289497t01	SESSPNSIYFK;SMELLSEISLPK	1e-10	1e-10	1e-10	1.55613e+07	--	unknown, partial [Picea abies]	--	--	--
TnS000088815t01	GQDGNEVFFR	1e-10	1.54114e+07	1e-10	1e-10	Small ubiquitin-related modifier 2 OS=Arabidopsis thaliana OX=3702 GN=SUMO2 PE=1 SV=1	unknown [Picea sitchensis]	--	K12160|TnS000088815t01	RNA transport (ko03013)
TnS000104645t13	VIGEAMVNAFR;GHVGNCSQAASLVAAVLQGQVR	1e-10	1.30204e+06	1e-10	1.40271e+07	Homoserine kinase OS=Arabidopsis thaliana OX=3702 GN=HSK PE=1 SV=1	predicted protein [Physcomitrella patens]	Molecular Function: homoserine kinase activity (GO:0004413);	K00872|TnS000104645t13	Glycine, serine and threonine metabolism (ko00260);; Biosynthesis of amino acids (ko01230)
TnS000071459t01	TVHFGEPTSQEK;SSLWQVGLDYR;GMVVSNEPGYYEDGSFGIR;WLNQYHSDVWK	1e-10	1e-10	1e-10	1.52855e+07	--	unknown [Picea sitchensis]	Biological Process: cellular process (GO:0009987);	--	--
TnS000030203t02	NVEEAVQALR;LGLEGASVVISSR;NEAIKNEILEK	1e-10	1e-10	1e-10	1.52248e+07	Tropinone reductase-like 3 OS=Erythroxylum coca OX=289672 PE=2 SV=1	unknown [Picea sitchensis]	Cellular Component: peroxisome (GO:0005777);	K11147|TnS000030203t02	Peroxisome (ko04146)
TnS000138137t01	TIQFVDWCPTGFK;EDAANNFAR;AVFVDLEPTVIDEVR	6025803	6.47563e+06	1e-10	2.71396e+06	Tubulin alpha chain OS=Prunus dulcis OX=3755 GN=TUBA PE=2 SV=1	PREDICTED: tubulin alpha chain [Elaeis guineensis]	Molecular Function: GTPase activity (GO:0003924);	K07374|TnS000138137t01	Phagosome (ko04145)
TnS000912337t01	LLQDAFSFQR;KPEIEELTK	1e-10	1e-10	1e-10	1.51871e+07	Cyclase-associated protein 1 OS=Arabidopsis thaliana OX=3702 GN=CAP1 PE=2 SV=1	cyclase-associated protein 1 [Amborella trichopoda]	Biological Process: cytoskeleton organization (GO:0007010);	--	--
TnS000972799t06	AFALEDSSSGIK;AMQHFTVAPTK	1e-10	1e-10	1e-10	1.51631e+07	Haloacid dehalogenase-like hydrolase domain-containing protein Sgpp OS=Arabidopsis thaliana OX=3702 GN=SGPP PE=1 SV=2	haloacid dehalogenase-like hydrolase domain-containing protein Sgpp isoform X2 [Amborella trichopoda]	--	--	--
TnS000009425t15	VEVQGWAAR	1e-10	1.51574e+07	1e-10	1e-10	Probable mannitol dehydrogenase OS=Fragaria ananassa OX=3747 GN=CAD PE=2 SV=1	unknown [Picea sitchensis]	Molecular Function: zinc ion binding (GO:0008270);	K00083|TnS000009425t15	Phenylpropanoid biosynthesis (ko00940)
TnS000096033t02	YQSFTNASEAK	1e-10	1e-10	1e-10	1.51134e+07	Phosphoribosylamine--glycine ligase, chloroplastic OS=Arabidopsis thaliana OX=3702 GN=PUR2 PE=2 SV=2	PREDICTED: phosphoribosylamine--glycine ligase [Daucus carota subsp. sativus]	--	K01945|TnS000096033t02	Purine metabolism (ko00230)
TnS000088999t01	TAPASASAVYATCLR;STVHIVSVR;FLEAVESPLPR	1e-10	1e-10	1e-10	1.50783e+07	--	uncharacterized protein LOC18430062 isoform X3 [Amborella trichopoda]	--	--	--
TnS000340385t02	VVYEDNDSEDLER;SVSDIDGSESAASSVR;ESLIAALSSEQATEAR;ILVPDQGTSHQ;FEVENILVPLDNVK	1e-10	1e-10	1e-10	1.5028e+07	Dirigent protein 17 OS=Arabidopsis thaliana OX=3702 GN=DIR17 PE=2 SV=1	hypothetical protein AMTR_s00002p00269010 [Amborella trichopoda]	--	--	--
TnS000061465t03	ITGLNNNSYQITR	1e-10	1e-10	1e-10	1.50272e+07	Cycloartenol-C-24-methyltransferase OS=Arabidopsis thaliana OX=3702 GN=SMT1 PE=1 SV=1	unknown [Picea sitchensis]	Molecular Function: sterol 24-C-methyltransferase activity (GO:0003838);	K00559|TnS000061465t03	Steroid biosynthesis (ko00100)
TnS000974901t14	ISNVGFASSLNFR	1e-10	1e-10	1e-10	1.50106e+07	L-ascorbate oxidase homolog OS=Nicotiana tabacum OX=4097 PE=2 SV=1	Copper-resistance protein [Trema orientalis]	Molecular Function: oxidoreductase activity (GO:0016491);	--	--
TnS000326589t03	LQNSESTLLVVGALGGR	1e-10	1e-10	1e-10	1.49493e+07	Thiamine pyrophosphokinase 1 OS=Arabidopsis thaliana OX=3702 GN=TPK1 PE=2 SV=1	unknown [Picea sitchensis]	Molecular Function: thiamine diphosphokinase activity (GO:0004788);	K00949|TnS000326589t03	Thiamine metabolism (ko00730)
TnS000837707t01	KVNTLIRPDGSK	1e-10	1.82423e+06	1e-10	1.31157e+07	60S ribosomal protein L23a OS=Daucus carota OX=4039 GN=RPL23A PE=2 SV=1	60S ribosomal protein L23A [Morus notabilis]	Molecular Function: nucleotide binding (GO:0000166);	K02893|TnS000837707t01	Ribosome (ko03010)
TnS000283083t03	TVLSQFLEQENIAVGK;EYDVNEIGGAWK;VLVGIGGGHYVPR	1e-10	5.20521e+06	1e-10	9.72294e+06	D-aminoacyl-tRNA deacylase OS=Arabidopsis thaliana OX=3702 GN=GEK1 PE=1 SV=2	unknown [Picea sitchensis]	Molecular Function: D-aminoacyl-tRNA deacylase activity (GO:0051499);	--	--
TnS000738335t02	IGQTLAELPEFR;WAQLFIER	1e-10	5.45005e+06	1e-10	9.41364e+06	Glutathione S-transferase zeta class OS=Euphorbia esula OX=3993 PE=2 SV=1	zeta class glutathione S-transferase [Pinus tabuliformis]	Molecular Function: glutathione transferase activity (GO:0004364);	K01800|TnS000738335t02	Tyrosine metabolism (ko00350)
TnS000452573t10	YQLDLTGQDR;HILSDVGTPK	1e-10	1.48219e+07	1e-10	1e-10	Glucan endo-1,3-beta-glucosidase 6 OS=Arabidopsis thaliana OX=3702 GN=At5g58090 PE=1 SV=2	glucan endo-1,3-beta-glucosidase 8 [Amborella trichopoda]	Molecular Function: hydrolase activity (GO:0016787);	--	--
TnS000886327t03	QYYDYNSNTCASGK	1e-10	1e-10	1e-10	1.47828e+07	Pathogenesis-related protein PRB1-2 OS=Hordeum vulgare OX=4513 PE=2 SV=1	pathogenesis-related protein 1C [Arachis ipaensis]	Cellular Component: extracellular region (GO:0005576);	--	--
TnS000340093t07	QAQDDIEANQPR;NSGSSSLLNEEEQQQQLQQLQR;RQAQDDIEANQPR	1e-10	1e-10	1e-10	1.47216e+07	--	unknown [Picea sitchensis]	Cellular Component: vacuolar membrane (GO:0005774);	--	--
TnS000891621t05	QQQYPEAVK	1e-10	1.47153e+07	1e-10	1e-10	Hsp70-Hsp90 organizing protein 1 OS=Arabidopsis thaliana OX=3702 GN=HOP1 PE=2 SV=1	unknown [Picea sitchensis]	Biological Process: response to stress (GO:0006950);	--	--
TnS000767973t03	DDLGGMDVAR;VGLLELPESSPIGQLK	1e-10	1e-10	1e-10	1.46845e+07	Bifunctional aspartokinase/homoserine dehydrogenase 1, chloroplastic OS=Arabidopsis thaliana OX=3702 GN=AKHSDH1 PE=1 SV=1	unknown [Picea sitchensis]	Molecular Function: homoserine dehydrogenase activity (GO:0004412);	--	--
TnS001021927t13	LVNAVEQHLTNLK;DLSDPNLQDDSK	1e-10	1e-10	1e-10	1.455e+07	Probable UDP-arabinopyranose mutase 5 OS=Arabidopsis thaliana OX=3702 GN=RGP5 PE=1 SV=1	PREDICTED: probable UDP-arabinopyranose mutase 5 isoform X1 [Fragaria vesca subsp. vesca]	--	--	--
TnS000692561t03	HLLDETASEVVFSR	1e-10	1e-10	1e-10	1.45496e+07	Probable signal peptidase complex subunit 2 OS=Arabidopsis thaliana OX=3702 GN=At2g39960 PE=2 SV=1	unknown [Picea sitchensis]	Cellular Component: signal peptidase complex (GO:0005787);	K12947|TnS000692561t03	Protein export (ko03060)
TnS000457203t16	VLIDIVSAAANSTPALTR;SQNVNASALR;LGEQLIQTPEGTR;APIVVDLQR;GPAPSESGSLR;GAGSSSTMATGGSEDWR	1e-10	3.22174e+06	1e-10	1.13142e+07	Dynamin-2A OS=Arabidopsis thaliana OX=3702 GN=DRP2A PE=1 SV=2	dynamin-2A [Amborella trichopoda]	Molecular Function: GTPase activity (GO:0003924);	K01528|TnS000457203t16	Endocytosis (ko04144)
TnS000135377t01	MTAILLEHFGGK;MTAILLEHFGGK	1e-10	7.87997e+06	1e-10	6.61999e+06	Threonine--tRNA ligase, mitochondrial 1 OS=Arabidopsis thaliana OX=3702 GN=THRRS PE=1 SV=3	PREDICTED: threonine--tRNA ligase, mitochondrial 1 [Elaeis guineensis]	Molecular Function: threonine-tRNA ligase activity (GO:0004829);	K01868|TnS000135377t01	Aminoacyl-tRNA biosynthesis (ko00970)
TnS000983599t02	IVHHCVQALLVSDSK;APVQPAPQEER;QLSNSQQLPSR;LQAPSGQAAGPALPLAK;FSSAPMQKPVTAAK;CSVILDSYFSR;MTDPEQEVER;RSEVDHSYQTPR;FADPFDTR	1e-10	1e-10	1e-10	1.44902e+07	Eukaryotic translation initiation factor isoform 4G-1 OS=Triticum aestivum OX=4565 PE=1 SV=2	eukaryotic translation initiation factor-like [Manihot esculenta]	--	K03260|TnS000983599t02	RNA transport (ko03013)
TnS000032089t05	YIVSGAGTPLRPK;VSSPLALSALGNSYPPSAGSFK;VANDLPSAVK;ADLAQSVVKPMLDFLESTGSK	1e-10	1e-10	1e-10	1.4471e+07	Glucan endo-1,3-beta-glucosidase 13 OS=Arabidopsis thaliana OX=3702 GN=At5g56590 PE=1 SV=1	unknown [Picea sitchensis]	Biological Process: metabolic process (GO:0008152);	--	--
TnS000414359t12	TGCVFDADGR	1e-10	1e-10	3.90224e+06	1.05618e+07	Thaumatin-like protein 1 OS=Arabidopsis thaliana OX=3702 GN=TLP1 PE=2 SV=1	PREDICTED: thaumatin-like protein 1 [Nelumbo nucifera]	--	--	--
TnS000867017t19	EDSNPENYAR;TYVESLEDSK;AAFVDVSPEEVLNQK;LSSVTLNALEK	1e-10	1e-10	1e-10	1.4463e+07	Protein TIC 40, chloroplastic OS=Pisum sativum OX=3888 GN=TIC40 PE=1 SV=1	unknown [Picea sitchensis]	--	--	--
TnS000690951t05	LADVAGADPGVR	1e-10	1e-10	8.07677e+06	6.3231e+06	--	unknown [Picea sitchensis]	--	--	--
Gnetum_montanum_newGene_5030.3	DVTQCVFTR	1e-10	1e-10	1e-10	1.43741e+07	NADH dehydrogenase [ubiquinone] 1 alpha subcomplex subunit 8-B OS=Arabidopsis thaliana OX=3702 GN=At5g18800 PE=1 SV=1	NADH dehydrogenase [ubiquinone] 1 alpha subcomplex subunit 8-A-like [Spinacia oleracea]	--	K03952|Gnetum_montanum_newGene_5121.2	Oxidative phosphorylation (ko00190)
Gnetum_montanum_newGene_3426.1	AGLATLYQDQSMLTFEGQK;IQGAQSIVAK;AFVEHYYSIFDSNR	1e-10	1e-10	1e-10	1.43684e+07	Nuclear transport factor 2B OS=Arabidopsis thaliana OX=3702 GN=NTF2B PE=1 SV=1	nuclear transport factor 2 [Carica papaya]	Cellular Component: nuclear envelope (GO:0005635);	--	--
TnS000647077t03	GVTAGAGHSGDYAPYPK;VEMEDPAQLQK;VLAEGGYEK;QTFEVQPDEQLKK	1e-10	1e-10	1e-10	1.43607e+07	GLABRA2 expression modulator OS=Arabidopsis thaliana OX=3702 GN=GEM PE=1 SV=1	unknown [Picea sitchensis]	--	--	--
TnS000678221t15	MAVSLASWSCCSAKYNLHNLSQHR	1e-10	1e-10	1.43422e+07	1e-10	Probable sodium/metabolite cotransporter BASS2, chloroplastic OS=Oryza sativa subsp. japonica OX=39947 GN=BASS2 PE=2 SV=1	unknown [Picea sitchensis]	Biological Process: sodium ion transport (GO:0006814);	--	--
TnS000436807t05	VAAAAAASSVAR;ALVSIHGQEAGK	1e-10	3.5002e+06	1e-10	1.08272e+07	DUF21 domain-containing protein At4g14240 OS=Arabidopsis thaliana OX=3702 GN=CBSDUF1 PE=1 SV=1	uncharacterized protein A4U43_C05F6170 [Asparagus officinalis]	Cellular Component: mitochondrion (GO:0005739);	--	--
TnS000167267t06	YSTAGASMLK;TFLGADSLAFLPLER	1e-10	2.1872e+06	1e-10	1.21043e+07	Amidophosphoribosyltransferase 2, chloroplastic OS=Arabidopsis thaliana OX=3702 GN=ASE2 PE=1 SV=1	PREDICTED: amidophosphoribosyltransferase, chloroplastic-like [Nelumbo nucifera]	Molecular Function: amidophosphoribosyltransferase activity (GO:0004044);	K00764|TnS000167267t06	Purine metabolism (ko00230);; Alanine, aspartate and glutamate metabolism (ko00250)
TnS000817183t08	TLTHLDGHQVPIGSK;NYYEVLEVPR;DALVGFEK	1e-10	1.46565e+06	1e-10	1.27886e+07	DnaJ protein ERDJ3B OS=Oryza sativa subsp. japonica OX=39947 GN=ERDJ3B PE=1 SV=1	unknown [Picea sitchensis]	Cellular Component: endoplasmic reticulum lumen (GO:0005788);	K09517|TnS000817183t08	Protein processing in endoplasmic reticulum (ko04141)
TnS000562761t01	TAQALCTEASSK;VALCVDQSK	1e-10	1.08396e+07	1e-10	3.38034e+06	Beta-fructofuranosidase, insoluble isoenzyme CWINV1 OS=Arabidopsis thaliana OX=3702 GN=CWINV1 PE=1 SV=1	PREDICTED: beta-fructofuranosidase, insoluble isoenzyme CWINV1-like [Fragaria vesca subsp. vesca]	--	K01193|TnS000562761t01	Galactose metabolism (ko00052);; Starch and sucrose metabolism (ko00500)
TnS000058127t03	ISTGAQNDLEK;GTAALGFAQYVPNENLLLTK;QISLDKPDIIGR;AAEQVLLGK	1e-10	4.48445e+06	1e-10	9.73113e+06	ATP-dependent zinc metalloprotease FTSH 8, mitochondrial OS=Oryza sativa subsp. japonica OX=39947 GN=FTSH8 PE=3 SV=1	ATP-dependent zinc metalloprotease FTSH 10, mitochondrial-like [Herrania umbratica]	Molecular Function: metalloendopeptidase activity (GO:0004222);	--	--
TnS013911218t02	NYILDR	1e-10	1e-10	1e-10	1.42017e+07	Maltose excess protein 1-like, chloroplastic OS=Oryza sativa subsp. japonica OX=39947 GN=Os04g0602400 PE=2 SV=2	maltose excess protein 1-like, chloroplastic isoform X1 [Ananas comosus]	--	--	--
TnS001036103t02	FSQVVSNALDMK;VPDWFLNR	1e-10	1e-10	1e-10	1.41795e+07	40S ribosomal protein S18 OS=Arabidopsis thaliana OX=3702 GN=RPS18A PE=1 SV=1	40S ribosomal protein S18-like [Carica papaya]	Molecular Function: RNA binding (GO:0003723);	K02964|TnS001036103t02	Ribosome (ko03010)
TnS000985183t01	EAGANSDFTGPGR	1e-10	1e-10	1e-10	1.41516e+07	Plant UBX domain-containing protein 8 OS=Arabidopsis thaliana OX=3702 GN=PUX8 PE=1 SV=1	unknown [Picea sitchensis]	--	--	--
TnS000939231t01	GFEPDQATVER;GFQVNETLMSLAGPK	1e-10	1e-10	1e-10	1.4145e+07	Ornithine carbamoyltransferase, chloroplastic OS=Pisum sativum OX=3888 GN=ARGF PE=2 SV=1	unknown [Picea sitchensis]	Molecular Function: ornithine carbamoyltransferase activity (GO:0004585);	K00611|TnS000939231t01	Arginine and proline metabolism (ko00330);; Biosynthesis of amino acids (ko01230)
TnS000800343t11	SLFSNLLESSEEQR	1e-10	1e-10	1e-10	1.41445e+07	Probable methionine--tRNA ligase OS=Oryza sativa subsp. japonica OX=39947 GN=Os06g0508700 PE=2 SV=2	PREDICTED: aminoacyl tRNA synthase complex-interacting multifunctional protein 1 isoform X1 [Populus euphratica]	Biological Process: cellular metabolic process (GO:0044237);	--	--
TnS000989535t03	NASSVDEASVEK	1e-10	5.38725e+06	1e-10	8.75574e+06	Hydroxymethylglutaryl-CoA synthase OS=Arabidopsis thaliana OX=3702 GN=HMGS PE=1 SV=2	3-hydroxy-3-methylglutaryl-CoA-synthase [Pinus sylvestris]	Molecular Function: hydroxymethylglutaryl-CoA synthase activity (GO:0004421);	K01641|TnS000989535t03	Synthesis and degradation of ketone bodies (ko00072);; Valine, leucine and isoleucine degradation (ko00280);; Butanoate metabolism (ko00650);; Terpenoid backbone biosynthesis (ko00900)
TnS000659067t14	GSPSTTADSAAATNSSSR;ALTATGGNVHAAVER	1e-10	1e-10	1e-10	1.40994e+07	Ubiquitin domain-containing protein DSK2b OS=Arabidopsis thaliana OX=3702 GN=DSK2B PE=1 SV=1	PREDICTED: ubiquitin domain-containing protein DSK2a-like isoform X3 [Nelumbo nucifera]	--	K04523|TnS000659067t14	Protein processing in endoplasmic reticulum (ko04141)
TnS000499923t07	FLWSHGVIADETENAIFK;VMIFSGDQDSVVPFLGSR;NFVLGNDLPNHH;LNLHGIAVGNPLLR	1e-10	1e-10	1e-10	1.40504e+07	Serine carboxypeptidase-like 42 OS=Arabidopsis thaliana OX=3702 GN=SCPL42 PE=2 SV=1	unknown [Picea sitchensis]	Molecular Function: serine-type carboxypeptidase activity (GO:0004185);	--	--
TnS000340093t06	FSQPASFEGIESFK;QESYFAYLFGVK	1e-10	2.27469e+06	1e-10	1.1733e+07	Intermediate cleaving peptidase 55, mitochondrial OS=Arabidopsis thaliana OX=3702 GN=ICP55 PE=1 SV=1	unknown [Picea sitchensis]	Molecular Function: aminopeptidase activity (GO:0004177);	--	--
TnS000793803t01	DQQDSTIGFFTVIR;GPQTVAFNLPNDER;VIQLVHTSGDVK;GQALQFNYLLEK;AADAADTPSLK;NALALIIQAAK	1e-10	1e-10	1e-10	1.39841e+07	Nudix hydrolase 3 OS=Arabidopsis thaliana OX=3702 GN=NUDT3 PE=1 SV=1	PREDICTED: nudix hydrolase 3 [Solanum lycopersicum]	--	--	--
TnS000985183t02	TLAAIVGSEEEAK;AQPGVLWVLPDSYIDVPNK	1e-10	1e-10	1e-10	1.39266e+07	Multiple organellar RNA editing factor 3, mitochondrial OS=Arabidopsis thaliana OX=3702 GN=MORF3 PE=1 SV=1	unknown [Picea sitchensis]	Cellular Component: mitochondrion (GO:0005739);	--	--
TnS000382747t01	AIAEYGQEYGK	1e-10	1e-10	1e-10	13923066	OTU domain-containing protein At3g57810 OS=Arabidopsis thaliana OX=3702 GN=At3g57810 PE=2 SV=1	unknown [Picea sitchensis]	--	--	--
TnS001019907t01	SGITVILENATVK;FYDPLKPIYTSPR;IFVLTQFNSASLNR	1e-10	6.56523e+06	1e-10	7.27032e+06	Glucose-1-phosphate adenylyltransferase large subunit, chloroplastic/amyloplastic OS=Beta vulgaris OX=161934 GN=AGPS1 PE=2 SV=1	glucose-1-phosphate adenylyltransferase large subunit 1 [Amborella trichopoda]	Biological Process: glycogen biosynthetic process (GO:0005978);	K00975|TnS001019907t01	Starch and sucrose metabolism (ko00500);; Amino sugar and nucleotide sugar metabolism (ko00520)
TnS000274247t02	SGLYVGINAGHTLTK	1e-10	1.38338e+07	1e-10	1e-10	60S ribosomal protein L36-2 OS=Arabidopsis thaliana OX=3702 GN=RPL36B PE=3 SV=1	unknown [Picea sitchensis]	Molecular Function: structural constituent of ribosome (GO:0003735);	K02920|TnS000274247t02	Ribosome (ko03010)
TnS000836607t05	ATPEITFEGSPK	1e-10	1e-10	1e-10	1.38016e+07	Probable protein phosphatase 2C 55 OS=Arabidopsis thaliana OX=3702 GN=At4g16580 PE=2 SV=2	probable protein phosphatase 2C 55 isoform X1 [Amborella trichopoda]	--	--	--
TnS000070227t01	SSAQQFEPISQNVK;VEWCVLDWNANAIK	1e-10	1e-10	1e-10	1.37932e+07	Probable acetyltransferase NATA1-like OS=Arabidopsis thaliana OX=3702 GN=At2g39020 PE=2 SV=1	unknown [Picea sitchensis]	Molecular Function: transferase activity, transferring acyl groups other than amino-acyl groups (GO:0016747);	--	--
TnS001017339t01	SALPESAQQDQAIQSK	1e-10	5.60651e+06	1e-10	8.18375e+06	Ubiquitin-like modifier-activating enzyme 5 OS=Oryza sativa subsp. japonica OX=39947 GN=Os02g0506500 PE=2 SV=1	NAD(P)-binding Rossmann-fold superfamily protein [Theobroma cacao]	Molecular Function: nucleotide binding (GO:0000166);	--	--
TnS000979049t02	STSYAEANSGNIR;SVSNSDTTVDIPEFLK	1e-10	1e-10	1e-10	1.37478e+07	Cell division protein FtsZ homolog 2-1, chloroplastic OS=Arabidopsis thaliana OX=3702 GN=FTSZ2-1 PE=1 SV=2	unknown [Picea sitchensis]	Molecular Function: GTPase activity (GO:0003924);	--	--
TnS000373995t07	QMDLDSANNAFR;SLNNYILTLQK;GVVLAWLAK	6.89253e+06	1e-10	1e-10	6.83914e+06	Uncharacterized GPI-anchored protein At1g61900 OS=Arabidopsis thaliana OX=3702 GN=At1g61900 PE=1 SV=1	PREDICTED: uncharacterized GPI-anchored protein At1g61900 [Nelumbo nucifera]	--	--	--
TnS000809851t26	TTIFTQMSSLALK;AIMINTPHNPTGK;VGVVAIPTSVFYLNPEEGK	1e-10	4.76538e+06	1e-10	8.96379e+06	Bifunctional aspartate aminotransferase and glutamate/aspartate-prephenate aminotransferase OS=Petunia hybrida OX=4102 PE=1 SV=1	unknown [Picea sitchensis]	Molecular Function: transaminase activity (GO:0008483);	--	--
TnS000888107t08	AGIVPIQYR	1e-10	1e-10	1e-10	1.37274e+07	Expansin-A3 OS=Arabidopsis thaliana OX=3702 GN=EXPA3 PE=2 SV=1	PREDICTED: expansin-A2 [Elaeis guineensis]	Cellular Component: extracellular region (GO:0005576);	--	--
TnS000033709t04	VIAAAAAAAAGDR;GSASAEVYAR	1e-10	1.37026e+07	1e-10	1e-10	Aspartyl protease 25 OS=Oryza sativa subsp. japonica OX=39947 GN=AP25 PE=2 SV=1	PREDICTED: probable aspartyl protease At4g16563 [Nelumbo nucifera]	--	--	--
TnS000933661t08	ISAPAADAFAIIDQIK;ADTAEEVETSLAK	1e-10	1e-10	1e-10	1.36958e+07	Cationic peroxidase SPC4 OS=Sorghum bicolor OX=4558 GN=Sb03g046810 PE=1 SV=2	peroxidase 12-like [Chenopodium quinoa]	--	K00430|TnS000933661t08	Phenylalanine metabolism (ko00360);; Phenylpropanoid biosynthesis (ko00940)
TnS000975819t02	VIGESLDLLEYVDK;YVDTFTGAGFGTLK;NFGGPQLIPTDPAK;VPALEHDGK	1e-10	1e-10	1e-10	1.36393e+07	Glutathione S-transferase L3 OS=Arabidopsis thaliana OX=3702 GN=GSTL3 PE=2 SV=1	lambda class glutathione S-transferase [Pinus tabuliformis]	--	K00799|TnS000975819t02	Glutathione metabolism (ko00480)
TnS000839827t08	AAMEDAIEAMHGMSLDGR	1e-10	1e-10	1e-10	1.36321e+07	Glycine-rich RNA-binding protein RZ1A OS=Arabidopsis thaliana OX=3702 GN=RZ1A PE=1 SV=1	unnamed protein product, partial [Vitis vinifera]	Molecular Function: nucleotide binding (GO:0000166);	K12885|TnS000839827t08	Spliceosome (ko03040)
TnS000105903t04	IFLANPDLPLR	1e-10	1e-10	1e-10	1.3614e+07	Artemisinic aldehyde Delta(11(13)) reductase OS=Artemisia annua OX=35608 GN=DBR2 PE=1 SV=1	12-oxophytodienoate reductase-like protein [Trifolium pratense]	Molecular Function: catalytic activity (GO:0003824);	K05894|TnS000105903t04	alpha-Linolenic acid metabolism (ko00592)
TnS000047601t12	TTQDVMNSWLSILSR;GSLSESVKPHACK;ALADYMHGK;LVANPSTFPSGIK;LGIYSDAGYLTCSGK	1.19021e+06	1e-10	1e-10	1.23745e+07	Alpha-galactosidase 1 OS=Arabidopsis thaliana OX=3702 GN=AGAL1 PE=2 SV=1	unknown [Picea sitchensis]	Molecular Function: hydrolase activity, hydrolyzing O-glycosyl compounds (GO:0004553);	K07407|TnS000047601t12	Galactose metabolism (ko00052);; Glycerolipid metabolism (ko00561);; Sphingolipid metabolism (ko00600);; Glycosphingolipid biosynthesis - globo series (ko00603)
TnS000242659t02	VAAAEHISHFNEEAR	1e-10	1e-10	1e-10	1.35239e+07	WD-40 repeat-containing protein MSI4 OS=Arabidopsis thaliana OX=3702 GN=MSI4 PE=1 SV=3	PREDICTED: WD-40 repeat-containing protein MSI4 [Elaeis guineensis]	Molecular Function: histone acetyltransferase activity (GO:0004402);	--	--
TnS000766203t02	FYTGNYDQYVQTR;IGQFHQHLAEK;AGAVAATAASSTK	1e-10	5.2701e+06	1e-10	8.21639e+06	ABC transporter F family member 1 OS=Arabidopsis thaliana OX=3702 GN=ABCF1 PE=2 SV=1	PREDICTED: ABC transporter F family member 1-like [Elaeis guineensis]	--	--	--
Gnetum_montanum_newGene_5635.1	DQEFSSDMGSR;DQEFSSDMGSR	1e-10	1e-10	1e-10	1.34604e+07	--	--	--	--	--
Gnetum_montanum_newGene_760.1	VGGPGQTYDDFTAALPEK	1e-10	1e-10	1e-10	1.34546e+07	Actin-depolymerizing factor 6 OS=Oryza sativa subsp. japonica OX=39947 GN=ADF6 PE=2 SV=2	unknown [Picea sitchensis]	Molecular Function: actin binding (GO:0003779);	--	--
TnS000553657t01	AIQDAVNAANLGQSVK;ITYVAVGNEVLVR;IPTYIFSLYNEDLK;TPDKVPQLLPAMK;DINLDYALLQPTAPTVHDNMSGR;LYYSDHDLLNALR;VPQLLPAMK;KPAPADVVK;TPDKVPQLLPAMK	1.34436e+07	1e-10	1e-10	1e-10	Glucan endo-1,3-beta-glucosidase, acidic isoform PR-Q&apos; OS=Nicotiana tabacum OX=4097 PE=1 SV=1	pollen allergen CJP38 [Cryptomeria japonica]	Molecular Function: hydrolase activity, acting on glycosyl bonds (GO:0016798);	--	--
Gnetum_montanum_newGene_220.1	EAPAVVDSGTVITR;DVSGSGSLSLGAGSIPR;TALGSSLLDTCYDLSGMSSVSVPR;VGTGNYIITVGLGTPSK	1e-10	1e-10	1e-10	1.34315e+07	--	--	--	--	--
TnS000620351t01	VGVLLHPSFVTVDDIK	1e-10	1e-10	1e-10	1.34206e+07	Endo-1,3;1,4-beta-D-glucanase OS=Zea mays OX=4577 PE=1 SV=1	unknown [Picea sitchensis]	Molecular Function: carboxymethylenebutenolidase activity (GO:0008806);	--	--
TnS001040055t01	SGVGVASMGVMRPELVMK	1e-10	1e-10	1e-10	1.34093e+07	V-type proton ATPase 16 kDa proteolipid subunit OS=Mesembryanthemum crystallinum OX=3544 GN=VMAC1 PE=2 SV=1	V-type proton ATPase 16 kDa proteolipid subunit-like [Chenopodium quinoa]	Cellular Component: vacuolar membrane (GO:0005774);	K02155|TnS001040055t01	Oxidative phosphorylation (ko00190);; Phagosome (ko04145)
TnS000422333t01	LILTMPASMSLER;IGYSMISDAEAK	1e-10	1e-10	1e-10	1.33577e+07	Cysteine synthase, chloroplastic/chromoplastic OS=Arabidopsis thaliana OX=3702 GN=OASB PE=1 SV=2	unknown [Picea sitchensis]	Molecular Function: GTPase activity (GO:0003924);	K01738|TnS000422333t01	Cysteine and methionine metabolism (ko00270);; Sulfur metabolism (ko00920);; Carbon metabolism (ko01200);; Biosynthesis of amino acids (ko01230)
TnS000103297t16	GGGGGLLRPVPVSPAMQEFLGVPESSR	1e-10	1e-10	1e-10	1.32984e+07	Zinc finger CCCH domain-containing protein 44 OS=Arabidopsis thaliana OX=3702 GN=At3g51120 PE=2 SV=3	unknown [Picea sitchensis]	--	--	--
TnS000070949t04	EDGAHFLYAHK	1e-10	1e-10	1e-10	1.32944e+07	Transmembrane 9 superfamily member 1 OS=Arabidopsis thaliana OX=3702 GN=TMN1 PE=1 SV=1	transmembrane 9 superfamily member 1 [Prunus avium]	--	--	--
TnS000655603t09	LQSTTQNIVK	1e-10	1e-10	1e-10	1.32572e+07	Importin subunit beta-1 OS=Arabidopsis thaliana OX=3702 GN=KPNB1 PE=1 SV=1	importin-5 [Amborella trichopoda]	Cellular Component: nucleus (GO:0005634);	--	--
TnS000243511t07	IVPSEVTVNLLEK;VDDNIETIR	1e-10	1e-10	1e-10	1.31638e+07	UMP-CMP kinase 4 OS=Oryza sativa subsp. japonica OX=39947 GN=Os02g0778400 PE=2 SV=1	unknown [Picea sitchensis]	Molecular Function: ATP binding (GO:0005524);	K13800|TnS000243511t07	Pyrimidine metabolism (ko00240)
TnS000005079t01	TILEIQQVSGAR;LSSQDHNPPGVTDR;LLVSNSAAGSVIGK;LVNITGTLQQQIR	1e-10	2.41094e+06	1e-10	1.07309e+07	Protein BTR1 OS=Arabidopsis thaliana OX=3702 GN=BTR1 PE=1 SV=1	unknown [Picea sitchensis]	Molecular Function: RNA binding (GO:0003723);	--	--
TnS000788249t04	YLFSSDSSASSSR	1e-10	1e-10	1e-10	1.31379e+07	V-type proton ATPase subunit F OS=Arabidopsis thaliana OX=3702 GN=VHA-F PE=2 SV=1	hypothetical protein AQUCO_01700581v1 [Aquilegia coerulea]	Biological Process: ATP hydrolysis coupled proton transport (GO:0015991);	K02151|TnS000788249t04	Oxidative phosphorylation (ko00190);; Phagosome (ko04145)
TnS000016023t01	VIGEPIVSSLVLDDSK;IDTNVYEGWTGK	1e-10	5.82288e+06	1e-10	7.28354e+06	Dihydropyrimidinase OS=Arabidopsis thaliana OX=3702 GN=PYD2 PE=1 SV=1	unknown [Picea sitchensis]	Cellular Component: cytoplasm (GO:0005737);	K01464|TnS000016023t01	Pyrimidine metabolism (ko00240);; beta-Alanine metabolism (ko00410);; Pantothenate and CoA biosynthesis (ko00770)
TnS000926889t01	EDATQWIPILR	1e-10	1e-10	1e-10	1.30547e+07	26S proteasome non-ATPase regulatory subunit 12 homolog A OS=Arabidopsis thaliana OX=3702 GN=RPN5A PE=1 SV=1	26S proteasome non-ATPase regulatory subunit 12 homolog A-like isoform X1 [Manihot esculenta]	--	K03035|TnS000926889t01	Proteasome (ko03050)
TnS000951877t02	LGVVMDNGAEAAK	1e-10	1e-10	1e-10	1.30358e+07	Endoribonuclease YBEY, chloroplastic OS=Arabidopsis thaliana OX=3702 GN=YBEY PE=1 SV=1	endoribonuclease YBEY, chloroplastic-like [Lactuca sativa]	Biological Process: metabolic process (GO:0008152);	--	--
TnS000559395t03	IGSDGQGSFDR	1e-10	1e-10	1e-10	1.30356e+07	--	unknown [Picea sitchensis]	--	--	--
TnS000748019t02	QAFVDPNDPTK	1e-10	1e-10	1e-10	1.3023e+07	--	unknown [Picea sitchensis]	--	--	--
TnS000220661t04	AMEASIDELHGR;DRPGPYDRPSR	1e-10	1e-10	1e-10	1.30109e+07	Glycine-rich RNA-binding protein RZ1C OS=Arabidopsis thaliana OX=3702 GN=RZ1C PE=1 SV=1	glycine-rich RNA-binding protein RZ1C isoform X1 [Asparagus officinalis]	Molecular Function: nucleotide binding (GO:0000166);	K12885|TnS000220661t04	Spliceosome (ko03040)
TnS000669375t03	DIPWETYVSTK;LMDDQSAEVR;MEHAELTTEQVLK	1e-10	1e-10	1e-10	1.2985e+07	Probable V-type proton ATPase subunit H OS=Oryza sativa subsp. japonica OX=39947 GN=Os07g0549700 PE=2 SV=1	unknown [Picea sitchensis]	Cellular Component: vacuolar proton-transporting V-type ATPase, V1 domain (GO:0000221);	K02144|TnS000669375t03	Oxidative phosphorylation (ko00190);; Phagosome (ko04145)
TnS001039731t03	VLTGVGLAPATPQGQR;FDPVPVR	1e-10	1e-10	1.2976e+07	1e-10	Subtilisin-like protease SBT2.6 OS=Arabidopsis thaliana OX=3702 GN=SBT2.6 PE=2 SV=1	hypothetical protein AMTR_s00025p00169730 [Amborella trichopoda]	Biological Process: metabolic process (GO:0008152);	--	--
TnS000240383t01	QHSGTVAFIDYSTGR;GYFSNPEATTTALDSQGWLR;SLSAGLASLGIK;IAFAVPELASK	1e-10	1e-10	1e-10	1.29726e+07	4-coumarate--CoA ligase-like 5 OS=Arabidopsis thaliana OX=3702 GN=4CLL5 PE=1 SV=2	phenylalanoyl CoA ligase [Taxus baccata]	--	K10526|TnS000240383t01	alpha-Linolenic acid metabolism (ko00592)
TnS000408231t09	GTPANNVQTPAK;YVVGTLIPGK	1e-10	1e-10	1e-10	1.29517e+07	Histone deacetylase HDT3 OS=Arabidopsis thaliana OX=3702 GN=HDT3 PE=1 SV=2	hypothetical protein CUMW_225550 [Citrus unshiu]	--	--	--
TnS000940919t03	TNVLLLGDHIGDLGMSDGFNYENR;SDASLLENR	1e-10	1e-10	1e-10	1.29303e+07	--	7-methylguanosine phosphate-specific 5&apos;-nucleotidase A isoform X1 [Setaria italica]	Molecular Function: magnesium ion binding (GO:0000287);	K01081|TnS000940919t03	Purine metabolism (ko00230);; Pyrimidine metabolism (ko00240);; Nicotinate and nicotinamide metabolism (ko00760)
TnS000093521t01	APGGAPANVAVGIAR;LPLWPSAK;LLLVTEGSNGCR	1e-10	1e-10	1e-10	1.28718e+07	Probable fructokinase-6, chloroplastic OS=Arabidopsis thaliana OX=3702 GN=At1g66430 PE=2 SV=1	probable fructokinase-6, chloroplastic isoform X1 [Quercus suber]	Molecular Function: ribokinase activity (GO:0004747);	K00847|TnS000093521t01	Fructose and mannose metabolism (ko00051);; Starch and sucrose metabolism (ko00500);; Amino sugar and nucleotide sugar metabolism (ko00520)
TnS000953155t01	QALNVFR;INNAVGQALLAK	1e-10	1e-10	1e-10	1.28684e+07	Tryptophan synthase beta chain 2, chloroplastic OS=Camptotheca acuminata OX=16922 GN=TSB PE=2 SV=1	unknown [Picea sitchensis]	Biological Process: tryptophan biosynthetic process (GO:0000162);	K01696|TnS000953155t01	Glycine, serine and threonine metabolism (ko00260);; Phenylalanine, tyrosine and tryptophan biosynthesis (ko00400);; Biosynthesis of amino acids (ko01230)
TnS000550805t07	GSNIHDYVVGIR	1e-10	1e-10	1e-10	1.28131e+07	L-gulonolactone oxidase 2 OS=Arabidopsis thaliana OX=3702 GN=GULLO2 PE=1 SV=1	unknown [Picea sitchensis]	Molecular Function: oxidoreductase activity, acting on CH-OH group of donors (GO:0016614);	--	--
TnS000458325t01	IVVVDAPLPGDSSSDQR;ILSDEPVNPR;LIQNVEETVGFGK;EIEQWYSLQK	1e-10	1e-10	1e-10	1.2805e+07	Phospholipase D alpha 1 OS=Oryza sativa subsp. japonica OX=39947 GN=PLD1 PE=1 SV=2	hypothetical protein AQUCO_03000341v1 [Aquilegia coerulea]	Molecular Function: phospholipase D activity (GO:0004630);	K01115|TnS000458325t01	Glycerophospholipid metabolism (ko00564);; Ether lipid metabolism (ko00565);; Endocytosis (ko04144)
TnS000224611t03	TNIESIWAVGDVTNR;FSHDFEESR;TLFANQPTKPDHR	1e-10	4.50379e+06	1e-10	8.25819e+06	Glutathione reductase, chloroplastic OS=Arabidopsis thaliana OX=3702 GN=EMB2360 PE=2 SV=1	glutathione reductase, chloroplastic [Sesamum indicum]	Molecular Function: glutathione-disulfide reductase activity (GO:0004362);	K00383|TnS000224611t03	Glutathione metabolism (ko00480)
TnS000828849t01	IPEAFGSLTALK;VLQESSQQILETVVLK	1e-10	1e-10	1e-10	1.27504e+07	Plant intracellular Ras-group-related LRR protein 1 OS=Arabidopsis thaliana OX=3702 GN=PIRL1 PE=2 SV=1	plant intracellular Ras-group-related LRR protein 1 isoform X1 [Amborella trichopoda]	Molecular Function: hydrolase activity (GO:0016787);	--	--
TnS000958809t07	FSSEEISSHNQVK	1e-10	1e-10	1e-10	1.27323e+07	--	unknown [Picea sitchensis]	Biological Process: RNA splicing, via endonucleolytic cleavage and ligation (GO:0000394);	--	--
TnS001009589t02	ATYHYYEPAK	1e-10	1e-10	1e-10	1.27181e+07	Wound-induced protein WIN1 OS=Solanum tuberosum OX=4113 GN=WIN1 PE=2 SV=1	hypothetical protein GLYMA_19G245400 [Glycine max]	Molecular Function: chitin binding (GO:0008061);	--	--
TnS000808993t05	AQPVSQQSSPQASTVSK;GYFVLNDVFR	1e-10	2.94926e+06	1e-10	9.75653e+06	--	unknown [Picea sitchensis]	--	--	--
TnS000086873t06	NVGDLSGGELQR;GSELQNYFTR	1e-10	4.56549e+06	1e-10	8.13777e+06	ABC transporter E family member 2 OS=Arabidopsis thaliana OX=3702 GN=ABCE2 PE=2 SV=1	unknown [Picea sitchensis]	Molecular Function: ATP binding (GO:0005524);	--	--
TnS000423079t03	NLAESSPYSTAQDAR;EDGAQQNQLVNR;HIEASEENIR;LGEDFSDNYK	1e-10	1e-10	1e-10	1.26971e+07	Apoptosis inhibitor 5-like protein API5 OS=Oryza sativa subsp. japonica OX=39947 GN=API5 PE=1 SV=1	PREDICTED: apoptosis inhibitor 5-like protein API5 isoform X1 [Nelumbo nucifera]	--	--	--
TnS000207095t01	LLQAFLQK;VYLTTSYPAIEGDR	1e-10	1e-10	1e-10	1.26402e+07	Exportin-2 OS=Arabidopsis thaliana OX=3702 GN=CAS PE=2 SV=1	exportin-2 [Amborella trichopoda]	--	--	--
TnS000792459t11	AGPGALSGPGNR;GFDLPSSNPIPR	1e-10	1.73783e+06	1e-10	1.08308e+07	--	ABI3-interacting protein 3 [Callitropsis nootkatensis]	Molecular Function: zinc ion binding (GO:0008270);	--	--
TnS000605517t01	FQQVYVAEPSVADTISILR;TAVVEGLAQR;EAGVSVASVK;IDMSEYMEQHSVSR	1e-10	1e-10	1e-10	1.25616e+07	Chaperone protein ClpB1 OS=Oryza sativa subsp. japonica OX=39947 GN=CLPB1 PE=2 SV=1	PREDICTED: chaperone protein ClpB1 [Nelumbo nucifera]	Molecular Function: ATP binding (GO:0005524);	--	--
Gnetum_montanum_newGene_813.1	MIMLTHTVTDWIK	1e-10	1e-10	1e-10	1.25457e+07	--	--	--	--	--
TnS000401465t05	YAPGTSLR	1e-10	1e-10	1e-10	1.25455e+07	--	PREDICTED: uncharacterized protein LOC104607596 [Nelumbo nucifera]	--	--	--
TnS000853511t01	VPAWYVTLDNDDVK;FALVAYTAQSDK;LEFINIFTDDGK;ITPSHDPNDFEVGNR;QLWWGHR;VPVTIQEEDKTK;WKDEHGGTILK	1e-10	4.60381e+06	1e-10	7.93306e+06	Valine--tRNA ligase, mitochondrial 1 OS=Arabidopsis thaliana OX=3702 GN=TWN2 PE=1 SV=2	valine--tRNA ligase, mitochondrial 1 [Amborella trichopoda]	--	K01873|TnS000853511t01	Aminoacyl-tRNA biosynthesis (ko00970)
TnS000820387t01	ANLSFSQTGQTLTYK;MTFTATSLDPSLK;MTFTATSLDPSLK;LTSIGDLNYPSFVADFR;IVVCDLDSNEDR	1e-10	1e-10	1.25335e+07	1e-10	Subtilisin-like protease SBT1.4 OS=Arabidopsis thaliana OX=3702 GN=SBT1.4 PE=2 SV=1	hypothetical protein TSUD_225530 [Trifolium subterraneum]	--	--	--
Gnetum_montanum_newGene_3571.1	SFGGGYTTFR	1e-10	1e-10	1e-10	1.25261e+07	--	--	--	--	--
TnS000588755t03	LAVANVFFIAK;VSTSNANIPQK	1e-10	3.12337e+06	1e-10	9.33153e+06	Beta-adaptin-like protein C OS=Arabidopsis thaliana OX=3702 GN=BETAC-AD PE=1 SV=2	unknown [Picea sitchensis]	Cellular Component: plasma membrane (GO:0005886);	--	--
TnS000122145t13	TLANVVGSVEEAK	1e-10	1.24454e+07	1e-10	1e-10	Multiple organellar RNA editing factor 9, chloroplastic OS=Arabidopsis thaliana OX=3702 GN=MORF9 PE=1 SV=1	unknown [Picea sitchensis]	Biological Process: biosynthetic process (GO:0009058);	--	--
TnS000760699t01	NALSWCVHR;WGHPDPYIAPSSPGGSK	1e-10	1e-10	1e-10	1.24423e+07	NADH dehydrogenase [ubiquinone] 1 beta subcomplex subunit 9 OS=Arabidopsis thaliana OX=3702 GN=CIB22 PE=1 SV=1	unknown [Picea sitchensis]	Cellular Component: organelle membrane (GO:0031090);	K03965|TnS000760699t01	Oxidative phosphorylation (ko00190)
TnS000508797t01	EHLPSPPYAWVK;ADDLTWTVPAAK;EYVNLNVVAVSHDTQVR;TTYQISDQVDNVVTPK;YIELVASPNNPDGVLQEGVLDR;EPADGDVVLFTLSK;ELHALVGNAVTENK;TQTELFVSPR;KLQQAFQGSQR;AYYWPHYSAIK;DADCGAVFK;YVWAGDSR;SATVIPGWYR;MKEYVNLNVVAVSHDTQVR;TEADILGK;IQQAFQGSQR;IFDYAYR	1e-10	1e-10	1e-10	1.24234e+07	Tryptophan aminotransferase-related protein 4 OS=Arabidopsis thaliana OX=3702 GN=TAR4 PE=2 SV=2	Trytophan aminotransferase [Parasponia andersonii]	Molecular Function: catalytic activity (GO:0003824);	--	--
TnS000969199t01	TFGFDTAVEEAQR	1e-10	1e-10	1e-10	1.23929e+07	ATP-dependent 6-phosphofructokinase 5, chloroplastic OS=Arabidopsis thaliana OX=3702 GN=PFK5 PE=1 SV=1	PREDICTED: ATP-dependent 6-phosphofructokinase 5, chloroplastic-like [Nelumbo nucifera]	--	K00850|TnS000969199t01	Glycolysis / Gluconeogenesis (ko00010);; Pentose phosphate pathway (ko00030);; Fructose and mannose metabolism (ko00051);; Galactose metabolism (ko00052);; Carbon metabolism (ko01200);; Biosynthesis of amino acids (ko01230);; RNA degradation (ko03018)
TnS000545385t14	DVGVNSVVLFPK;DNSSLPISAYQVSGEYSMIK	1e-10	1e-10	1e-10	1.23459e+07	Delta-aminolevulinic acid dehydratase, chloroplastic (Fragment) OS=Pisum sativum OX=3888 GN=HEMB PE=1 SV=1	unknown [Picea sitchensis]	Molecular Function: porphobilinogen synthase activity (GO:0004655);	K01698|TnS000545385t14	Porphyrin and chlorophyll metabolism (ko00860)
TnS000897823t01	VASLSTPLAVPLVYPR	1e-10	1e-10	1e-10	1.23226e+07	Protein transport protein Sec24-like CEF OS=Arabidopsis thaliana OX=3702 GN=CEF PE=2 SV=3	PREDICTED: protein transport protein Sec24-like At4g32640 isoform X2 [Nelumbo nucifera]	Biological Process: intracellular protein transport (GO:0006886);	K14007|TnS000897823t01	Protein processing in endoplasmic reticulum (ko04141)
TnS000114139t07	SIPLALQSLFYK;LYDPSSETLR;IENINDQYWTVR	1e-10	2.65387e+06	1e-10	9.5962e+06	Ubiquitin carboxyl-terminal hydrolase 13 OS=Arabidopsis thaliana OX=3702 GN=UBP13 PE=1 SV=1	PREDICTED: ubiquitin carboxyl-terminal hydrolase 12 isoform X2 [Vitis vinifera]	Molecular Function: obsolete ubiquitin thiolesterase activity (GO:0004221);	--	--
TnS000812511t05	VGPDDPQITEAVSR;TIFFAHGPQFAR	1e-10	1e-10	1e-10	1.2185e+07	--	PREDICTED: ectonucleotide pyrophosphatase/phosphodiesterase family member 3-like [Nicotiana tabacum]	--	--	--
TnS000394139t01	MFDGSLYNHCR;TTISPEPGFEAEHR;VEPLVNMGQITR;GEVFDGAVAVR;VPDALEFQHR	1e-10	5.00264e+06	1e-10	7.1549e+06	Delta(24)-sterol reductase OS=Arabidopsis thaliana OX=3702 GN=DIM PE=1 SV=2	delta(24)-sterol reductase [Morus notabilis]	Molecular Function: calmodulin binding (GO:0005516);	K09828|TnS000394139t01	Steroid biosynthesis (ko00100)
[truncated: 723 more rows]

## Sheet: Sheet1
Gnetum_montanum_newGene_1056
Gnetum_montanum_newGene_1127
Gnetum_montanum_newGene_1249								--	zinc finger protein [Macleaya cordata]	--	--
Gnetum_montanum_newGene_1312								--	UPF0160 protein-like isoform X2 [Durio zibethinus]	Cellular Component: mitochondrion (GO:0005739);	--
Gnetum_montanum_newGene_1341								--	unknown, partial [Picea abies]	--	--
[truncated: 251 more rows]
