# Supplementary material for: Pollination Drop Proteome and Reproductive Organ Transcriptome Comparison in Gnetum Reveals Entomophilous Adaptation
Source: Genes (Basel). 2019 Oct 12;10(10):800. doi: 10.3390/genes10100800 (PMC6826882; doi:10.3390/genes10100800)
Supplement: Supplementary file 1 [file genes-10-00800-s001.zip › Table S3 Hou et al.xls]

## Sheet: New gene4
Table S3. Detected genes from reproductive transcripts of G. spp and their annotations
Gene_ID	Fertile ovules of G. gnemon （FPKM）	Sterile ovules of G. gnemon （FPKM）	Fertile ovules of G. luofuense （FPKM）	Sterile ovules of G. luofuense （FPKM）	Swiss_Prot_annotation	NR_annotation	GO_annotation	KEGG_annotation	KEGG_pathway_annotation	Note
Gnetum_montanum_newGene_10004	0	0	2.3925	0.362847	--	--	--	--	--
Gnetum_montanum_newGene_10021	0.029639	0	4.89517	0.229926	NAC domain-containing protein 73 OS=Arabidopsis thaliana OX=3702 GN=NAC073 PE=2 SV=1	NAC domain-containing protein 10-like isoform X2 [Phalaenopsis equestris]	--	--	--
Gnetum_montanum_newGene_10026	0	0	0.040209	1.027	Probable leucine-rich repeat receptor-like protein kinase At1g35710 OS=Arabidopsis thaliana OX=3702 GN=At1g35710 PE=2 SV=1	hypothetical protein LSAT_3X58681 [Lactuca sativa]	--	--	--
Gnetum_montanum_newGene_10028	0	0	0.208446	1.678	Putative receptor-like protein kinase At3g47110 OS=Arabidopsis thaliana OX=3702 GN=At3g47110 PE=3 SV=1	uncharacterized protein A4U43_C04F24950 [Asparagus officinalis]	Molecular Function: transferase activity (GO:0016740);;	--	--
Gnetum_montanum_newGene_10038	0	0	3.58117	35.8052	Delta-selinene synthase OS=Abies grandis OX=46611 GN=ag4 PE=1 SV=1	alpha-humulene synthase [Picea glauca]	--	K12742|8.47489e-55|adu:107458720|K12742 isoprene synthase [EC:4.2.3.27] | (RefSeq) terpene synthase 10-like	--
Gnetum_montanum_newGene_10049	0	0	0	8.6857	Agamous-like MADS-box protein AGL104 OS=Arabidopsis thaliana OX=3702 GN=AGL104 PE=1 SV=1	hypothetical protein AMTR_s00010p00214260 [Amborella trichopoda]	Molecular Function: DNA binding (GO:0003677);; Cellular Component: nucleus (GO:0005634);; Biological Process: regulation of transcription, DNA-templated (GO:0006355);; Molecular Function: protein dimerization activity (GO:0046983);;	K09260|2.62807e-44|atr:18422143|K09260 MADS-box transcription enhancer factor 2A | (RefSeq) truncated transcription factor CAULIFLOWER D	--
Gnetum_montanum_newGene_1005	0	0	0	8.11593	--	--	--	--	--
Gnetum_montanum_newGene_10062	0	0	3.50703	2.7627	Disease resistance protein TAO1 OS=Arabidopsis thaliana OX=3702 GN=TAO1 PE=4 SV=1	unknown [Picea sitchensis]	--	--	--
Gnetum_montanum_newGene_1009	0	0	1.8303	0.124119	Probable serine/threonine-protein kinase PBL8 OS=Arabidopsis thaliana OX=3702 GN=PBL8 PE=1 SV=1	serine/threonine-protein kinase RIPK-like [Olea europaea var. sylvestris]	--	K04733|2.87603e-28|atr:18440787|K04733 interleukin-1 receptor-associated kinase 4 [EC:2.7.11.1] | (RefSeq) serine/threonine-protein kinase At5g01020	--
Gnetum_montanum_newGene_10090	6.00293	0.174979	0.202227	4.76593	Coniferin beta-glucosidase OS=Pinus contorta OX=3339 PE=1 SV=1	RecName: Full=Coniferin beta-glucosidase; Flags: Precursor	Biological Process: lignin biosynthetic process (GO:0009809);; Molecular Function: identical protein binding (GO:0042802);; Molecular Function: coniferin beta-glucosidase activity (GO:0047782);;	K05350|2.57867e-163|mus:103982461|K05350 beta-glucosidase [EC:3.2.1.21] | (RefSeq) beta-glucosidase 18-like	Cyanoamino acid metabolism (ko00460);; Starch and sucrose metabolism (ko00500);; Phenylpropanoid biosynthesis (ko00940)
Gnetum_montanum_newGene_10099	0.132129	0.275414	1.71801	0.444806	--	--	--	--	--
Gnetum_montanum_newGene_1011	1.70664	3.45794	0.178983	0	CDK5RAP1-like protein OS=Oryza sativa subsp. japonica OX=39947 GN=Os11g0592800 PE=2 SV=1	unknown [Picea sitchensis]	Cellular Component: mitochondrion (GO:0005739);; Molecular Function: protein kinase regulator activity (GO:0019887);; Molecular Function: methylthiotransferase activity (GO:0035596);; Biological Process: tRNA methylthiolation (GO:0035600);; Biological Process: regulation of protein kinase activity (GO:0045859);; Molecular Function: metal ion binding (GO:0046872);; Molecular Function: 4 iron, 4 su…	--	--
Gnetum_montanum_newGene_10112	9.61497	0	0	0	--	putative MADS-domain transcription factor GGM14, partial [Gnetum gnemon]	Molecular Function: DNA binding (GO:0003677);; Molecular Function: transcription factor activity, sequence-specific DNA binding (GO:0003700);; Cellular Component: nucleus (GO:0005634);; Biological Process: regulation of transcription, DNA-templated (GO:0006355);; Molecular Function: protein dimerization activity (GO:0046983);;	--	--	MADS-box
Gnetum_montanum_newGene_10137	5.14816	95.5202	57.0448	18.5368	Thaumatin-like protein OS=Olea europaea OX=4146 PE=1 SV=1	unknown [Picea sitchensis]	Cellular Component: membrane (GO:0016020);;	--	--
Gnetum_montanum_newGene_10147	0	0	4.49583	0	--	--	--	--	--
Gnetum_montanum_newGene_10151	0	0	0.054653	3.79816	Longifolene synthase OS=Picea abies OX=3329 GN=TPS-Lon PE=1 SV=1	delta-selinene synthase [Abies grandis]	--	K12742|1.13722e-57|mtr:MTR_2g064425|K12742 isoprene synthase [EC:4.2.3.27] | (RefSeq) monoterpene synthase	--
Gnetum_montanum_newGene_10155	0	0	1.82685	5.96425	TMV resistance protein N OS=Nicotiana glutinosa OX=35889 GN=N PE=1 SV=1	TIR [Medicago truncatula]	--	--	--
Gnetum_montanum_newGene_10166	21.6407	0.192258	0.058154	0.120438	Cysteine-rich receptor-like protein kinase 17 OS=Arabidopsis thaliana OX=3702 GN=CRK17 PE=2 SV=2	Cysteine-rich receptor-like protein kinase 26 [Glycine soja]	Molecular Function: protein serine/threonine kinase activity (GO:0004674);; Cellular Component: plasma membrane (GO:0005886);; Biological Process: protein phosphorylation (GO:0006468);; Cellular Component: plasmodesma (GO:0009506);; Biological Process: defense response to bacterium (GO:0042742);;	K04733|1.62516e-13|gmx:100791582|K04733 interleukin-1 receptor-associated kinase 4 [EC:2.7.11.1] | (RefSeq) putative receptor-like protein kinase At4g00960	--
Gnetum_montanum_newGene_10169	0	0	0	2.63231	Receptor-like serine/threonine-protein kinase At1g78530 OS=Arabidopsis thaliana OX=3702 GN=At1g78530 PE=2 SV=1	receptor kinase-like protein Xa21 isoform X2 [Zea mays]	Molecular Function: transferase activity (GO:0016740);;	--	--
Gnetum_montanum_newGene_10173	0	0	3.44806	0.288063	Uncharacterized protein At1g66480 OS=Arabidopsis thaliana OX=3702 GN=At1g66480 PE=2 SV=1	hypothetical protein LR48_Vigan06g125900 [Vigna angularis]	--	--	--
Gnetum_montanum_newGene_10179	0	1.76192	0.038636	0.099607	Codeine O-demethylase OS=Papaver somniferum OX=3469 GN=CODM PE=1 SV=1	unknown [Lotus japonicus]	--	--	--
Gnetum_montanum_newGene_10191	0	0	0	1.28526	--	--	--	--	--
Gnetum_montanum_newGene_10194	0	0	0	1.81912	Agglutinin OS=Castanea crenata OX=103480 PE=1 SV=1	agglutinin-like isoform X1 [Quercus suber]	--	--	--
Gnetum_montanum_newGene_10195	0	0	0	34.7374	Jacalin-related lectin 3 OS=Arabidopsis thaliana OX=3702 GN=JAL3 PE=2 SV=1	PREDICTED: protein GOS9-like [Musa acuminata subsp. malaccensis]	--	--	--
Gnetum_montanum_newGene_10196	0	0	0	12.5655	--	jacalin-related lectin 3-like [Phalaenopsis equestris]	--	--	--
Gnetum_montanum_newGene_10198	0	0	3.92094	8.81692	F-box/kelch-repeat protein At1g74510 OS=Arabidopsis thaliana OX=3702 GN=At1g74510 PE=2 SV=1	unknown [Picea sitchensis]	Cellular Component: nucleus (GO:0005634);;	--	--
Gnetum_montanum_newGene_10203	8.28542	1.80419	6.12561	25.0562	Cytochrome P450 76C2 OS=Arabidopsis thaliana OX=3702 GN=CYP76C2 PE=2 SV=1	unknown [Picea sitchensis]	Cellular Component: membrane (GO:0016020);; Molecular Function: oxidoreductase activity (GO:0016491);; Molecular Function: metal ion binding (GO:0046872);;	--	--
Gnetum_montanum_newGene_10214	0	0	7.71865	4.30874	--	--	--	--	--
Gnetum_montanum_newGene_10218	2.83992	0	3.9988	0	Chalcone synthase OS=Pinus strobus OX=3348 GN=CHS PE=2 SV=1	chalcone synthase [Pinus koraiensis]	Biological Process: flavonoid biosynthetic process (GO:0009813);; Molecular Function: naringenin-chalcone synthase activity (GO:0016210);;	K00660|0|egu:105036921|K00660 chalcone synthase [EC:2.3.1.74] | (RefSeq) chalcone synthase-like	Flavonoid biosynthesis (ko00941);; Circadian rhythm - plant (ko04712)
Gnetum_montanum_newGene_1022	0	0	2.09984	7.59223	--	unknown [Picea sitchensis]	--	--	--
Gnetum_montanum_newGene_10226	0	0	0.148711	1.42107	Serine/threonine-protein kinase ATG1b OS=Arabidopsis thaliana OX=3702 GN=ATG1B PE=2 SV=1	hypothetical protein AXX17_AT3G48320 [Arabidopsis thaliana]	Molecular Function: protein serine/threonine kinase activity (GO:0004674);; Molecular Function: ATP binding (GO:0005524);; Biological Process: protein phosphorylation (GO:0006468);;	K08269|1.70285e-20|adu:107491893|K08269 serine/threonine-protein kinase ULK/ATG1 [EC:2.7.11.1] | (RefSeq) serine/threonine-protein kinase ATG1a	Regulation of autophagy (ko04140)
Gnetum_montanum_newGene_10238	0	0	36.2726	229.474	Pathogenesis-related protein OS=Juniperus ashei OX=13101 PE=1 SV=1	thaumatin-like protein [Thuja occidentalis]	Cellular Component: membrane (GO:0016020);;	--	--
Gnetum_montanum_newGene_10239	0	0	6.03026	58.8249	Pathogenesis-related protein OS=Juniperus ashei OX=13101 PE=1 SV=1	thaumatin-like protein [Thuja occidentalis]	--	--	--
Gnetum_montanum_newGene_10246	0	0.131954	24.3393	2.14034	--	unnamed protein product [Coffea canephora]	--	--	--
Gnetum_montanum_newGene_10248	0	0	45.4236	5.83959	Laccase-15 OS=Oryza sativa subsp. japonica OX=39947 GN=LAC15 PE=2 SV=1	--	--	--	--
Gnetum_montanum_newGene_1026	0.472414	0	9.37206	0.317315	--	--	--	--	--
Gnetum_montanum_newGene_10277	0	0	1.77055	4.6722	TMV resistance protein N OS=Nicotiana glutinosa OX=35889 GN=N PE=1 SV=1	unknown [Picea sitchensis]	--	--	--
Gnetum_montanum_newGene_10282	2.77329	1.07509	0	2.35202	--	PREDICTED: uncharacterized protein LOC104599545 isoform X3 [Nelumbo nucifera]	--	--	--
Gnetum_montanum_newGene_10288	0	0.423757	3141.95	12.0798	--	PREDICTED: bark storage protein A-like [Camelina sativa]	--	--	--
Gnetum_montanum_newGene_1029	0	0	0.990657	0	--	--	--	--	--
Gnetum_montanum_newGene_10293	0	0	396.871	3.42779	Embryo-specific protein ATS3A OS=Arabidopsis thaliana OX=3702 GN=ATS3A PE=1 SV=1	unknown [Picea sitchensis]	--	--	--
Gnetum_montanum_newGene_10295	0.17314	0	196.47	175.218	Embryo-specific protein ATS3A OS=Arabidopsis thaliana OX=3702 GN=ATS3A PE=1 SV=1	unknown [Picea sitchensis]	Molecular Function: protein binding (GO:0005515);; Cellular Component: plasmodesma (GO:0009506);;	--	--
Gnetum_montanum_newGene_1030	0	15.4598	8.23252	9.62785	--	unknown [Picea sitchensis]	Cellular Component: integral component of membrane (GO:0016021);;	--	--
Gnetum_montanum_newGene_10303	13.7306	0.191815	720.71	529.703	Peptidyl-prolyl cis-trans isomerase OS=Solanum lycopersicum OX=4081 GN=CYP PE=2 SV=1	putative cyclosporin A-binding protein [Picea abies]	Biological Process: protein peptidyl-prolyl isomerization (GO:0000413);; Molecular Function: peptidyl-prolyl cis-trans isomerase activity (GO:0003755);; Biological Process: protein folding (GO:0006457);;	K01802|9.2692e-92|aip:107618293|K01802 peptidylprolyl isomerase [EC:5.2.1.8] | (RefSeq) peptidyl-prolyl cis-trans isomerase	--
Gnetum_montanum_newGene_1031	0	0	3.16341	3.17777	--	unknown [Picea sitchensis]	--	--	--
Gnetum_montanum_newGene_10327	24.1051	5.29506	4.12004	9.95181	Dirigent protein 2 OS=Arabidopsis thaliana OX=3702 GN=DIR2 PE=2 SV=1	dirigent protein 22-like [Quercus suber]	--	--	--
Gnetum_montanum_newGene_1034	0	0	2.04952	0	--	--	--	--	--
Gnetum_montanum_newGene_10341	0	3.97409	0.391186	0	--	hypothetical protein OsJ_24523 [Oryza sativa Japonica Group]	--	--	--
Gnetum_montanum_newGene_10342	0	0	1.48447	0	--	hypothetical protein CISIN_1g042906mg, partial [Citrus sinensis]	--	--	--
Gnetum_montanum_newGene_10347	0	0	0	1.32154	--	--	--	--	--
Gnetum_montanum_newGene_10378	0	0	4.03857	0	--	--	--	--	--
Gnetum_montanum_newGene_10381	0	0	1.42511	0	--	--	--	--	--
Gnetum_montanum_newGene_10383	0	0	0.268451	1.71598	--	--	--	--	--
Gnetum_montanum_newGene_10394	0	0	0	2.56854	--	--	--	--	--
Gnetum_montanum_newGene_10399	0	0	2.18623	0.231485	Disease resistance protein TAO1 OS=Arabidopsis thaliana OX=3702 GN=TAO1 PE=4 SV=1	hypothetical protein PHYPA_016891 [Physcomitrella patens]	--	--	--
Gnetum_montanum_newGene_10401	12.4876	0.883773	0	1.16882	1-aminocyclopropane-1-carboxylate oxidase OS=Musa acuminata OX=4641 GN=MAO1B PE=3 SV=1	acc oxidase [Pinus pinaster]	Biological Process: metabolic process (GO:0008152);; Molecular Function: oxidoreductase activity (GO:0016491);;	K05933|1.50872e-93|nnu:104605834|K05933 aminocyclopropanecarboxylate oxidase [EC:1.14.17.4] | (RefSeq) 1-aminocyclopropane-1-carboxylate oxidase 5	Cysteine and methionine metabolism (ko00270)
Gnetum_montanum_newGene_10425	0	0.148585	8.08359	2.25111	Deoxyuridine 5&apos;-triphosphate nucleotidohydrolase OS=Solanum lycopersicum OX=4081 PE=2 SV=1	unknown [Picea sitchensis]	Molecular Function: dUTP diphosphatase activity (GO:0004170);; Biological Process: dUMP biosynthetic process (GO:0006226);; Biological Process: dUTP metabolic process (GO:0046080);; Molecular Function: metal ion binding (GO:0046872);;	K01520|1.24321e-66|smo:SELMODRAFT_232059|K01520 dUTP pyrophosphatase [EC:3.6.1.23] | (RefSeq) hypothetical protein	Pyrimidine metabolism (ko00240)
Gnetum_montanum_newGene_10431	0	0	140.938	22.1263	--	--	--	--	--
Gnetum_montanum_newGene_1044	0	0	0.398174	3.05822	--	--	--	--	--
Gnetum_montanum_newGene_10449	4.63377	9.39508	0	0	Cell number regulator 6 OS=Zea mays OX=4577 GN=CNR6 PE=2 SV=1	predicted protein [Physcomitrella patens]	Cellular Component: integral component of membrane (GO:0016021);;	--	--
Gnetum_montanum_newGene_10461	0	0	5.15867	5.36144	Polyubiquitin 10 OS=Arabidopsis thaliana OX=3702 GN=UBQ10 PE=2 SV=2	polyubiquitin-A isoform X2 [Sorghum bicolor]	Cellular Component: cytoplasm (GO:0005737);;	K08770|0|pmum:103324495|K08770 ubiquitin C | (RefSeq) polyubiquitin-A	--
Gnetum_montanum_newGene_10462	0	0	5.38128	3.13191	Polyubiquitin 10 OS=Arabidopsis thaliana OX=3702 GN=UBQ10 PE=2 SV=2	PREDICTED: polyubiquitin-A-like isoform X2 [Erythranthe guttata]	Cellular Component: cytoplasm (GO:0005737);;	K08770|0|pmum:103324495|K08770 ubiquitin C | (RefSeq) polyubiquitin-A	--
Gnetum_montanum_newGene_10472	1.4514	1.49783	2.84265	0.181867	--	--	--	--	--
Gnetum_montanum_newGene_10478	0	0	1.37884	0.922265	Heptahelical transmembrane protein ADIPOR3 OS=Oryza sativa subsp. japonica OX=39947 GN=ADIPOR3 PE=2 SV=1	unknown [Picea sitchensis]	--	K07297|8.28505e-08|gra:105787688|K07297 adiponectin receptor | (RefSeq) heptahelical transmembrane protein 4-like	--
Gnetum_montanum_newGene_10498	0	0	1.77785	0.01951	--	PREDICTED: uncharacterized protein LOC105963565 [Erythranthe guttata]	--	--	--
Gnetum_montanum_newGene_10506	4.17903	9.32386	0	0	Protein ROOT HAIR SPECIFIC 17 OS=Arabidopsis thaliana OX=3702 GN=RHS17 PE=2 SV=1	PREDICTED: uncharacterized protein At1g04910-like [Nicotiana tabacum]	Cellular Component: integral component of membrane (GO:0016021);;	--	--
Gnetum_montanum_newGene_10516	0	0	0.522393	8.00195	Laccase-5 OS=Arabidopsis thaliana OX=3702 GN=LAC5 PE=2 SV=1	laccase-12-like protein, partial [Trifolium pratense]	Molecular Function: oxidoreductase activity (GO:0016491);; Molecular Function: metal ion binding (GO:0046872);;	K05909|6.96759e-26|cam:101507664|K05909 laccase [EC:1.10.3.2] | (RefSeq) laccase-5	--
Gnetum_montanum_newGene_10545	33.8501	37.7855	0	0.322004	--	unknown [Picea sitchensis]	Molecular Function: translation initiation factor activity (GO:0003743);; Molecular Function: guanyl-nucleotide exchange factor activity (GO:0005085);; Cellular Component: eukaryotic translation initiation factor 2B complex (GO:0005851);; Biological Process: regulation of translational initiation (GO:0006446);; Biological Process: L-methionine salvage from methylthioadenosine (GO:0019509);; Biolo…	K03754|3.43563e-20|vra:106761185|K03754 translation initiation factor eIF-2B subunit beta | (RefSeq) translation initiation factor eIF-2B subunit beta-like	RNA transport (ko03013)
Gnetum_montanum_newGene_10549	7.29153	0	18.6408	11.0387	Light-harvesting complex-like protein OHP1, chloroplastic OS=Arabidopsis thaliana OX=3702 GN=OHP1 PE=1 SV=1	unknown [Picea sitchensis]	Cellular Component: plastid (GO:0009536);;	--	--
Gnetum_montanum_newGene_10555	0	0	4.26656	4.44115	--	--	--	--	--
Gnetum_montanum_newGene_10556	0	0	0	0.831172	Disease resistance protein TAO1 OS=Arabidopsis thaliana OX=3702 GN=TAO1 PE=4 SV=1	NBS/LRR, partial [Pinus taeda]	--	--	--
Gnetum_montanum_newGene_10560	6.2748	0.722097	3.12611	0.531551	Cysteine-rich receptor-like protein kinase 6 OS=Arabidopsis thaliana OX=3702 GN=CRK6 PE=1 SV=1	cysteine-rich receptor-like protein kinase 10 isoform X1 [Chenopodium quinoa]	Molecular Function: protein serine/threonine kinase activity (GO:0004674);; Cellular Component: plasma membrane (GO:0005886);; Biological Process: protein phosphorylation (GO:0006468);; Biological Process: defense response (GO:0006952);; Cellular Component: plasmodesma (GO:0009506);;	K04733|1.05335e-102|fve:101303797|K04733 interleukin-1 receptor-associated kinase 4 [EC:2.7.11.1] | (RefSeq) putative receptor-like protein kinase At4g00960	--
Gnetum_montanum_newGene_10561	125.707	2.70145	19.9852	36.2963	Transcription repressor MYB4 OS=Arabidopsis thaliana OX=3702 GN=MYB4 PE=1 SV=1	hypothetical protein GOBAR_DD07498 [Gossypium barbadense]	Molecular Function: DNA binding (GO:0003677);;	K09422|6.4121e-86|rcu:8259373|K09422 myb proto-oncogene protein, plant | (RefSeq) transcription repressor MYB6	--
Gnetum_montanum_newGene_10571	0	0	3.25484	1.73562	--	--	--	--	--
Gnetum_montanum_newGene_10579	0	0.285138	0.220255	14.4846	Probable protein phosphatase 2C 14 OS=Arabidopsis thaliana OX=3702 GN=At1g67820 PE=2 SV=2	hypothetical protein 0_13305_01, partial [Pinus taeda]	Molecular Function: protein serine/threonine phosphatase activity (GO:0004722);; Biological Process: protein dephosphorylation (GO:0006470);;	K17506|1.08337e-19|jcu:105637928|K17506 protein phosphatase 1L [EC:3.1.3.16] | (RefSeq) probable protein phosphatase 2C 74	--
Gnetum_montanum_newGene_10588	0	0	32.2646	5.24773	Disease resistance protein TAO1 OS=Arabidopsis thaliana OX=3702 GN=TAO1 PE=4 SV=1	predicted protein [Physcomitrella patens]	--	--	--
Gnetum_montanum_newGene_10591	3.01307	5.19586	2.22444	0	Ankyrin repeat-containing protein At5g02620 OS=Arabidopsis thaliana OX=3702 GN=At5g02620 PE=1 SV=1	protein ACCELERATED CELL DEATH 6 [Prunus persica]	--	--	--
Gnetum_montanum_newGene_10594	0	0	0	1.54625	--	putative TIR/NBS/LRR disease resistance protein, partial [Pinus taeda]	--	--	--
Gnetum_montanum_newGene_10601	0	0	1.02137	0.077306	--	--	--	--	--
Gnetum_montanum_newGene_10602	0	0	3.85968	0.162858	TMV resistance protein N OS=Nicotiana glutinosa OX=35889 GN=N PE=1 SV=1	PREDICTED: TMV resistance protein N-like [Nicotiana sylvestris]	Molecular Function: nucleotide binding (GO:0000166);;	--	--
Gnetum_montanum_newGene_10603	0	0	1.807	0.1615	Disease resistance protein TAO1 OS=Arabidopsis thaliana OX=3702 GN=TAO1 PE=4 SV=1	PREDICTED: disease resistance protein TAO1-like [Eucalyptus grandis]	--	--	--
Gnetum_montanum_newGene_10611	0.217353	11.8244	0	0	Serine carboxypeptidase 1 OS=Oryza sativa subsp. japonica OX=39947 GN=CBP1 PE=2 SV=1	unknown [Picea sitchensis]	Molecular Function: serine-type carboxypeptidase activity (GO:0004185);; Cellular Component: vacuole (GO:0005773);; Cellular Component: peroxisome (GO:0005777);; Molecular Function: transferase activity, transferring acyl groups other than amino-acyl groups (GO:0016747);; Biological Process: secondary metabolic process (GO:0019748);; Biological Process: proteolysis involved in cellular protein ca…	K16296|2.07274e-21|sind:105170518|K16296 serine carboxypeptidase-like clade I [EC:3.4.16.-] | (RefSeq) serine carboxypeptidase 1	--
Gnetum_montanum_newGene_10614	0	0.051984	4.54421	0.384556	Protein POLLENLESS 3-LIKE 2 OS=Arabidopsis thaliana OX=3702 GN=At3g51280 PE=2 SV=1	predicted protein [Physcomitrella patens]	--	--	--
Gnetum_montanum_newGene_10620	0	0	1.97541	0.071068	--	--	--	--	--
Gnetum_montanum_newGene_10630	0	0.2137	2.55584	1.75531	Putative disease resistance protein At4g19050 OS=Arabidopsis thaliana OX=3702 GN=At4g19050 PE=3 SV=2	predicted protein [Physcomitrella patens]	--	--	--
Gnetum_montanum_newGene_10631	0	0	0	1.63452	--	--	--	--	--
Gnetum_montanum_newGene_10634	0	0	6.83849	4.45492	Alcohol dehydrogenase class-3 OS=Zea mays OX=4577 GN=FDH PE=2 SV=1	hypothetical protein POPTR_0001s02300g [Populus trichocarpa]	Cellular Component: cytosol (GO:0005829);; Molecular Function: zinc ion binding (GO:0008270);; Molecular Function: oxidoreductase activity (GO:0016491);; Biological Process: oxidation-reduction process (GO:0055114);;	K00344|2.51343e-90|pop:POPTR_0001s02300g|K00344 NADPH2:quinone reductase [EC:1.6.5.5] | (RefSeq) hypothetical protein	--
Gnetum_montanum_newGene_1064	0	0.018803	3.27177	4.13426	--	PREDICTED: uncharacterized protein LOC107871478 isoform X3 [Capsicum annuum]	--	--	--
Gnetum_montanum_newGene_10643	0	0	44.5677	56.8787	40S ribosomal protein S19-1 OS=Arabidopsis thaliana OX=3702 GN=RPS19A PE=2 SV=1	unknown [Picea sitchensis]	Biological Process: ribosomal small subunit assembly (GO:0000028);; Molecular Function: structural constituent of ribosome (GO:0003735);; Biological Process: translation (GO:0006412);; Cellular Component: cytosolic small ribosomal subunit (GO:0022627);;	K02966|1.13225e-41|atr:18427951|K02966 small subunit ribosomal protein S19e | (RefSeq) 40S ribosomal protein S19-2	Ribosome (ko03010)
Gnetum_montanum_newGene_10649	0	0	0	2.00543	Laccase-5 OS=Arabidopsis thaliana OX=3702 GN=LAC5 PE=2 SV=1	PREDICTED: laccase-5-like [Gossypium raimondii]	--	K05909|4.88577e-48|gra:105772084|K05909 laccase [EC:1.10.3.2] | (RefSeq) laccase-5-like	--
Gnetum_montanum_newGene_10671	5.48306	0	0	0	Putative receptor-like protein kinase At3g47110 OS=Arabidopsis thaliana OX=3702 GN=At3g47110 PE=3 SV=1	probable LRR receptor-like serine/threonine-protein kinase At3g47570 [Amborella trichopoda]	Molecular Function: transferase activity (GO:0016740);;	K04730|2.54567e-22|pda:103722152|K04730 interleukin-1 receptor-associated kinase 1 [EC:2.7.11.1] | (RefSeq) probable LRR receptor-like serine/threonine-protein kinase At3g47570	--
Gnetum_montanum_newGene_10673	2.49522	0	6.20274	2.81877	--	retrotransposon protein putative Ty3-gypsy sub-class, partial [Trifolium pratense]	--	--	--
Gnetum_montanum_newGene_10681	4.23496	0	0.407912	0	--	--	--	--	--
Gnetum_montanum_newGene_10713	0	0	0.290483	2.01413	--	PREDICTED: uncharacterized protein LOC105128740 [Populus euphratica]	--	--	--
Gnetum_montanum_newGene_10714	0	1.04462	3.1919	2.7563	--	--	--	--	--
Gnetum_montanum_newGene_10715	0	6.00564	0.454628	0	--	--	--	--	--
Gnetum_montanum_newGene_10727	0	0	0.699295	2.79642	LRR receptor-like serine/threonine-protein kinase FLS2 OS=Arabidopsis thaliana OX=3702 GN=FLS2 PE=1 SV=1	PREDICTED: putative leucine-rich repeat receptor-like serine/threonine-protein kinase At2g24130 [Ricinus communis]	--	--	--
Gnetum_montanum_newGene_10738	0	0	49.248	10.3387	Beta-glucosidase 34 OS=Oryza sativa subsp. japonica OX=39947 GN=BGLU34 PE=2 SV=1	hypothetical protein SOVF_008790 [Spinacia oleracea]	Molecular Function: hydrolase activity, hydrolyzing O-glycosyl compounds (GO:0004553);; Biological Process: carbohydrate metabolic process (GO:0005975);;	K01188|1.8213e-40|mdm:103447061|K01188 beta-glucosidase [EC:3.2.1.21] | (RefSeq) non-cyanogenic beta-glucosidase-like	Cyanoamino acid metabolism (ko00460);; Starch and sucrose metabolism (ko00500);; Phenylpropanoid biosynthesis (ko00940)
Gnetum_montanum_newGene_10750	0	0	3.57806	17.952	--	--	--	--	--
Gnetum_montanum_newGene_10755	0	0	0.167254	2.93102	Putative receptor-like protein kinase At3g47110 OS=Arabidopsis thaliana OX=3702 GN=At3g47110 PE=3 SV=1	PREDICTED: probable LRR receptor-like serine/threonine-protein kinase At3g47570 [Vitis vinifera]	--	--	--
Gnetum_montanum_newGene_10770	0	0	0	1.57636	--	--	--	--	--
Gnetum_montanum_newGene_10790	0	0	0	1.42366	--	--	--	--	--
Gnetum_montanum_newGene_10799	0	0	0	1.58282	--	--	--	--	--
Gnetum_montanum_newGene_1080	0	0	7.78963	3.34864	--	--	--	--	--
Gnetum_montanum_newGene_10820	0	0	4.44114	8.26396	Flavonoid 3&apos;-monooxygenase CYP75B3 OS=Oryza sativa subsp. japonica OX=39947 GN=CYP75B3 PE=2 SV=1	PREDICTED: geraniol 8-hydroxylase [Vitis vinifera]	Molecular Function: oxidoreductase activity (GO:0016491);;	--	--
Gnetum_montanum_newGene_10824	0	0	0.43022	4.27321	Disease resistance protein TAO1 OS=Arabidopsis thaliana OX=3702 GN=TAO1 PE=4 SV=1	predicted protein [Physcomitrella patens]	--	--	--
Gnetum_montanum_newGene_10845	0	0	1.85248	0	Probable GABA transporter 2 OS=Arabidopsis thaliana OX=3702 GN=At5g41800 PE=1 SV=1	hypothetical protein OsJ_19717 [Oryza sativa Japonica Group]	Biological Process: amino acid transmembrane transport (GO:0003333);; Molecular Function: amino acid transmembrane transporter activity (GO:0015171);; Cellular Component: membrane (GO:0016020);;	--	--
Gnetum_montanum_newGene_10851	0	3.42631	0.081928	0.169674	--	hypothetical protein AQUCO_02700396v1 [Aquilegia coerulea]	--	--	--
Gnetum_montanum_newGene_10856	0	0.771939	0.41358	9.19116	Putative receptor-like protein kinase At3g47110 OS=Arabidopsis thaliana OX=3702 GN=At3g47110 PE=3 SV=1	EF-TU receptor, putative [Theobroma cacao]	Molecular Function: transferase activity (GO:0016740);;	--	--
Gnetum_montanum_newGene_10861	0	0	13.3495	15.2408	Ankyrin repeat-containing protein At5g02620 OS=Arabidopsis thaliana OX=3702 GN=At5g02620 PE=1 SV=1	hypothetical protein OsI_20047 [Oryza sativa Indica Group]	--	--	--
Gnetum_montanum_newGene_10865	10.7782	0	0	0	--	PREDICTED: uncharacterized protein LOC103440993 [Malus domestica]	Molecular Function: acetylglucosaminyltransferase activity (GO:0008375);; Cellular Component: integral component of membrane (GO:0016021);;	--	--
Gnetum_montanum_newGene_10871	0.134819	0.252771	13.7	10.0477	--	--	--	--	--
Gnetum_montanum_newGene_10874	0.263364	0.024127	5.62055	4.61761	Costars family protein OS=Oryza sativa subsp. japonica OX=39947 GN=Os03g0690000 PE=3 SV=1	PREDICTED: costars family protein [Oryza brachyantha]	--	--	--
Gnetum_montanum_newGene_10877	0	0	1.51151	0	UDP-glycosyltransferase 71K2 OS=Pyrus communis OX=23211 GN=UGT71K2 PE=1 SV=1	UDP-glycosyltransferase UGT5b [Picea glauca]	Molecular Function: UDP-glucosyltransferase activity (GO:0035251);;	--	--
Gnetum_montanum_newGene_10878	0	0	2.40834	8.53691	Protein DA1-related 4 OS=Arabidopsis thaliana OX=3702 GN=DAR4 PE=1 SV=2	hypothetical protein PHAVU_011G030000g [Phaseolus vulgaris]	--	--	--
Gnetum_montanum_newGene_10881	2.81471	0.185682	0	0.180759	Probable LRR receptor-like serine/threonine-protein kinase At3g47570 OS=Arabidopsis thaliana OX=3702 GN=At3g47570 PE=2 SV=1	PREDICTED: probable LRR receptor-like serine/threonine-protein kinase At3g47570 [Populus euphratica]	Molecular Function: transferase activity (GO:0016740);;	--	--
Gnetum_montanum_newGene_10883	0.678974	4.35649	0.363308	39.2128	--	--	--	--	--
Gnetum_montanum_newGene_10886	0	0	3.78858	22.1822	TMV resistance protein N OS=Nicotiana glutinosa OX=35889 GN=N PE=1 SV=1	NBS/LRR, partial [Pinus taeda]	--	--	--
Gnetum_montanum_newGene_10896	0	0	3.19971	0.683179	--	LRK1 [Pinus tabuliformis]	--	--	--
Gnetum_montanum_newGene_10901	0	0	15.3295	1.51198	--	--	--	--	--
Gnetum_montanum_newGene_10902	66.0324	111.05	0.176565	0	--	hypothetical protein Gasu_05410 [Galdieria sulphuraria]	--	--	--
Gnetum_montanum_newGene_10903	0	0	61.944	7.8983	--	--	--	--	--
Gnetum_montanum_newGene_10911	0	0	0	17.2437	Cytochrome P450 750A1 OS=Pinus taeda OX=3352 GN=CYP750A1 PE=2 SV=1	Cytochrome P450 71A1 [Morus notabilis]	Cellular Component: membrane (GO:0016020);; Molecular Function: oxidoreductase activity (GO:0016491);; Molecular Function: metal ion binding (GO:0046872);;	K09754|1.37923e-44|spen:107001863|K09754 coumaroylquinate(coumaroylshikimate) 3'-monooxygenase [EC:1.14.13.36] | (RefSeq) cytochrome P450 98A3-like	Phenylpropanoid biosynthesis (ko00940);; Flavonoid biosynthesis (ko00941);; Stilbenoid, diarylheptanoid and gingerol biosynthesis (ko00945)
Gnetum_montanum_newGene_10913	0	0	0.755453	0	--	--	--	--	--
Gnetum_montanum_newGene_1092	0	0	1.77397	0.102704	Putative UPF0481 protein At3g02645 OS=Arabidopsis thaliana OX=3702 GN=At3g02645 PE=3 SV=1	PREDICTED: UPF0481 protein At3g47200-like [Malus domestica]	--	--	--
Gnetum_montanum_newGene_10938	0	0	6.75765	132.636	--	--	--	--	--
Gnetum_montanum_newGene_10940	0	0	0	3.5431	--	--	--	--	--
Gnetum_montanum_newGene_10947	0	0	2.42753	0	--	unknown [Picea sitchensis]	--	--	--
Gnetum_montanum_newGene_10949	0	0	0	30.5805	--	--	--	--	--
Gnetum_montanum_newGene_1095	0	0	240.323	176.396	Polyubiquitin 10 OS=Arabidopsis thaliana OX=3702 GN=UBQ10 PE=2 SV=2	hypothetical protein LSAT_1X127601 [Lactuca sativa]	Cellular Component: cytoplasm (GO:0005737);;	K08770|0|csv:105434404|K08770 ubiquitin C | (RefSeq) UBQ14; polyubiquitin-like	--
Gnetum_montanum_newGene_10957	0	0	1.9328	0	--	--	--	--	--
Gnetum_montanum_newGene_10965	0	0	1.1428	0.110115	Probable disease resistance protein RPP1 OS=Arabidopsis thaliana OX=3702 GN=RPP1 PE=2 SV=1	hypothetical protein EUGRSUZ_B01950 [Eucalyptus grandis]	--	--	--
Gnetum_montanum_newGene_110	0	0	12.8282	7.70172	--	uncharacterized protein LOC110815701 isoform X3 [Carica papaya]	--	--	--
Gnetum_montanum_newGene_11014	0	0	1.0678	0	Putative leucine-rich repeat receptor-like serine/threonine-protein kinase At2g24130 OS=Arabidopsis thaliana OX=3702 GN=At2g24130 PE=3 SV=1	PREDICTED: putative leucine-rich repeat receptor-like serine/threonine-protein kinase At2g24130 [Gossypium hirsutum]	--	--	--
Gnetum_montanum_newGene_11019	0.405178	0	0.44195	2.0841	--	--	--	--	--
Gnetum_montanum_newGene_11022	0	0	0	1.19685	--	--	--	--	--
Gnetum_montanum_newGene_11026	9.71527	19.0788	1.17532	4.93621	--	unknown [Picea sitchensis]	--	--	--
Gnetum_montanum_newGene_1103	0	0	14.6819	24.4422	--	--	--	--	--
Gnetum_montanum_newGene_11033	0.287427	0	0.355271	2.28511	Putative leucine-rich repeat receptor-like serine/threonine-protein kinase At2g24130 OS=Arabidopsis thaliana OX=3702 GN=At2g24130 PE=3 SV=1	PREDICTED: putative leucine-rich repeat receptor-like serine/threonine-protein kinase At2g24130 [Populus euphratica]	Molecular Function: catalytic activity (GO:0003824);;	--	--
Gnetum_montanum_newGene_1106	0	0	12.6512	2.78186	--	--	--	--	--
Gnetum_montanum_newGene_11062	0	1.73244	0.729719	49.5984	Chalcone synthase OS=Pinus strobus OX=3348 GN=CHS PE=2 SV=1	chalcone synthase, partial [Picea glauca]	Biological Process: flavonoid biosynthetic process (GO:0009813);; Molecular Function: naringenin-chalcone synthase activity (GO:0016210);;	K00660|1.38996e-171|gmx:102669920|K00660 chalcone synthase [EC:2.3.1.74] | (RefSeq) chs2; chalcone synthase 5-like	Flavonoid biosynthesis (ko00941);; Circadian rhythm - plant (ko04712)
Gnetum_montanum_newGene_11083	0	1.89037	0.18873	0	Probable LRR receptor-like serine/threonine-protein kinase At3g47570 OS=Arabidopsis thaliana OX=3702 GN=At3g47570 PE=2 SV=1	hypothetical protein 0_5446_01, partial [Pinus taeda]	Molecular Function: nucleotide binding (GO:0000166);; Molecular Function: protein kinase activity (GO:0004672);; Biological Process: phosphorylation (GO:0016310);;	--	--
Gnetum_montanum_newGene_1109	0	0	0	2.0711	--	--	--	--	--
Gnetum_montanum_newGene_11090	5.26091	1.09679	0	0.577436	Protein STRUBBELIG-RECEPTOR FAMILY 8 OS=Arabidopsis thaliana OX=3702 GN=SRF8 PE=2 SV=1	serine/threonine protein kinase like protein [Arabidopsis thaliana]	Molecular Function: transmembrane receptor protein serine/threonine kinase activity (GO:0004675);; Cellular Component: extracellular region (GO:0005576);; Cellular Component: plasma membrane (GO:0005886);; Biological Process: protein phosphorylation (GO:0006468);; Biological Process: cell surface receptor signaling pathway (GO:0007166);;	--	--
Gnetum_montanum_newGene_11101	0	0	1.89255	0.281573	--	--	--	--	--
Gnetum_montanum_newGene_11107	0	0	1.06741	0	Disease resistance protein TAO1 OS=Arabidopsis thaliana OX=3702 GN=TAO1 PE=4 SV=1	NBS, partial [Pinus taeda]	--	--	--
Gnetum_montanum_newGene_11126	0	0	0.040133	0.806705	Jacalin-related lectin 3 OS=Arabidopsis thaliana OX=3702 GN=JAL3 PE=2 SV=1	BnaC05g15300D [Brassica napus]	--	--	--
Gnetum_montanum_newGene_11129	0	0	3.52272	14.9282	--	RNA-binding protein cabeza [Amborella trichopoda]	--	--	--
Gnetum_montanum_newGene_11151	0	0	31.708	22.1777	Disease resistance protein TAO1 OS=Arabidopsis thaliana OX=3702 GN=TAO1 PE=4 SV=1	unknown [Picea sitchensis]	--	--	--
Gnetum_montanum_newGene_11155	11.4634	1.10372	0	0	Putative receptor-like protein kinase At4g00960 OS=Arabidopsis thaliana OX=3702 GN=At4g00960 PE=3 SV=2	G-type lectin S-receptor-like serine/threonine-protein kinase At4g27290 [Cucurbita pepo subsp. pepo]	Molecular Function: protein serine/threonine kinase activity (GO:0004674);; Molecular Function: non-membrane spanning protein tyrosine kinase activity (GO:0004715);; Molecular Function: ATP binding (GO:0005524);; Cellular Component: plasma membrane (GO:0005886);; Biological Process: defense response (GO:0006952);; Cellular Component: plasmodesma (GO:0009506);; Cellular Component: integral compone…	K04733|1.03045e-46|rcu:8267392|K04733 interleukin-1 receptor-associated kinase 4 [EC:2.7.11.1] | (RefSeq) cysteine-rich receptor-like protein kinase 15	--	SI system
Gnetum_montanum_newGene_11164	0	0	0	11.0685	--	--	--	--	--
Gnetum_montanum_newGene_11174	0	0	0	2.447	Pathogenesis-related protein OS=Juniperus ashei OX=13101 PE=1 SV=1	unknown [Picea sitchensis]	Cellular Component: membrane (GO:0016020);;	--	--
Gnetum_montanum_newGene_11176	0	0	97.392	2.99063	--	--	--	--	--
Gnetum_montanum_newGene_11177	0	0	0	2.16918	Disease resistance protein TAO1 OS=Arabidopsis thaliana OX=3702 GN=TAO1 PE=4 SV=1	predicted protein [Physcomitrella patens]	--	--	--
Gnetum_montanum_newGene_11178	0	0	0.018066	1.60196	Disease resistance protein TAO1 OS=Arabidopsis thaliana OX=3702 GN=TAO1 PE=4 SV=1	predicted protein [Physcomitrella patens]	--	--	--
Gnetum_montanum_newGene_11179	0	0	0	1.40294	Probable disease resistance protein At5g66910 OS=Arabidopsis thaliana OX=3702 GN=At5g66910 PE=2 SV=1	disease resistance protein tao1 [Quercus suber]	--	--	--
Gnetum_montanum_newGene_1119	0	0	5.00883	3.13156	Heptahelical transmembrane protein 5 OS=Arabidopsis thaliana OX=3702 GN=HHP5 PE=2 SV=1	PREDICTED: heptahelical transmembrane protein 4-like [Ziziphus jujuba]	--	K07297|2.11525e-19|fve:101291465|K07297 adiponectin receptor | (RefSeq) heptahelical transmembrane protein 4-like	--
Gnetum_montanum_newGene_1120	0	0	1.53499	0.058524	Heptahelical transmembrane protein 5 OS=Arabidopsis thaliana OX=3702 GN=HHP5 PE=2 SV=1	unknown [Picea sitchensis]	Biological Process: response to hormone (GO:0009725);; Cellular Component: membrane (GO:0016020);;	K07297|3.14198e-17|vvi:100248829|K07297 adiponectin receptor | (RefSeq) heptahelical transmembrane protein 4	--
Gnetum_montanum_newGene_11206	0	0	5.08836	1.26693	--	--	--	--	--
Gnetum_montanum_newGene_11208	0	0	3.49106	1.46816	Cysteine-rich receptor-like protein kinase 29 OS=Arabidopsis thaliana OX=3702 GN=CRK29 PE=2 SV=1	PREDICTED: cysteine-rich receptor-like protein kinase 10 [Vitis vinifera]	Molecular Function: nucleotide binding (GO:0000166);; Molecular Function: protein serine/threonine kinase activity (GO:0004674);; Cellular Component: plasma membrane (GO:0005886);; Biological Process: protein phosphorylation (GO:0006468);; Biological Process: defense response (GO:0006952);; Cellular Component: plasmodesma (GO:0009506);;	K04733|7.60784e-107|vvi:100249212|K04733 interleukin-1 receptor-associated kinase 4 [EC:2.7.11.1] | (RefSeq) cysteine-rich receptor-like protein kinase 10	--
Gnetum_montanum_newGene_11209	7.25606	19.4305	10.9925	33.5341	--	unknown [Picea sitchensis]	--	--	--
Gnetum_montanum_newGene_11212	0	0.470746	1.91096	0.396885	Putative leucine-rich repeat receptor-like serine/threonine-protein kinase At2g24130 OS=Arabidopsis thaliana OX=3702 GN=At2g24130 PE=3 SV=1	hypothetical protein AQUCO_04800021v1 [Aquilegia coerulea]	--	--	--
Gnetum_montanum_newGene_11214	0	0	1.01214	0.042471	--	--	--	--	--
Gnetum_montanum_newGene_11223	0	0	14.5134	31.7589	--	--	--	--	--
Gnetum_montanum_newGene_11229	0	0	0.476559	3.87535	LRR receptor-like serine/threonine-protein kinase EFR OS=Arabidopsis thaliana OX=3702 GN=EFR PE=1 SV=1	PREDICTED: receptor kinase-like protein Xa21 [Musa acuminata subsp. malaccensis]	--	--	--
Gnetum_montanum_newGene_11239	0	0	0.702849	0.036457	--	PREDICTED: uncharacterized protein LOC109134684 [Beta vulgaris subsp. vulgaris]	--	--	--
Gnetum_montanum_newGene_11254	0	0	0.331645	1.72901	Expansin-A4 OS=Oryza sativa subsp. japonica OX=39947 GN=EXPA4 PE=2 SV=1	expansin, partial [Pinus taeda]	Cellular Component: extracellular region (GO:0005576);;	--	--
Gnetum_montanum_newGene_11267	0	0	6.80744	6.83259	Peroxidase 4 OS=Vitis vinifera OX=29760 GN=GSVIVT00023967001 PE=1 SV=1	properoxidase [Picea abies]	Molecular Function: peroxidase activity (GO:0004601);; Cellular Component: extracellular region (GO:0005576);; Biological Process: response to oxidative stress (GO:0006979);; Molecular Function: heme binding (GO:0020037);; Biological Process: hydrogen peroxide catabolic process (GO:0042744);; Molecular Function: metal ion binding (GO:0046872);; Biological Process: oxidation-reduction process (GO:…	K00430|6.85211e-128|fve:101298258|K00430 peroxidase [EC:1.11.1.7] | (RefSeq) peroxidase P7-like	Phenylpropanoid biosynthesis (ko00940)
Gnetum_montanum_newGene_1127	6.65627	17.8734	0.358976	0.287524	LRR receptor-like serine/threonine-protein kinase FLS2 OS=Arabidopsis thaliana OX=3702 GN=FLS2 PE=1 SV=1	PREDICTED: probable LRR receptor-like serine/threonine-protein kinase At3g47570 [Phoenix dactylifera]	--	--	--
Gnetum_montanum_newGene_11270	0	0	9.3908	11.1833	--	--	--	--	--
Gnetum_montanum_newGene_11273	0	0	3.39828	26.0154	F-box/kelch-repeat protein OR23 OS=Arabidopsis thaliana OX=3702 GN=OR23 PE=2 SV=1	Kelch_1 domain-containing protein/F-box-like domain-containing protein [Cephalotus follicularis]	--	--	--
Gnetum_montanum_newGene_11276	0	0	3.36374	0	--	--	--	--	--
Gnetum_montanum_newGene_11285	8.54224	0.908297	1.58689	1.21474	--	ORF64d [Pinus koraiensis]	Cellular Component: chloroplast (GO:0009507);;	--	--
Gnetum_montanum_newGene_11286	17.7413	72.1975	6.18493	7.21098	--	unknown [Picea sitchensis]	--	--	--
Gnetum_montanum_newGene_11288	0	0	1.92985	0	--	--	--	--	--
Gnetum_montanum_newGene_11289	0	0	7.37671	2.64245	--	--	--	--	--
Gnetum_montanum_newGene_11295	0	0	0	1.85164	Probable zinc metalloprotease EGY3, chloroplastic OS=Oryza sativa subsp. japonica OX=39947 GN=EGY3 PE=2 SV=1	PREDICTED: probable zinc metalloprotease EGY3, chloroplastic [Oryza brachyantha]	Biological Process: proteolysis (GO:0006508);; Molecular Function: peptidase activity (GO:0008233);; Cellular Component: integral component of membrane (GO:0016021);;	--	--
Gnetum_montanum_newGene_11296	0	0	0	2.63113	--	--	--	--	--
Gnetum_montanum_newGene_11308	0	0	10.538	17.2403	--	--	--	--	--
Gnetum_montanum_newGene_11331	0	0	1.60154	3.19477	40S ribosomal protein S15a-1 OS=Arabidopsis thaliana OX=3702 GN=RPS15AA PE=2 SV=2	40S ribosomal protein S15a-1 [Morus notabilis]	--	K02957|1.71565e-22|thj:104810810|K02957 small subunit ribosomal protein S15Ae | (RefSeq) 40S ribosomal protein S15a-1	Ribosome (ko03010)
Gnetum_montanum_newGene_11337	0	0	1.85433	0.18521	--	hypothetical protein Csa_4G243140 [Cucumis sativus]	--	--	--
Gnetum_montanum_newGene_1134	0.230612	0	5.34526	2.18046	Disease resistance protein TAO1 OS=Arabidopsis thaliana OX=3702 GN=TAO1 PE=4 SV=1	TMV resistance protein N-like [Hevea brasiliensis]	--	--	--
Gnetum_montanum_newGene_11364	0	29.7652	9.74362	12.7879	--	PREDICTED: uncharacterized protein LOC105783491 [Gossypium raimondii]	--	--	--
Gnetum_montanum_newGene_11366	0.02547	0	0.157818	3.25327	Longifolene synthase OS=Picea abies OX=3329 GN=TPS-Lon PE=1 SV=1	(-)-linalool synthase [Picea abies]	--	--	--
Gnetum_montanum_newGene_11368	0	0	0.398401	4.04115	--	--	--	--	--
Gnetum_montanum_newGene_11376	0	0	0	1.93124	--	--	--	--	--
Gnetum_montanum_newGene_11379	0	0	0	4.52694	--	--	--	--	--
Gnetum_montanum_newGene_11381	0.615543	45.1344	3.73677	27.7564	Hydrophobic protein LTI6A OS=Oryza sativa subsp. japonica OX=39947 GN=LTI6A PE=2 SV=1	hydrophobic protein LTI6A [Arachis duranensis]	Cellular Component: integral component of membrane (GO:0016021);;	--	--
Gnetum_montanum_newGene_11390	0	0	4.54494	0.195446	Hydrophobic protein LTI6A OS=Oryza sativa subsp. japonica OX=39947 GN=LTI6A PE=2 SV=1	PREDICTED: hydrophobic protein RCI2B-like [Daucus carota subsp. sativus]	Cellular Component: plasma membrane (GO:0005886);; Biological Process: response to cold (GO:0009409);; Biological Process: response to water deprivation (GO:0009414);; Biological Process: response to salt stress (GO:0009651);; Biological Process: response to abscisic acid (GO:0009737);; Cellular Component: integral component of membrane (GO:0016021);;	--	--
Gnetum_montanum_newGene_1140	0	0	4.63597	1.87073	--	--	--	--	--
Gnetum_montanum_newGene_11411	0	0	0	0.753375	--	--	--	--	--
Gnetum_montanum_newGene_11416	0	0	7.2563	9.7028	--	--	--	--	--
Gnetum_montanum_newGene_11431	0	0	1.69211	0	Transcription factor MYB61 OS=Arabidopsis thaliana OX=3702 GN=MYB61 PE=2 SV=1	PREDICTED: transcription factor LAF1-like [Camelina sativa]	--	K09422|6.42985e-34|sita:101782822|K09422 myb proto-oncogene protein, plant | (RefSeq) myb-related protein Zm1-like	--
Gnetum_montanum_newGene_11434	0	0	0	1.88452	Protein BRICK 1 OS=Arabidopsis thaliana OX=3702 GN=BRK1 PE=1 SV=1	unknown [Picea sitchensis]	Biological Process: cell morphogenesis (GO:0000902);; Molecular Function: protein binding (GO:0005515);; Cellular Component: cell periphery (GO:0071944);;	K05752|2.12478e-16|ppp:PHYPADRAFT_206792|K05752 chromosome 3 open reading frame 10 | (RefSeq) hypothetical protein	--
Gnetum_montanum_newGene_11445	0	0	136.191	86.0284	--	--	--	--	--
Gnetum_montanum_newGene_11466	0	0	0.187327	1.61297	--	--	--	--	--
Gnetum_montanum_newGene_11484	0.507947	0	11.7795	4.91613	Protein VACUOLELESS1 OS=Arabidopsis thaliana OX=3702 GN=VCL1 PE=1 SV=1	protein VACUOLELESS1-like [Chenopodium quinoa]	Biological Process: transport (GO:0006810);; Biological Process: vacuole organization (GO:0007033);; Cellular Component: membrane (GO:0016020);; Cellular Component: membrane-bounded organelle (GO:0043227);; Cellular Component: intracellular organelle (GO:0043229);; Cellular Component: cytoplasmic part (GO:0044444);; Biological Process: single-organism membrane fusion (GO:0044801);; Biological Pro…	K20180|5.9649e-22|bvg:104896417|K20180 vacuolar protein sorting-associated protein 16 | (RefSeq) protein VACUOLELESS1	--
Gnetum_montanum_newGene_11486	0.071401	5.91361	0	0	Cellulose synthase-like protein B4 OS=Arabidopsis thaliana OX=3702 GN=CSLB4 PE=3 SV=1	Cellulose synthase-like B3, putative [Theobroma cacao]	Biological Process: cellular process (GO:0009987);; Cellular Component: membrane (GO:0016020);; Molecular Function: transferase activity, transferring glycosyl groups (GO:0016757);;	--	--
Gnetum_montanum_newGene_11490	0	0	4.85358	11.7937	Cellulose synthase-like protein B4 OS=Arabidopsis thaliana OX=3702 GN=CSLB4 PE=3 SV=1	unnamed protein product, partial [Vitis vinifera]	--	--	--
Gnetum_montanum_newGene_11497	0	0	9.33241	0	--	unknown [Picea sitchensis]	--	--	--
Gnetum_montanum_newGene_11498	0	0	0.343433	82.3817	Subtilisin-like protease SBT1.7 OS=Arabidopsis thaliana OX=3702 GN=SBT1.7 PE=1 SV=1	subtilisin-like protease SBT1.7, partial [Momordica charantia]	--	--	--
Gnetum_montanum_newGene_11499	0	0	55.7927	110.488	Subtilisin-like protease SBT1.7 OS=Arabidopsis thaliana OX=3702 GN=SBT1.7 PE=1 SV=1	subtilisin-like protease SBT1.7, partial [Momordica charantia]	--	--	--
Gnetum_montanum_newGene_11522	0	0	17.578	12.5464	--	--	--	--	--
Gnetum_montanum_newGene_11523	0	0	9.07392	0	--	--	--	--	--
Gnetum_montanum_newGene_11528	0	0	0.336407	2.57737	--	--	--	--	--
Gnetum_montanum_newGene_11531	0	0	0.127243	1.05153	Leucine-rich repeat receptor-like kinase protein FLORAL ORGAN NUMBER1 OS=Oryza sativa subsp. japonica OX=39947 GN=FON1 PE=1 SV=1	PREDICTED: receptor-like protein 12 [Solanum tuberosum]	Cellular Component: membrane (GO:0016020);;	--	--
Gnetum_montanum_newGene_11550	12.0181	0.545728	0.800725	0.757761	--	--	--	--	--
Gnetum_montanum_newGene_11551	0.325642	2.64028	23.6462	7.99369	Cyclin-A2-2 OS=Arabidopsis thaliana OX=3702 GN=CYCA2-2 PE=2 SV=1	hypothetical protein PHYPA_002409 [Physcomitrella patens]	Molecular Function: protein binding (GO:0005515);; Cellular Component: nucleus (GO:0005634);; Biological Process: cell proliferation (GO:0008283);; Biological Process: regulation of G2/M transition of mitotic cell cycle (GO:0010389);; Molecular Function: cyclin-dependent protein serine/threonine kinase regulator activity (GO:0016538);; Biological Process: cell division (GO:0051301);; Biological P…	K06627|1.09841e-87|ppp:PHYPADRAFT_80110|K06627 cyclin A | (RefSeq) hypothetical protein	--
Gnetum_montanum_newGene_11553	0	0	0.037206	1.275	Leucine-rich repeat receptor protein kinase EMS1 OS=Arabidopsis thaliana OX=3702 GN=EMS1 PE=1 SV=1	PREDICTED: receptor-like protein 12 [Nelumbo nucifera]	Cellular Component: integral component of membrane (GO:0016021);;	--	--
Gnetum_montanum_newGene_11559	0	0	0	243.751	--	--	--	--	--
Gnetum_montanum_newGene_11560	0	0	0	2.27236	--	--	--	--	--
Gnetum_montanum_newGene_11561	0	0	0.733922	0.072622	--	--	--	--	--
Gnetum_montanum_newGene_11587	0	0	1.48569	12.0988	Pentatricopeptide repeat-containing protein At1g06143 OS=Arabidopsis thaliana OX=3702 GN=EMB1444 PE=2 SV=2	hypothetical protein 0_14992_02, partial [Pinus taeda]	--	--	--
Gnetum_montanum_newGene_11594	2.61204	0.369069	14.1193	2.48252	--	unknown [Picea sitchensis]	--	--	--
Gnetum_montanum_newGene_1161	0	0	15.8119	9.01245	Disease resistance protein TAO1 OS=Arabidopsis thaliana OX=3702 GN=TAO1 PE=4 SV=1	NBS/LRR, partial [Pinus taeda]	--	--	--
Gnetum_montanum_newGene_11626	0	0	1.88587	0.170703	Ribonuclease III domain-containing protein RNC1, chloroplastic OS=Zea mays OX=4577 GN=RNC1 PE=1 SV=1	unnamed protein product [Coffea canephora]	Biological Process: RNA processing (GO:0006396);;	--	--
Gnetum_montanum_newGene_11648	0	0	0	7.0102	Delta-selinene synthase OS=Abies grandis OX=46611 GN=ag4 PE=1 SV=1	1(10),5-germacradien-4-ol synthase [Pinus sylvestris]	--	K12742|1.53475e-60|pvu:PHAVU_011G107200g|K12742 isoprene synthase [EC:4.2.3.27] | (RefSeq) hypothetical protein	Terpenoid backbone biosynthesis (ko00900)
Gnetum_montanum_newGene_11649	0	0	0	0.959414	--	--	--	--	--
Gnetum_montanum_newGene_11653	0	0	15.1297	7.24871	--	hypothetical protein AMTR_s00062p00143230 [Amborella trichopoda]	--	K16743|1.06689e-23|atr:18448021|K16743 abnormal spindle-like microcephaly-associated protein | (RefSeq) abnormal spindle-like microcephaly-associated protein homolog	--
Gnetum_montanum_newGene_11671	0	0	0.150566	7.07271	Probable disease resistance protein RPP1 OS=Arabidopsis thaliana OX=3702 GN=RPP1 PE=2 SV=1	predicted protein [Physcomitrella patens]	--	--	--
Gnetum_montanum_newGene_11675	0	0	0	5.06022	Protein DETOXIFICATION 55 OS=Arabidopsis thaliana OX=3702 GN=DTX55 PE=2 SV=1	--	--	K03327|3.97054e-06|ath:AT5G49130|K03327 multidrug resistance protein, MATE family | (RefSeq) MATE efflux family protein	--
Gnetum_montanum_newGene_1168	0.329238	0.504287	2.63757	0.457993	Protein SIEL OS=Arabidopsis thaliana OX=3702 GN=SIEL PE=1 SV=1	protein SIEL [Morus notabilis]	--	K13141|8.96733e-32|pxb:103962146|K13141 integrator complex subunit 4 | (RefSeq) protein SIEL	--
Gnetum_montanum_newGene_11697	0.280635	6.90882	0	0	Dirigent protein 11 OS=Arabidopsis thaliana OX=3702 GN=DIR11 PE=2 SV=1	hypothetical protein 0_13722_01, partial [Pinus lambertiana]	--	--	--
Gnetum_montanum_newGene_11699	0	0	0	2.32477	--	--	--	--	--
Gnetum_montanum_newGene_11700	0	0	0	3.37233	--	unknown [Picea sitchensis]	--	--	--
Gnetum_montanum_newGene_11704	0	0	0.0557	28.4332	--	--	--	--	--
Gnetum_montanum_newGene_1172	0	0	2.07342	0.495427	Eukaryotic translation initiation factor isoform 4E-2 OS=Triticum aestivum OX=4565 PE=1 SV=1	uncharacterized protein LOC100781892 [Glycine max]	--	K03259|2.55972e-12|gmx:100781892|K03259 translation initiation factor 4E | (RefSeq) eukaryotic translation initiation factor 4E-2-like	RNA transport (ko03013)
Gnetum_montanum_newGene_11732	0	0	28.3485	20.3269	--	--	--	--	--
Gnetum_montanum_newGene_11752	4.81532	0	0.513793	0.816874	--	--	--	--	--
Gnetum_montanum_newGene_11792	6.86316	0.665513	0.992217	0.449981	--	LRK1 [Pinus tabuliformis]	--	--	--
Gnetum_montanum_newGene_11793	0	0	3.04486	0.700844	--	--	--	--	--
Gnetum_montanum_newGene_118	0	0	8.605	2.12264	Enoyl-CoA delta isomerase 3 OS=Arabidopsis thaliana OX=3702 GN=ECI3 PE=1 SV=1	unknown [Picea sitchensis]	--	--	--
Gnetum_montanum_newGene_11800	0	0	2.10218	0	--	--	--	--	--
Gnetum_montanum_newGene_11803	0	0	0.230459	3.38132	--	--	--	--	--
Gnetum_montanum_newGene_11834	0	0	0.413645	0	--	--	--	--	--
Gnetum_montanum_newGene_11844	0	0	95.9904	17.5686	(R,S)-reticuline 7-O-methyltransferase OS=Papaver somniferum OX=3469 GN=7OMT PE=1 SV=1	hydroxycinnamic acids/hydroxycinnamoyl CoA esters OMT [Pinus sylvestris]	--	--	--
Gnetum_montanum_newGene_11845	0	0	3.06545	2.66011	Anaphase-promoting complex subunit 11 OS=Arabidopsis thaliana OX=3702 GN=APC11 PE=1 SV=3	PREDICTED: uncharacterized protein LOC109176736 [Ipomoea nil]	--	--	--
Gnetum_montanum_newGene_11847	0.074651	0	31.6717	27.7918	--	--	--	--	--
Gnetum_montanum_newGene_11892	0	0	2.38458	0.371325	--	--	--	--	--
Gnetum_montanum_newGene_11904	0	0	0.376487	1.84088	UDP-glycosyltransferase 85A4 OS=Arabidopsis thaliana OX=3702 GN=UGT85A4 PE=2 SV=1	--	--	--	--
Gnetum_montanum_newGene_11910	0.03952	0	0.725463	2.59604	Ubiquitin-conjugating enzyme E2 6 OS=Arabidopsis thaliana OX=3702 GN=UBC6 PE=2 SV=2	ubiquitin-conjugating enzyme E2 4 isoform X2 [Momordica charantia]	--	K10576|2.97316e-07|vcn:VOLCADRAFT_65865|K10576 ubiquitin-conjugating enzyme E2 H [EC:2.3.2.23] | (RefSeq) hypothetical protein	Ubiquitin mediated proteolysis (ko04120)
Gnetum_montanum_newGene_11912	0	16.0454	8.73962	40.0499	Alpha-amylase type B isozyme OS=Hordeum vulgare OX=4513 GN=AMY1.2 PE=1 SV=3	unknown [Picea sitchensis]	Molecular Function: hydrolase activity (GO:0016787);;	K01176|3.56666e-99|pxb:103941903|K01176 alpha-amylase [EC:3.2.1.1] | (RefSeq) alpha-amylase-like	Starch and sucrose metabolism (ko00500)
Gnetum_montanum_newGene_11940	8.57103	11.5032	19.9892	69.6193	Elicitor-responsive protein 3 OS=Oryza sativa subsp. japonica OX=39947 GN=ERG3 PE=1 SV=1	unknown [Picea sitchensis]	--	--	--
Gnetum_montanum_newGene_1195	0	0	1.29384	0.236212	--	PREDICTED: uncharacterized protein LOC104599545 isoform X3 [Nelumbo nucifera]	--	--	--
Gnetum_montanum_newGene_11955	0	0	0	10.7158	--	--	--	--	--
Gnetum_montanum_newGene_11956	0	0	1.08985	0	--	--	--	--	--
Gnetum_montanum_newGene_11957	0	0	1.20311	0	--	--	--	--	--
Gnetum_montanum_newGene_11964	41.788	0	8.61025	6.86327	Mitochondrial pyruvate carrier 1 OS=Arabidopsis thaliana OX=3702 GN=MPC1 PE=3 SV=1	Uncharacterized protein TCM_014596 [Theobroma cacao]	Cellular Component: mitochondrial inner membrane (GO:0005743);; Biological Process: mitochondrial pyruvate transport (GO:0006850);;	--	--
Gnetum_montanum_newGene_11969	0	0	3.58715	0.610193	Cytochrome P450 750A1 OS=Pinus taeda OX=3352 GN=CYP750A1 PE=2 SV=1	Cytochrome P450 71A1 [Dendrobium catenatum]	Molecular Function: binding (GO:0005488);; Molecular Function: oxidoreductase activity (GO:0016491);;	K09755|1.29384e-63|aip:107634074|K09755 ferulate-5-hydroxylase [EC:1.14.-.-] | (RefSeq) cytochrome P450 84A1-like	Phenylpropanoid biosynthesis (ko00940)
Gnetum_montanum_newGene_11973	0.00803	0.019559	1.26677	4.12081	FT-interacting protein 1 OS=Arabidopsis thaliana OX=3702 GN=FTIP1 PE=1 SV=1	unknown [Picea sitchensis]	Cellular Component: integral component of membrane (GO:0016021);;	--	--
Gnetum_montanum_newGene_1202	0.121659	0.021033	0.123749	1.17603	Putative leucine-rich repeat receptor-like serine/threonine-protein kinase At2g24130 OS=Arabidopsis thaliana OX=3702 GN=At2g24130 PE=3 SV=1	putative leucine-rich repeat receptor-like serine/threonine-protein kinase At2g24130 [Momordica charantia]	--	--	--
Gnetum_montanum_newGene_1233	0	0	1.35571	0	--	--	--	--	--
Gnetum_montanum_newGene_1253	0	0	3.98162	4.97627	Disease resistance protein TAO1 OS=Arabidopsis thaliana OX=3702 GN=TAO1 PE=4 SV=1	PREDICTED: TMV resistance protein N-like [Nelumbo nucifera]	Biological Process: defense response to bacterium (GO:0042742);;	--	--
Gnetum_montanum_newGene_1263	0	0	2.6604	16.7056	Enoyl-CoA delta isomerase 2, peroxisomal OS=Arabidopsis thaliana OX=3702 GN=ECI2 PE=1 SV=1	unknown [Picea sitchensis]	--	--	--
Gnetum_montanum_newGene_1280	0	0	0	10.3554	--	--	--	--	--
Gnetum_montanum_newGene_1282	0	0	1.653	1.3497	--	--	--	--	--
Gnetum_montanum_newGene_1284	0	0	5.17272	5.33956	--	--	--	--	--
Gnetum_montanum_newGene_1285	0	2.17335	2.2714	3.82407	Plant intracellular Ras-group-related LRR protein 6 OS=Oryza sativa subsp. japonica OX=39947 GN=IRL6 PE=2 SV=1	PREDICTED: plant intracellular Ras-group-related LRR protein 6-like [Malus domestica]	--	--	--
Gnetum_montanum_newGene_1314	0	0	3.36888	0	Beta-glucosidase 6 OS=Oryza sativa subsp. japonica OX=39947 GN=BGLU6 PE=1 SV=1	PREDICTED: beta-glucosidase 12-like [Vitis vinifera]	Molecular Function: hydrolase activity, hydrolyzing O-glycosyl compounds (GO:0004553);; Biological Process: metabolic process (GO:0008152);;	K01188|9.46344e-24|vvi:100259574|K01188 beta-glucosidase [EC:3.2.1.21] | (RefSeq) beta-glucosidase 12-like	Cyanoamino acid metabolism (ko00460);; Starch and sucrose metabolism (ko00500);; Phenylpropanoid biosynthesis (ko00940)
Gnetum_montanum_newGene_1321	0	11.8307	0	0	Deoxymugineic acid synthase 1-B OS=Triticum aestivum OX=4565 GN=DMAS1-B PE=2 SV=1	PREDICTED: aldo-keto reductase family 4 member C9-like [Cucumis melo]	--	--	--
Gnetum_montanum_newGene_1322	1.34461	0.105812	58.5105	19.8773	Aspartyl protease family protein At5g10770 OS=Arabidopsis thaliana OX=3702 GN=At5g10770 PE=2 SV=1	unknown [Picea sitchensis]	--	--	--
Gnetum_montanum_newGene_1334	0	23.4577	0	0	Xanthohumol 4-O-methyltransferase OS=Humulus lupulus OX=3486 GN=OMT2 PE=1 SV=1	unnamed protein product, partial [Vitis vinifera]	Cellular Component: cytosol (GO:0005829);; Molecular Function: O-methyltransferase activity (GO:0008171);; Biological Process: aromatic compound biosynthetic process (GO:0019438);; Molecular Function: quercetin 3-O-methyltransferase activity (GO:0030755);; Molecular Function: 3'-hydroxy-N-methyl-(S)-coclaurine 4'-O-methyltransferase activity (GO:0030784);; Biological Process: methylation (GO:0032…	--	--
Gnetum_montanum_newGene_1344	0	0	8.4768	20.108	--	uncharacterized protein LOC110695869 [Chenopodium quinoa]	--	--	--
Gnetum_montanum_newGene_1356	0	0	1.62286	0	Endochitinase B OS=Nicotiana tabacum OX=4097 GN=CHN50 PE=1 SV=1	acidic chitinase [Elaeagnus umbellata]	Biological Process: catabolic process (GO:0009056);; Molecular Function: hydrolase activity, acting on glycosyl bonds (GO:0016798);; Biological Process: macromolecule metabolic process (GO:0043170);;	K20547|1.8453e-124|pop:POPTR_0004s18870g|K20547 basic endochitinase B [EC:3.2.1.14] | (RefSeq) POPTRDRAFT_831333; chitinase family protein	Amino sugar and nucleotide sugar metabolism (ko00520)
Gnetum_montanum_newGene_136	0	0	0.04741	1.59723	Delta-selinene synthase OS=Abies grandis OX=46611 GN=ag4 PE=1 SV=1	delta-selinene synthase [Abies grandis]	--	K04120|1.8313e-47|ppp:PHYPADRAFT_107108|K04120 ent-copalyl diphosphate synthase [EC:5.5.1.13] | (RefSeq) hypothetical protein	Diterpenoid biosynthesis (ko00904)
Gnetum_montanum_newGene_1371	0	0	0.996528	0	--	ATP-dependent DNA helicase PIF1 [Rhizophagus irregularis DAOM 181602]	Biological Process: cellular process (GO:0009987);;	K15255|2.15479e-15|mdm:103405193|K15255 ATP-dependent DNA helicase PIF1 [EC:3.6.4.12] | (RefSeq) ATP-dependent DNA helicase PIF1-like	--
Gnetum_montanum_newGene_1372	0	0.421388	135.083	279.665	--	--	--	--	--
Gnetum_montanum_newGene_1378	0	0	0	1.63503	TMV resistance protein N OS=Nicotiana glutinosa OX=35889 GN=N PE=1 SV=1	PREDICTED: toll/interleukin-1 receptor-like protein [Eucalyptus grandis]	Molecular Function: nucleotide binding (GO:0000166);;	--	--
Gnetum_montanum_newGene_1381	11.5912	0	0	0	Germacrene A synthase OS=Pogostemon cablin OX=28511 PE=1 SV=1	caryophyllene/humulene synthase [Pinus sylvestris]	--	K20979|4.13016e-14|jcu:105639515|K20979 geranyl diphosphate diphosphatase [EC:3.1.7.11] | (RefSeq) probable terpene synthase 11	Monoterpenoid biosynthesis (ko00902)
Gnetum_montanum_newGene_1387	0	0	5.90705	8.03509	--	--	--	--	--
Gnetum_montanum_newGene_1388	0	2.03679	0	0	ABC transporter E family member 2 OS=Arabidopsis thaliana OX=3702 GN=ABCE2 PE=2 SV=1	PREDICTED: ABC transporter E family member 2-like isoform X1 [Phoenix dactylifera]	Molecular Function: ATP binding (GO:0005524);; Molecular Function: ATPase activity (GO:0016887);;	K06174|2.23232e-57|pda:103702532|K06174 ATP-binding cassette, sub-family E, member 1 | (RefSeq) ABC transporter E family member 2-like	--
Gnetum_montanum_newGene_1389	0.642937	8.0211	0	0	ABC transporter E family member 2 OS=Arabidopsis thaliana OX=3702 GN=ABCE2 PE=2 SV=1	PREDICTED: ABC transporter E family member 2-like [Tarenaya hassleriana]	Molecular Function: ATP binding (GO:0005524);; Molecular Function: ATPase activity (GO:0016887);;	K06174|5.35623e-53|thj:104806197|K06174 ATP-binding cassette, sub-family E, member 1 | (RefSeq) ABC transporter E family member 2-like	--
Gnetum_montanum_newGene_139	0	0	0.196448	2.68414	Disease resistance protein TAO1 OS=Arabidopsis thaliana OX=3702 GN=TAO1 PE=4 SV=1	predicted protein [Physcomitrella patens]	--	--	--
Gnetum_montanum_newGene_1390	0	0	1.66383	0.110358	--	--	--	--	--
Gnetum_montanum_newGene_1397	0	0	2.84785	0.23508	--	--	--	--	--
Gnetum_montanum_newGene_14	1.70418	0.940687	0.318456	2.3466	Geraniol 8-hydroxylase OS=Swertia mussotii OX=137888 GN=CYP76B10 PE=1 SV=1	cytochrome P450 CYP76AA23 [Thuja plicata]	--	--	--
Gnetum_montanum_newGene_1405	81.5936	6.16101	4.92253	91.9698	Pathogenesis-related protein OS=Juniperus ashei OX=13101 PE=1 SV=1	thaumatin-like protein [Pinus sylvestris]	Cellular Component: membrane (GO:0016020);;	--	--
Gnetum_montanum_newGene_1439	0	0	0.192695	5.53273	--	--	--	--	--
Gnetum_montanum_newGene_1456	0	0.326472	6.83	0.384569	Protein POLLENLESS 3-LIKE 2 OS=Arabidopsis thaliana OX=3702 GN=At3g51280 PE=2 SV=1	predicted protein [Physcomitrella patens]	--	--	--
Gnetum_montanum_newGene_1457	0	0.147008	2.77133	0.343521	Protein POLLENLESS 3-LIKE 2 OS=Arabidopsis thaliana OX=3702 GN=At3g51280 PE=2 SV=1	predicted protein [Physcomitrella patens]	--	--	--
Gnetum_montanum_newGene_1459	75.7935	0.638142	52.5255	1.44481	--	--	--	--	--
Gnetum_montanum_newGene_1462	0	0	0	0.971102	Peroxisomal fatty acid beta-oxidation multifunctional protein AIM1 OS=Arabidopsis thaliana OX=3702 GN=AIM1 PE=1 SV=1	unknown [Picea sitchensis]	Molecular Function: catalytic activity (GO:0003824);; Biological Process: monocarboxylic acid metabolic process (GO:0032787);; Cellular Component: cell part (GO:0044464);;	K10527|8.17078e-55|pxb:103962984|K10527 enoyl-CoA hydratase/3-hydroxyacyl-CoA dehydrogenase [EC:4.2.1.17 1.1.1.35 1.1.1.211] | (RefSeq) peroxisomal fatty acid beta-oxidation multifunctional protein AIM1	Fatty acid degradation (ko00071);; alpha-Linolenic acid metabolism (ko00592);; Fatty acid metabolism (ko01212)
Gnetum_montanum_newGene_1464	3.29843	3.52283	0	0.891065	--	Uncharacterized protein TCM_030235 [Theobroma cacao]	--	--	--
Gnetum_montanum_newGene_1471	0	0	0	3.07772	--	--	--	--	--
Gnetum_montanum_newGene_1493	0	0	0	0.870952	TMV resistance protein N OS=Nicotiana glutinosa OX=35889 GN=N PE=1 SV=1	PREDICTED: TMV resistance protein N-like isoform X3 [Eucalyptus grandis]	--	--	--
Gnetum_montanum_newGene_1503	0	0	0	47.46	--	--	--	--	--
Gnetum_montanum_newGene_1509	0	0	1.07021	0.260807	--	unknown [Picea sitchensis]	--	--	--
Gnetum_montanum_newGene_1516	0	0	2.41991	0	Transcription factor bHLH118 OS=Arabidopsis thaliana OX=3702 GN=BHLH118 PE=2 SV=1	hypothetical protein CDL12_23808 [Handroanthus impetiginosus]	Molecular Function: DNA binding (GO:0003677);;	--	--
Gnetum_montanum_newGene_1552	0	0	1.32279	4.7628	--	protein YIPF6 homolog isoform X1 [Dendrobium catenatum]	Cellular Component: integral component of membrane (GO:0016021);;	--	--
Gnetum_montanum_newGene_1572	0	0	3.55956	0.650046	Protein STRUBBELIG-RECEPTOR FAMILY 7 OS=Arabidopsis thaliana OX=3702 GN=SRF7 PE=1 SV=1	hypothetical protein VITISV_027646 [Vitis vinifera]	--	--	--
Gnetum_montanum_newGene_1574	0	0	0	3.59566	--	--	--	--	--
Gnetum_montanum_newGene_1630	0	0	1.27746	0	--	PREDICTED: uncharacterized protein LOC109218827 [Nicotiana attenuata]	--	--	--
Gnetum_montanum_newGene_1631	0	0	12.4685	0.365059	--	unknown [Picea sitchensis]	--	--	--
Gnetum_montanum_newGene_1646	0	0	0	0.862813	F-box/kelch-repeat protein At1g55270 OS=Arabidopsis thaliana OX=3702 GN=At1g55270 PE=2 SV=1	F-box/kelch-repeat protein At1g55270-like [Durio zibethinus]	--	--	--
Gnetum_montanum_newGene_1666	0	0	5.61342	1.18602	--	--	--	--	--
Gnetum_montanum_newGene_1676	0	0.164499	494.409	2.86469	Embryo-specific protein ATS3A OS=Arabidopsis thaliana OX=3702 GN=ATS3A PE=1 SV=1	unknown [Picea sitchensis]	--	--	--
Gnetum_montanum_newGene_1692	0	0	21.908	21.4683	--	hypothetical protein 0_3046_01, partial [Pinus mugo]	Cellular Component: nucleus (GO:0005634);;	--	--
Gnetum_montanum_newGene_1697	71.2587	38.7931	2.90871	24.0523	--	--	--	--	--
Gnetum_montanum_newGene_1717	0	0	0.026517	0.583498	--	--	--	--	--
Gnetum_montanum_newGene_1735	0	0	2.57748	0.339029	Probable GABA transporter 2 OS=Arabidopsis thaliana OX=3702 GN=At5g41800 PE=1 SV=1	hypothetical protein OsJ_19717 [Oryza sativa Japonica Group]	Biological Process: amino acid transmembrane transport (GO:0003333);; Molecular Function: amino acid transmembrane transporter activity (GO:0015171);; Cellular Component: membrane (GO:0016020);;	--	--
Gnetum_montanum_newGene_1738	0	0.26662	32.0029	0	--	hypothetical protein MANES_09G126200 [Manihot esculenta]	--	--	--
Gnetum_montanum_newGene_1744	0	0	2.18188	0.061249	--	unknown [Picea sitchensis]	--	--	--
Gnetum_montanum_newGene_1751	0	0	2.89331	0.172929	--	--	--	--	--
Gnetum_montanum_newGene_1753	0	0	295.859	592.341	Chitinase 1 OS=Oryza sativa subsp. japonica OX=39947 GN=Cht1 PE=2 SV=1	PREDICTED: chitinase 1 [Elaeis guineensis]	Biological Process: catabolic process (GO:0009056);; Biological Process: macromolecule metabolic process (GO:0043170);;	K20547|5.09706e-119|egu:105059691|K20547 basic endochitinase B [EC:3.2.1.14] | (RefSeq) chitinase 1	Amino sugar and nucleotide sugar metabolism (ko00520)
Gnetum_montanum_newGene_1754	0	0	0.149871	2.79787	Chitinase 1 OS=Oryza sativa subsp. japonica OX=39947 GN=Cht1 PE=2 SV=1	PREDICTED: chitinase 1 [Elaeis guineensis]	Biological Process: catabolic process (GO:0009056);; Biological Process: macromolecule metabolic process (GO:0043170);;	K20547|4.91769e-119|egu:105059691|K20547 basic endochitinase B [EC:3.2.1.14] | (RefSeq) chitinase 1	Amino sugar and nucleotide sugar metabolism (ko00520)
Gnetum_montanum_newGene_1762	0	0	0	5.13163	--	--	--	--	--
Gnetum_montanum_newGene_1774	0.511894	0	0.345066	3.1743	--	unknown [Picea sitchensis]	--	--	--
Gnetum_montanum_newGene_1775	0	0	3.00878	0	--	--	--	--	--
Gnetum_montanum_newGene_1788	0	0	0	0.971816	--	--	--	--	--
Gnetum_montanum_newGene_179	0.068669	0.421175	0.189064	2.1244	LRR receptor-like serine/threonine-protein kinase FLS2 OS=Arabidopsis thaliana OX=3702 GN=FLS2 PE=1 SV=1	PREDICTED: putative leucine-rich repeat receptor-like serine/threonine-protein kinase At2g24130 [Populus euphratica]	--	--	--
Gnetum_montanum_newGene_1795	0	0	0.762829	0	--	--	--	--	--
Gnetum_montanum_newGene_1798	0	0	3.18247	0.025671	--	--	--	--	--
Gnetum_montanum_newGene_18	0	0	23.8214	6.84619	Disease resistance protein TAO1 OS=Arabidopsis thaliana OX=3702 GN=TAO1 PE=4 SV=1	unknown [Picea sitchensis]	--	--	--
Gnetum_montanum_newGene_1800	0	0	1.8741	0	--	--	--	--	--
Gnetum_montanum_newGene_1801	0	0	2.56778	1.9172	--	--	--	--	--
Gnetum_montanum_newGene_1802	0	0	0.166579	5.16555	--	--	--	--	--
Gnetum_montanum_newGene_1810	0	0	26.4781	11.2919	--	--	--	--	--
Gnetum_montanum_newGene_1815	0	0	0.337329	1.74432	--	--	--	--	--
Gnetum_montanum_newGene_1821	0.431587	0	0.832569	0.140756	Putative leucine-rich repeat receptor-like serine/threonine-protein kinase At2g24130 OS=Arabidopsis thaliana OX=3702 GN=At2g24130 PE=3 SV=1	hypothetical protein AQUCO_04800021v1 [Aquilegia coerulea]	--	--	--
Gnetum_montanum_newGene_1824	3.06223	1.18672	0.391733	5.1946	Acyl-lipid (8-3)-desaturase OS=Physcomitrella patens subsp. patens OX=3218 GN=DES5 PE=1 SV=1	sphingolipid desaturase-like protein, partial [Picea sitchensis]	Molecular Function: stearoyl-CoA 9-desaturase activity (GO:0004768);; Molecular Function: binding (GO:0005488);; Biological Process: unsaturated fatty acid biosynthetic process (GO:0006636);; Cellular Component: integral component of membrane (GO:0016021);; Biological Process: long-chain fatty acid biosynthetic process (GO:0042759);; Biological Process: oxidation-reduction process (GO:0055114);;	--	--
Gnetum_montanum_newGene_1839	0	0	13.9043	0	--	UPF0481 protein At3g47200 family [Cajanus cajan]	--	--	--
Gnetum_montanum_newGene_1843	0	0	3.41304	8.79754	--	PREDICTED: pre-mRNA-splicing factor 18 [Nelumbo nucifera]	Biological Process: generation of catalytic spliceosome for second transesterification step (GO:0000350);; Molecular Function: second spliceosomal transesterification activity (GO:0000386);; Cellular Component: U5 snRNP (GO:0005682);; Cellular Component: U4/U6 x U5 tri-snRNP complex (GO:0046540);; Cellular Component: U2-type post-spliceosomal complex (GO:0071021);; Biological Process: nuclear ret…	K12817|1.26624e-89|nnu:104611938|K12817 pre-mRNA-splicing factor 18 | (RefSeq) pre-mRNA-splicing factor 18	Spliceosome (ko03040)
Gnetum_montanum_newGene_1848	0	0	5.5404	7.65705	--	unknown [Picea sitchensis]	Biological Process: metal ion transport (GO:0030001);; Molecular Function: metal ion binding (GO:0046872);;	--	--
Gnetum_montanum_newGene_1849	0	0	49.8021	43.3335	Heavy metal-associated isoprenylated plant protein 39 OS=Arabidopsis thaliana OX=3702 GN=HIPP39 PE=2 SV=1	unknown [Picea sitchensis]	--	--	--
Gnetum_montanum_newGene_1852	0	0	7.03332	0.479612	--	--	--	--	--
Gnetum_montanum_newGene_1863	0.029649	0.043174	3.77833	0.563773	Disease resistance protein TAO1 OS=Arabidopsis thaliana OX=3702 GN=TAO1 PE=4 SV=1	NBS/LRR, partial [Pinus taeda]	Biological Process: defense response (GO:0006952);;	--	--
Gnetum_montanum_newGene_187	0	0	17.4493	12.0327	--	--	--	--	--
Gnetum_montanum_newGene_188	0	0	14.5492	37.4477	--	--	--	--	--
Gnetum_montanum_newGene_1880	3.04034	7.00734	22.0299	3.07887	Probable leucine-rich repeat receptor-like protein kinase At1g35710 OS=Arabidopsis thaliana OX=3702 GN=At1g35710 PE=2 SV=1	hypothetical protein AMTR_s00067p00199640 [Amborella trichopoda]	--	--	--
Gnetum_montanum_newGene_1881	0.256611	0.20931	10.4371	0.864962	MDIS1-interacting receptor like kinase 2 OS=Arabidopsis thaliana OX=3702 GN=MIK2 PE=1 SV=3	probable leucine-rich repeat receptor-like protein kinase At1g35710 [Sorghum bicolor]	--	--	--
Gnetum_montanum_newGene_1883	0	0.628603	1.70514	0	Probable leucine-rich repeat receptor-like protein kinase At1g35710 OS=Arabidopsis thaliana OX=3702 GN=At1g35710 PE=2 SV=1	hypothetical protein AMTR_s00067p00199640 [Amborella trichopoda]	--	--	--
Gnetum_montanum_newGene_189	0.13592	20.8588	53.7041	8.21697	--	hypothetical protein GLYMA_13G0180002, partial [Glycine max]	--	--	--
Gnetum_montanum_newGene_1891	0	0	0.255897	3.60164	--	--	--	--	--
Gnetum_montanum_newGene_1892	0.078367	0	4.20866	6.52632	LRR receptor-like serine/threonine-protein kinase FLS2 OS=Arabidopsis thaliana OX=3702 GN=FLS2 PE=1 SV=1	hypothetical protein POPTR_005G030800v3 [Populus trichocarpa]	--	--	--
Gnetum_montanum_newGene_1894	0	0	0.018623	2.31376	Receptor-like protein kinase OS=Ipomoea nil OX=35883 GN=INRPK1 PE=2 SV=2	PREDICTED: probable LRR receptor-like serine/threonine-protein kinase At3g47570 [Elaeis guineensis]	--	--	--
Gnetum_montanum_newGene_1895	0	0	0	0.638258	LRR receptor-like serine/threonine-protein kinase FLS2 OS=Arabidopsis thaliana OX=3702 GN=FLS2 PE=1 SV=1	putative receptor-like protein kinase At3g47110 [Hevea brasiliensis]	Molecular Function: catalytic activity (GO:0003824);;	--	--
Gnetum_montanum_newGene_19	0	0	28.4537	1.84407	TMV resistance protein N OS=Nicotiana glutinosa OX=35889 GN=N PE=1 SV=1	unknown [Picea sitchensis]	--	--	--
Gnetum_montanum_newGene_1900	0	0	1.57616	0.173119	Putative receptor-like protein kinase At4g00960 OS=Arabidopsis thaliana OX=3702 GN=At4g00960 PE=3 SV=2	PREDICTED: cysteine-rich receptor-like protein kinase 10 [Vitis vinifera]	Molecular Function: nucleotide binding (GO:0000166);; Molecular Function: protein serine/threonine kinase activity (GO:0004674);; Cellular Component: plasma membrane (GO:0005886);; Biological Process: protein phosphorylation (GO:0006468);; Biological Process: defense response (GO:0006952);; Cellular Component: plasmodesma (GO:0009506);;	K04733|1.84507e-108|vvi:100249212|K04733 interleukin-1 receptor-associated kinase 4 [EC:2.7.11.1] | (RefSeq) cysteine-rich receptor-like protein kinase 10	--
Gnetum_montanum_newGene_1911	0	0	0	1.80577	--	--	--	--	--
Gnetum_montanum_newGene_1920	0	0	18.5979	7.84049	--	--	--	--	--
Gnetum_montanum_newGene_1923	0	0	2.10362	0	--	--	--	--	--
Gnetum_montanum_newGene_1925	4.01564	0.100894	0.061654	0	Cysteine-rich receptor-like protein kinase 10 OS=Arabidopsis thaliana OX=3702 GN=CRK10 PE=1 SV=3	PREDICTED: putative receptor-like protein kinase At4g00960 isoform X1 [Beta vulgaris subsp. vulgaris]	Molecular Function: protein kinase activity (GO:0004672);; Cellular Component: membrane (GO:0016020);; Biological Process: phosphorylation (GO:0016310);;	--	--
Gnetum_montanum_newGene_1928	0.502181	0	0.730233	0.874511	Cysteine-rich receptor-like protein kinase 8 OS=Arabidopsis thaliana OX=3702 GN=CRK8 PE=3 SV=2	G-type lectin S-receptor-like serine/threonine-protein kinase At1g11280 isoform X2 [Brassica napus]	Molecular Function: protein kinase activity (GO:0004672);; Cellular Component: membrane (GO:0016020);;	--	--	SI system
Gnetum_montanum_newGene_1943	0	0	4.42573	0.076171	--	hypothetical protein CEUSTIGMA_g12753.t1 [Chlamydomonas eustigma]	--	--	--
Gnetum_montanum_newGene_1962	0	0	3.94762	2.2449	Pentatricopeptide repeat-containing protein At1g71420 OS=Arabidopsis thaliana OX=3702 GN=PCMP-H70 PE=2 SV=1	pentatricopeptide repeat-containing protein At1g71420 [Carica papaya]	Cellular Component: mitochondrion (GO:0005739);;	--	--
Gnetum_montanum_newGene_1966	0	0	3.24632	1.2252	ADP-ribosylation factor GTPase-activating protein AGD1 OS=Arabidopsis thaliana OX=3702 GN=AGD1 PE=2 SV=2	ADP-ribosylation factor GTPase-activating protein AGD3 isoform X1 [Amborella trichopoda]	Cellular Component: cell part (GO:0044464);;	K12489|5.28652e-17|atr:18434402|K12489 Arf-GAP with coiled-coil, ANK repeat and PH domain-containing protein | (RefSeq) ADP-ribosylation factor GTPase-activating protein AGD3	Endocytosis (ko04144)
Gnetum_montanum_newGene_1973	0	16.4691	0.125119	1.19371	--	--	--	--	--
Gnetum_montanum_newGene_1974	0	14.4102	0	0.051686	Ent-copalyl diphosphate synthase 1, chloroplastic OS=Oryza sativa subsp. japonica OX=39947 GN=CPS1 PE=2 SV=1	ent-copalyl diphosphate synthase, partial [Oryza punctata]	Cellular Component: plastid (GO:0009536);; Biological Process: gibberellin metabolic process (GO:0009685);; Biological Process: diterpenoid biosynthetic process (GO:0016102);; Molecular Function: isomerase activity (GO:0016853);;	K04120|1.05382e-15|obr:102712336|K04120 ent-copalyl diphosphate synthase [EC:5.5.1.13] | (RefSeq) CPS1; ent-copalyl diphosphate synthase 1, chloroplastic	Diterpenoid biosynthesis (ko00904)
Gnetum_montanum_newGene_1983	0	0	3.60448	1.70687	--	--	--	--	--
Gnetum_montanum_newGene_1987	0	0	5.17782	0.33742	Violaxanthin de-epoxidase, chloroplastic OS=Lactuca sativa OX=4236 GN=VDE1 PE=1 SV=1	hypothetical protein CRG98_043578 [Punica granatum]	Cellular Component: plastid (GO:0009536);;	K09839|4.43282e-31|cic:CICLE_v10019925mg|K09839 violaxanthin de-epoxidase [EC:1.23.5.1] | (RefSeq) hypothetical protein	Carotenoid biosynthesis (ko00906)
Gnetum_montanum_newGene_1994	0	0	0.760369	4.15067	--	--	--	--	--
Gnetum_montanum_newGene_1995	0	0	16.9797	76.112	--	--	--	--	--
Gnetum_montanum_newGene_2002	0	0	4.51104	5.21837	TMV resistance protein N OS=Nicotiana glutinosa OX=35889 GN=N PE=1 SV=1	PREDICTED: TMV resistance protein N-like [Eucalyptus grandis]	--	--	--
Gnetum_montanum_newGene_2003	0	0	0	1.47484	Disease resistance protein RRS1 OS=Arabidopsis thaliana OX=3702 GN=RRS1 PE=1 SV=1	disease resistance protein TAO1 isoform X2 [Amborella trichopoda]	--	--	--
Gnetum_montanum_newGene_2004	0	0	4.29882	7.19801	Disease resistance protein TAO1 OS=Arabidopsis thaliana OX=3702 GN=TAO1 PE=4 SV=1	NBS-LRR disease resistance protein homologue [Hordeum vulgare]	--	--	--
Gnetum_montanum_newGene_2005	0	0	0.087424	0.746396	--	--	--	--	--
Gnetum_montanum_newGene_2017	0	0	2.31807	5.78119	Vacuolar protein sorting-associated protein 60.2 OS=Arabidopsis thaliana OX=3702 GN=VPS60-2 PE=2 SV=1	putative Charged multivesicular body protein [Zostera marina]	Cellular Component: intracellular (GO:0005622);; Biological Process: vacuolar transport (GO:0007034);;	K12198|2.66575e-18|jcu:105650251|K12198 charged multivesicular body protein 5 | (RefSeq) charged multivesicular body protein 5-like	Endocytosis (ko04144)
Gnetum_montanum_newGene_2019	50.3437	684.365	20.4726	13.0512	Betaine aldehyde dehydrogenase 2, mitochondrial OS=Arabidopsis thaliana OX=3702 GN=ALDH10A9 PE=1 SV=1	hypothetical protein CISIN_1g029019mg [Citrus sinensis]	Molecular Function: 3-chloroallyl aldehyde dehydrogenase activity (GO:0004028);; Cellular Component: mitochondrion (GO:0005739);; Cellular Component: peroxisome (GO:0005777);; Cellular Component: cytosol (GO:0005829);; Molecular Function: betaine-aldehyde dehydrogenase activity (GO:0008802);; Biological Process: response to water deprivation (GO:0009414);; Cellular Component: chloroplast (GO:0009…	K00130|1.29706e-68|aly:ARALYDRAFT_906054|K00130 betaine-aldehyde dehydrogenase [EC:1.2.1.8] | (RefSeq) ALDH10A9	Glycine, serine and threonine metabolism (ko00260)
Gnetum_montanum_newGene_2023	0	0	36.1988	45.4126	Mediator of RNA polymerase II transcription subunit 15a OS=Arabidopsis thaliana OX=3702 GN=MED15A PE=1 SV=1	PREDICTED: mediator of RNA polymerase II transcription subunit 15a [Solanum lycopersicum]	--	--	--
Gnetum_montanum_newGene_203	0	0	1.37619	0.310814	Probable LRR receptor-like serine/threonine-protein kinase At3g47570 OS=Arabidopsis thaliana OX=3702 GN=At3g47570 PE=2 SV=1	PREDICTED: probable LRR receptor-like serine/threonine-protein kinase At3g47570 isoform X1 [Gossypium raimondii]	Molecular Function: transferase activity (GO:0016740);;	--	--
Gnetum_montanum_newGene_2032	0	0	1.61157	0.165583	--	--	--	--	--
Gnetum_montanum_newGene_2035	0.537079	0	4.56152	23.1198	Geraniol 8-hydroxylase OS=Swertia mussotii OX=137888 GN=CYP76B10 PE=1 SV=1	unknown [Picea sitchensis]	--	--	--
Gnetum_montanum_newGene_204	0	0	2.48462	0	--	unknown [Picea sitchensis]	Cellular Component: chloroplast (GO:0009507);; Cellular Component: membrane (GO:0016020);;	--	--
Gnetum_montanum_newGene_2056	32.354	27.1767	0	0	Signal recognition particle 19 kDa protein OS=Oryza sativa subsp. japonica OX=39947 GN=SRP19 PE=1 SV=1	unknown [Picea sitchensis]	Biological Process: SRP-dependent cotranslational protein targeting to membrane (GO:0006614);; Molecular Function: 7S RNA binding (GO:0008312);; Cellular Component: signal recognition particle (GO:0048500);;	K03105|5.3711e-24|vra:106766442|K03105 signal recognition particle subunit SRP19 | (RefSeq) signal recognition particle 19 kDa protein-like	Protein export (ko03060)
Gnetum_montanum_newGene_2058	0.772587	0	4.69335	6.78377	ACT domain-containing protein ACR9 OS=Arabidopsis thaliana OX=3702 GN=ACR9 PE=2 SV=1	ACT domain-containing protein ACR9-like [Quercus suber]	--	--	--
Gnetum_montanum_newGene_2064	0	0	20.0317	2.47838	--	--	--	--	--
Gnetum_montanum_newGene_2067	0	0	9.6364	5.90688	--	--	--	--	--
Gnetum_montanum_newGene_2075	0	0	1.53564	0.335754	Receptor-like protein kinase OS=Ipomoea nil OX=35883 GN=INRPK1 PE=2 SV=2	receptor-like protein kinase 2 isoform X2 [Prunus avium]	--	--	--
Gnetum_montanum_newGene_2077	0	0	2.6	0	--	--	--	--	--
Gnetum_montanum_newGene_2079	0	0	8.74903	0.955282	Probable disease resistance protein RPP1 OS=Arabidopsis thaliana OX=3702 GN=RPP1 PE=2 SV=1	PREDICTED: protein SUPPRESSOR OF npr1-1, CONSTITUTIVE 1-like, partial [Pyrus x bretschneideri]	--	--	--
Gnetum_montanum_newGene_2085	0	0	8.42698	0.290797	--	unknown [Picea sitchensis]	--	--	--
Gnetum_montanum_newGene_2086	0	0	3.44218	0	--	--	--	--	--
Gnetum_montanum_newGene_209	0	0	0.223197	1.53072	--	--	--	--	--
Gnetum_montanum_newGene_2104	0	0	0.654106	8.14242	--	--	--	--	--
Gnetum_montanum_newGene_2107	0.1017	11.8147	13.39	1.82761	Flavone 3&apos;-O-methyltransferase 1 OS=Arabidopsis thaliana OX=3702 GN=OMT1 PE=1 SV=1	Hydroxyindole-O-methyltransferase [Handroanthus impetiginosus]	Molecular Function: methyltransferase activity (GO:0008168);;	--	--
Gnetum_montanum_newGene_2109	0	0	6.09749	2.5346	--	--	--	--	--
Gnetum_montanum_newGene_211	9.29748	0	0.065486	0.357051	--	--	--	--	--
Gnetum_montanum_newGene_2118	0	0	1.81184	0	Delta-selinene synthase OS=Abies grandis OX=46611 GN=ag4 PE=1 SV=1	longifolene synthase [Pinus sylvestris]	--	K12742|2.57038e-13|sind:105175395|K12742 isoprene synthase [EC:4.2.3.27] | (RefSeq) trans-alpha-bergamotene synthase-like	--
Gnetum_montanum_newGene_2124	0.226981	0	2.37104	0.457599	Putative leucine-rich repeat receptor-like serine/threonine-protein kinase At2g24130 OS=Arabidopsis thaliana OX=3702 GN=At2g24130 PE=3 SV=1	uncharacterized protein A4U43_C04F24950 [Asparagus officinalis]	Molecular Function: kinase activity (GO:0016301);;	--	--
Gnetum_montanum_newGene_213	0	0	0.082302	2.74727	--	--	--	--	--
Gnetum_montanum_newGene_2142	0	0	5.04398	2.92494	--	--	--	--	--
Gnetum_montanum_newGene_215	43.9011	0.674679	0	0	Membrane magnesium transporter OS=Arabidopsis thaliana OX=3702 GN=At5g03345 PE=3 SV=1	unknown [Picea sitchensis]	Cellular Component: integral component of membrane (GO:0016021);;	--	--
Gnetum_montanum_newGene_2163	0	0	8.34894	1.29224	Disease resistance protein TAO1 OS=Arabidopsis thaliana OX=3702 GN=TAO1 PE=4 SV=1	disease resistance protein TAO1 isoform X4 [Eutrema salsugineum]	--	--	--
Gnetum_montanum_newGene_2196	0	3.44795	0	0.461707	--	hypothetical protein AXG93_2097s1070 [Marchantia polymorpha subsp. ruderalis]	--	--	--
Gnetum_montanum_newGene_2200	2.97997	0	4.24417	0.454952	--	--	--	--	--
Gnetum_montanum_newGene_2206	0	0	14.5228	15.8555	--	--	--	--	--
Gnetum_montanum_newGene_2210	0	0	6.39947	9.86225	TMV resistance protein N OS=Nicotiana glutinosa OX=35889 GN=N PE=1 SV=1	PREDICTED: protein SUPPRESSOR OF npr1-1, CONSTITUTIVE 1-like [Eucalyptus grandis]	--	--	--
Gnetum_montanum_newGene_2214	0	0	7.84409	1.81127	--	--	--	--	--
Gnetum_montanum_newGene_222	0	0	0	3.24815	--	--	--	--	--
Gnetum_montanum_newGene_2220	0	0	2.73391	2.67604	4-coumarate--CoA ligase-like 5 OS=Arabidopsis thaliana OX=3702 GN=4CLL5 PE=1 SV=2	phenylalanoyl CoA ligase [Taxus baccata]	Molecular Function: catalytic activity (GO:0003824);;	K10526|4.38373e-34|atr:18424327|K10526 OPC-8:0 CoA ligase 1 [EC:6.2.1.-] | (RefSeq) 4-coumarate--CoA ligase-like 5	alpha-Linolenic acid metabolism (ko00592)
Gnetum_montanum_newGene_2224	0	0	3.12984	0	Nodulation receptor kinase OS=Medicago truncatula OX=3880 GN=NORK PE=1 SV=2	LRK1 [Pinus tabuliformis]	--	--	--
Gnetum_montanum_newGene_2247	0	0	6.96927	0	--	unknown [Picea sitchensis]	Cellular Component: membrane (GO:0016020);;	--	--
Gnetum_montanum_newGene_2254	3.46115	0	0.546157	0	Chitinase 1 OS=Oryza sativa subsp. japonica OX=39947 GN=Cht1 PE=2 SV=1	chitinase [Zea diploperennis]	Biological Process: organic substance metabolic process (GO:0071704);;	K20547|9.59455e-63|sbi:SORBI_09g001210|K20547 basic endochitinase B [EC:3.2.1.14] | (RefSeq) SORBIDRAFT_09g001210, Sb09g001210; hypothetical protein	Amino sugar and nucleotide sugar metabolism (ko00520)
Gnetum_montanum_newGene_2260	11.078	1.60518	6.0549	4.38009	Protein NRT1/ PTR FAMILY 4.3 OS=Arabidopsis thaliana OX=3702 GN=NPF4.3 PE=2 SV=1	unknown [Picea sitchensis]	Biological Process: transport (GO:0006810);; Cellular Component: membrane (GO:0016020);;	--	--
Gnetum_montanum_newGene_2272	0	0	8.72926	2.76409	Cytochrome P450 734A1 OS=Arabidopsis thaliana OX=3702 GN=CYP734A1 PE=2 SV=1	unknown [Picea sitchensis]	--	K15639|5.01846e-08|fve:101310444|K15639 PHYB activation tagged suppressor 1 [EC:1.14.-.-] | (RefSeq) cytochrome P450 734A1	Brassinosteroid biosynthesis (ko00905)
Gnetum_montanum_newGene_2274	0.364144	6.01019	1.04191	0.5	Pectin acetylesterase 3 OS=Arabidopsis thaliana OX=3702 GN=PAE3 PE=2 SV=1	unknown [Picea sitchensis]	Cellular Component: extracellular region (GO:0005576);; Cellular Component: plant-type cell wall (GO:0009505);; Cellular Component: membrane (GO:0016020);; Molecular Function: pectin acetylesterase activity (GO:0052793);; Biological Process: cell wall organization (GO:0071555);;	K19882|1.27161e-88|gra:105763995|K19882 O-palmitoleoyl-L-serine hydrolase [EC:3.1.1.98] | (RefSeq) pectin acetylesterase 3-like	--
Gnetum_montanum_newGene_2277	0	0.873847	16.0704	9.3218	--	--	--	--	--
Gnetum_montanum_newGene_2286	0	0.77696	11.1786	10.7649	--	--	--	--	--
Gnetum_montanum_newGene_2293	0	0	6.14059	5.64366	--	--	--	--	--
Gnetum_montanum_newGene_2301	4.1102	1.82329	0	0.062955	Putative receptor-like protein kinase At3g47110 OS=Arabidopsis thaliana OX=3702 GN=At3g47110 PE=3 SV=1	Protein kinase domain [Macleaya cordata]	Molecular Function: nucleotide binding (GO:0000166);; Molecular Function: protein kinase activity (GO:0004672);; Cellular Component: membrane (GO:0016020);; Biological Process: phosphorylation (GO:0016310);;	--	--
Gnetum_montanum_newGene_2302	9.81802	2.28742	0.088561	0.117512	Putative leucine-rich repeat receptor-like serine/threonine-protein kinase At2g24130 OS=Arabidopsis thaliana OX=3702 GN=At2g24130 PE=3 SV=1	resistance family protein [Populus trichocarpa]	Molecular Function: transferase activity (GO:0016740);;	--	--
Gnetum_montanum_newGene_2313	14.154	10.6626	40.6683	12.929	--	PREDICTED: uncharacterized protein LOC103709114 [Phoenix dactylifera]	Cellular Component: chloroplast thylakoid membrane (GO:0009535);; Biological Process: cytochrome b6f complex assembly (GO:0010190);; Cellular Component: integral component of membrane (GO:0016021);;	--	--
Gnetum_montanum_newGene_2317	0	0	0	3.49491	Carene synthase 3, chloroplastic OS=Picea sitchensis OX=3332 GN=TPS-3car3 PE=1 SV=1	unknown [Picea sitchensis]	Biological Process: response to jasmonic acid (GO:0009753);; Molecular Function: terpene synthase activity (GO:0010333);; Biological Process: monoterpene biosynthetic process (GO:0043693);;	--	--
Gnetum_montanum_newGene_2320	0	0	0.244306	1.74176	--	--	--	--	--
Gnetum_montanum_newGene_2327	5.59734	0	0	0.639398	Delta-selinene synthase OS=Abies grandis OX=46611 GN=ag4 PE=1 SV=1	delta-selinene-like synthase [Picea sitchensis]	Molecular Function: lyase activity (GO:0016829);;	K04120|5.78904e-33|obr:102712336|K04120 ent-copalyl diphosphate synthase [EC:5.5.1.13] | (RefSeq) CPS1; ent-copalyl diphosphate synthase 1, chloroplastic	Diterpenoid biosynthesis (ko00904)
Gnetum_montanum_newGene_2350	0.161492	0.054509	2.11172	0.152074	Probable LRR receptor-like serine/threonine-protein kinase At3g47570 OS=Arabidopsis thaliana OX=3702 GN=At3g47570 PE=2 SV=1	PREDICTED: probable LRR receptor-like serine/threonine-protein kinase At3g47570 [Gossypium hirsutum]	--	--	--
Gnetum_montanum_newGene_2351	0	0	2.17423	0	--	--	--	--	--
Gnetum_montanum_newGene_236	0	0	2.12247	0	--	--	--	--	--
Gnetum_montanum_newGene_2363	0	1.94149	0	144.809	Probable polygalacturonase At1g80170 OS=Arabidopsis thaliana OX=3702 GN=At1g80170 PE=1 SV=1	PREDICTED: probable polygalacturonase At1g80170 [Juglans regia]	Molecular Function: hydrolase activity (GO:0016787);;	--	--
Gnetum_montanum_newGene_2365	0	0	2.54293	0	--	--	--	--	--
Gnetum_montanum_newGene_2367	10.3574	3.31056	0.106557	0	--	PREDICTED: uncharacterized protein LOC109332605 isoform X2 [Lupinus angustifolius]	--	K19525|7.45503e-23|cit:102618522|K19525 vacuolar protein sorting-associated protein 13A/C | (RefSeq) uncharacterized LOC102618522	--
Gnetum_montanum_newGene_2368	0	0	0.839956	0	--	--	--	--	--
Gnetum_montanum_newGene_2370	0	0	9.01779	0	--	--	--	--	--
Gnetum_montanum_newGene_2390	0.252776	4.92388	0	0	Probable LRR receptor-like serine/threonine-protein kinase At3g47570 OS=Arabidopsis thaliana OX=3702 GN=At3g47570 PE=2 SV=1	hypothetical protein 0_5446_01, partial [Pinus taeda]	Molecular Function: nucleotide binding (GO:0000166);; Molecular Function: protein kinase activity (GO:0004672);; Cellular Component: membrane (GO:0016020);; Biological Process: phosphorylation (GO:0016310);;	--	--
Gnetum_montanum_newGene_2398	1.80493	10.6543	3.43122	2.60176	Protein S-acyltransferase 24 OS=Arabidopsis thaliana OX=3702 GN=PAT24 PE=2 SV=1	hypothetical protein PHYPA_010964 [Physcomitrella patens]	--	--	--
Gnetum_montanum_newGene_2407	0	0	13.1971	5.61893	--	--	--	--	--
Gnetum_montanum_newGene_2419	1.98283	8.62637	0	0.057606	--	unknown [Picea sitchensis]	--	--	--
Gnetum_montanum_newGene_2461	0	0	0	8.11252	--	--	--	--	--
Gnetum_montanum_newGene_2462	2.32693	0	5.71283	0.872936	--	--	--	--	--
Gnetum_montanum_newGene_2481	0.13138	0.064897	11.4814	31.5027	TMV resistance protein N OS=Nicotiana glutinosa OX=35889 GN=N PE=1 SV=1	PREDICTED: TMV resistance protein N-like [Eucalyptus grandis]	--	--	--
Gnetum_montanum_newGene_2484	0	0	9.77895	7.13444	--	--	--	--	--
Gnetum_montanum_newGene_2485	0	0	4.89501	3.08735	--	--	--	--	--
Gnetum_montanum_newGene_2486	11.1448	0	0	0	Cytochrome P450 750A1 OS=Pinus taeda OX=3352 GN=CYP750A1 PE=2 SV=1	unknown [Picea sitchensis]	Cellular Component: membrane (GO:0016020);; Molecular Function: oxidoreductase activity (GO:0016491);; Molecular Function: metal ion binding (GO:0046872);;	K20562|1.50268e-36|jcu:105650656|K20562 biphenyl-4-hydroxylase | (RefSeq) cytochrome P450 CYP736A12-like	--
Gnetum_montanum_newGene_2502	0.768799	2.76982	1.08552	0.437563	--	--	--	--	--
Gnetum_montanum_newGene_251	0	0	4.75151	81.1723	Heavy metal-associated isoprenylated plant protein 39 OS=Arabidopsis thaliana OX=3702 GN=HIPP39 PE=2 SV=1	unknown [Picea sitchensis]	Molecular Function: metal ion binding (GO:0046872);;	--	--
Gnetum_montanum_newGene_2517	0.302654	0.852699	18.3949	12.9566	Disease resistance protein TAO1 OS=Arabidopsis thaliana OX=3702 GN=TAO1 PE=4 SV=1	unknown [Picea sitchensis]	--	--	--
Gnetum_montanum_newGene_2550	1.819	0	2.99731	2.0027	--	--	--	--	--
Gnetum_montanum_newGene_2551	1.09222	0	1.14132	0.114035	--	unknown [Picea sitchensis]	--	--	--
Gnetum_montanum_newGene_2552	0	0	1.19558	2.39205	LRR receptor-like serine/threonine-protein kinase FLS2 OS=Arabidopsis thaliana OX=3702 GN=FLS2 PE=1 SV=1	PREDICTED: probable LRR receptor-like serine/threonine-protein kinase At3g47570 [Elaeis guineensis]	--	--	--
Gnetum_montanum_newGene_2560	0	0	0	1.20214	--	uncharacterized protein LOC110794244 [Spinacia oleracea]	--	--	--
Gnetum_montanum_newGene_2561	0	0	2.57934	0	--	--	--	--	--
Gnetum_montanum_newGene_2565	0	0	3.65139	0.064352	Disease resistance-like protein DSC2 OS=Arabidopsis thaliana OX=3702 GN=DSC2 PE=1 SV=1	NB-ARC [Pinus tabuliformis]	--	--	--
Gnetum_montanum_newGene_2572	2.93635	6.17694	47.0699	165.132	--	--	--	--	--
Gnetum_montanum_newGene_2577	145.631	19.4232	0	0	Pathogenesis-related protein R major form OS=Nicotiana tabacum OX=4097 PE=1 SV=1	Thaumatin-like protein [Pseudotsuga menziesii]	Cellular Component: integral component of membrane (GO:0016021);;	--	--
Gnetum_montanum_newGene_2586	0.299467	0.208714	7.3598	29.0013	--	--	--	--	--
Gnetum_montanum_newGene_2602	0	0	0.36106	23.8124	--	--	--	--	--
Gnetum_montanum_newGene_2611	0	0	4.70947	0.700079	--	--	--	--	--
Gnetum_montanum_newGene_2613	0	0	0.602792	2.82438	F-box/kelch-repeat protein At1g74510 OS=Arabidopsis thaliana OX=3702 GN=At1g74510 PE=2 SV=1	unknown [Picea sitchensis]	--	--	--
Gnetum_montanum_newGene_2618	2.23431	0	0.336435	2.04971	Receptor-like serine/threonine-protein kinase At1g78530 OS=Arabidopsis thaliana OX=3702 GN=At1g78530 PE=2 SV=1	probable LRR receptor-like serine/threonine-protein kinase At3g47570 [Cajanus cajan]	Molecular Function: transferase activity (GO:0016740);;	K04730|6.77567e-40|pda:103722152|K04730 interleukin-1 receptor-associated kinase 1 [EC:2.7.11.1] | (RefSeq) probable LRR receptor-like serine/threonine-protein kinase At3g47570	--
Gnetum_montanum_newGene_2621	0	0	0.190212	1.57535	LRR receptor-like serine/threonine-protein kinase FLS2 OS=Arabidopsis thaliana OX=3702 GN=FLS2 PE=1 SV=1	PREDICTED: LOW QUALITY PROTEIN: LRR receptor-like serine/threonine-protein kinase FLS2 [Vigna angularis]	Molecular Function: transferase activity (GO:0016740);;	K13420|5.7481e-51|vra:106752886|K13420 LRR receptor-like serine/threonine-protein kinase FLS2 [EC:2.7.11.1] | (RefSeq) LRR receptor-like serine/threonine-protein kinase FLS2	Plant-pathogen interaction (ko04626)
Gnetum_montanum_newGene_2636	0	0	6.05396	7.11909	--	--	--	--	--
Gnetum_montanum_newGene_2637	0.275844	0	7.67264	4.14745	--	--	--	--	--
Gnetum_montanum_newGene_2638	0.750732	0.392496	0.807474	3.1206	TMV resistance protein N OS=Nicotiana glutinosa OX=35889 GN=N PE=1 SV=1	PREDICTED: disease resistance protein TAO1-like [Ipomoea nil]	--	--	--
Gnetum_montanum_newGene_2675	0	0.020174	1.82064	1.0915	Nudix hydrolase 3 OS=Arabidopsis thaliana OX=3702 GN=NUDT3 PE=1 SV=1	hypothetical protein EUGRSUZ_J03134, partial [Eucalyptus grandis]	--	--	--
Gnetum_montanum_newGene_2678	0	0	3.35956	0.470742	--	--	--	--	--
Gnetum_montanum_newGene_2684	0	0	6.92572	49.3148	F-box/kelch-repeat protein At5g43190 OS=Arabidopsis thaliana OX=3702 GN=At5g43190 PE=2 SV=1	hypothetical protein 2_9901_01, partial [Pinus taeda]	--	--	--
Gnetum_montanum_newGene_2685	5.45254	0.120255	32.7749	2.30366	1-aminocyclopropane-1-carboxylate oxidase OS=Musa acuminata OX=4641 GN=MAO1B PE=3 SV=1	ACC oxidase [Picea sitchensis]	Biological Process: metabolic process (GO:0008152);; Molecular Function: oxidoreductase activity (GO:0016491);;	K05933|5.90601e-88|nnu:104605834|K05933 aminocyclopropanecarboxylate oxidase [EC:1.14.17.4] | (RefSeq) 1-aminocyclopropane-1-carboxylate oxidase 5	Cysteine and methionine metabolism (ko00270)
Gnetum_montanum_newGene_2687	0	0	0	4.35464	--	--	--	--	--
Gnetum_montanum_newGene_2688	0.388303	0.227959	0.355128	4.2488	Disease resistance protein TAO1 OS=Arabidopsis thaliana OX=3702 GN=TAO1 PE=4 SV=1	unknown [Picea sitchensis]	--	--	--
Gnetum_montanum_newGene_2695	8.16429	0	0	0.993278	--	unknown [Picea sitchensis]	Biological Process: lipid metabolic process (GO:0006629);; Molecular Function: hydrolase activity (GO:0016787);;	--	--
Gnetum_montanum_newGene_2696	0	0	0.692658	3.18181	Peroxidase 4 OS=Vitis vinifera OX=29760 GN=GSVIVT00023967001 PE=1 SV=1	PREDICTED: peroxidase P7-like [Lupinus angustifolius]	Molecular Function: peroxidase activity (GO:0004601);; Cellular Component: extracellular region (GO:0005576);; Biological Process: response to oxidative stress (GO:0006979);; Molecular Function: heme binding (GO:0020037);; Biological Process: hydrogen peroxide catabolic process (GO:0042744);; Molecular Function: metal ion binding (GO:0046872);; Biological Process: oxidation-reduction process (GO:…	K00430|1.08169e-138|jcu:105649210|K00430 peroxidase [EC:1.11.1.7] | (RefSeq) peroxidase 4-like	Phenylpropanoid biosynthesis (ko00940)
Gnetum_montanum_newGene_2697	0.865955	0	27.0405	36.5589	--	--	--	--	--
Gnetum_montanum_newGene_27	0	0	0.101263	1.76928	Probable leucine-rich repeat receptor-like protein kinase At1g35710 OS=Arabidopsis thaliana OX=3702 GN=At1g35710 PE=2 SV=1	hypothetical protein [Cryptomeria japonica]	Molecular Function: catalytic activity (GO:0003824);;	--	--
Gnetum_montanum_newGene_2732	0.116445	0.062477	11.5634	7.47599	RINT1-like protein MAG2 OS=Arabidopsis thaliana OX=3702 GN=MAG2 PE=1 SV=1	RINT1-like protein MAG2 isoform X2 [Jatropha curcas]	Cellular Component: endoplasmic reticulum (GO:0005783);; Biological Process: Golgi vesicle transport (GO:0048193);;	K20474|6.04063e-89|jcu:105640514|K20474 RAD50-interacting protein 1 | (RefSeq) RINT1-like protein MAG2	--
Gnetum_montanum_newGene_2753	0	0	0	1.75728	--	PREDICTED: probable LRR receptor-like serine/threonine-protein kinase At3g47570 isoform X2 [Erythranthe guttata]	--	K13420|7.0397e-09|fve:101312618|K13420 LRR receptor-like serine/threonine-protein kinase FLS2 [EC:2.7.11.1] | (RefSeq) probable LRR receptor-like serine/threonine-protein kinase At3g47570	Plant-pathogen interaction (ko04626)
Gnetum_montanum_newGene_2754	0	0	2.04555	0.131473	--	--	--	--	--
Gnetum_montanum_newGene_2759	0	0.152804	0.150969	8.29299	TMV resistance protein N OS=Nicotiana glutinosa OX=35889 GN=N PE=1 SV=1	TMV resistance protein N-like [Quercus suber]	--	--	--
Gnetum_montanum_newGene_2760	0	0	0	1.85451	--	hypothetical protein PHYPA_005551 [Physcomitrella patens]	--	--	--
Gnetum_montanum_newGene_2766	0	17.5355	1.0453	0	(R,S)-reticuline 7-O-methyltransferase OS=Papaver somniferum OX=3469 GN=7OMT PE=1 SV=1	xanthohumol 4&apos;-O-methyltransferase [Morus notabilis]	Molecular Function: transferase activity (GO:0016740);;	--	--
Gnetum_montanum_newGene_2771	0	0	3.58251	0.951546	Disease resistance protein TAO1 OS=Arabidopsis thaliana OX=3702 GN=TAO1 PE=4 SV=1	LOW QUALITY PROTEIN: hypothetical protein POPTR_T048300v3 [Populus trichocarpa]	--	--	--
Gnetum_montanum_newGene_2772	0	0	2.14182	0	--	--	--	--	--
Gnetum_montanum_newGene_2778	0	0	0	1.97647	--	--	--	--	--
Gnetum_montanum_newGene_2779	0	0	0.070993	1.70579	--	--	--	--	--
Gnetum_montanum_newGene_278	0	0	17.0928	1.43516	--	unknown [Picea sitchensis]	--	--	--
Gnetum_montanum_newGene_2786	0.226068	13.9657	0.138908	6.05713	TMV resistance protein N OS=Nicotiana glutinosa OX=35889 GN=N PE=1 SV=1	PREDICTED: TMV resistance protein N isoform X7 [Eucalyptus grandis]	--	--	--
Gnetum_montanum_newGene_2788	0.397384	0.305146	0.677278	3.65366	Disease resistance protein TAO1 OS=Arabidopsis thaliana OX=3702 GN=TAO1 PE=4 SV=1	predicted protein [Physcomitrella patens]	--	--	--
Gnetum_montanum_newGene_279	0	0	17.169	2.28999	--	unknown [Picea sitchensis]	--	--	--
Gnetum_montanum_newGene_2791	15.9283	0	0.169191	0.215011	--	--	--	--	--
Gnetum_montanum_newGene_2793	12.8628	0.998852	25.4204	11.7584	UDP-glycosyltransferase 72B1 OS=Arabidopsis thaliana OX=3702 GN=UGT72B1 PE=1 SV=1	UDP-glycosyltransferase UGT5b [Picea glauca]	Molecular Function: transferase activity (GO:0016740);;	K08237|3.16723e-25|atr:18448121|K08237 hydroquinone glucosyltransferase [EC:2.4.1.218] | (RefSeq) anthocyanidin 5,3-O-glucosyltransferase	--
Gnetum_montanum_newGene_2797	0	0	1.60477	0	--	--	--	--	--
Gnetum_montanum_newGene_2817	1.35673	2.25256	0.844337	15.14	--	phenylpropenal double-bond reductase [Pinus pinaster]	--	--	--
Gnetum_montanum_newGene_2823	0	0	0.033123	3.41255	--	--	--	--	--
Gnetum_montanum_newGene_2830	0	0	0	1.1153	--	--	--	--	--
Gnetum_montanum_newGene_2831	0	0	0	1.24652	--	--	--	--	--
Gnetum_montanum_newGene_2832	12.8361	2.9384	4.44678	3.51545	--	RNA recognition motif-containing family protein [Populus trichocarpa]	Molecular Function: organic cyclic compound binding (GO:0097159);; Molecular Function: heterocyclic compound binding (GO:1901363);;	K14837|7.2759e-28|pop:POPTR_0001s02270g|K14837 nucleolar protein 12 | (RefSeq) RNA recognition motif-containing family protein	--
Gnetum_montanum_newGene_284	0	0	3.58628	1.3253	--	--	--	--	--
Gnetum_montanum_newGene_285	0	0	1.64638	0.067401	LRR receptor-like serine/threonine-protein kinase FLS2 OS=Oryza sativa subsp. japonica OX=39947 GN=FLS2 PE=1 SV=1	hypothetical protein CCACVL1_02765 [Corchorus capsularis]	--	K13420|1.73007e-87|vvi:100253808|K13420 LRR receptor-like serine/threonine-protein kinase FLS2 [EC:2.7.11.1] | (RefSeq) FLS2; LRR receptor-like serine/threonine-protein kinase FLS2	Plant-pathogen interaction (ko04626)
Gnetum_montanum_newGene_2851	9.50749	1.44219	0	0.581768	--	probable LRR receptor-like serine/threonine-protein kinase At5g48740 [Morus notabilis]	Molecular Function: protein serine/threonine kinase activity (GO:0004674);; Molecular Function: ATP binding (GO:0005524);; Biological Process: protein phosphorylation (GO:0006468);; Cellular Component: integral component of membrane (GO:0016021);;	--	--
Gnetum_montanum_newGene_2853	12.9005	2.57198	12.0754	6.68719	--	--	--	--	--
Gnetum_montanum_newGene_2886	0.197997	0	4.14098	0.770561	Probable LRR receptor-like serine/threonine-protein kinase At1g67720 OS=Arabidopsis thaliana OX=3702 GN=At1g67720 PE=2 SV=1	unknown [Picea sitchensis]	--	--	--
Gnetum_montanum_newGene_29	1.0922	44.0724	0.385669	0	Caffeine synthase 1 OS=Camellia sinensis OX=4442 GN=TCS1 PE=1 SV=1	unknown [Picea sitchensis]	--	--	--
Gnetum_montanum_newGene_2920	0	0	0	2.11709	--	--	--	--	--
Gnetum_montanum_newGene_2926	0	0	1.77185	0.238359	--	--	--	--	--
Gnetum_montanum_newGene_2932	0	0	2.93277	1.87069	Disease resistance protein TAO1 OS=Arabidopsis thaliana OX=3702 GN=TAO1 PE=4 SV=1	disease resistance protein TAO1 isoform X2 [Amborella trichopoda]	--	--	--
Gnetum_montanum_newGene_2944	0.83439	0.341102	9.49599	3.33899	--	PREDICTED: tRNA-specific 2-thiouridylase MnmA-like [Citrus sinensis]	Biological Process: tRNA wobble position uridine thiolation (GO:0002143);; Molecular Function: sulfurtransferase activity (GO:0016783);;	K21027|5.00969e-14|cit:107178493|K21027 tRNA-5-taurinomethyluridine 2-sulfurtransferase [EC:2.8.1.14] | (RefSeq) tRNA-specific 2-thiouridylase MnmA-like	--
Gnetum_montanum_newGene_2955	0	1.05005	1.50516	0	DNA-directed RNA polymerase V subunit 1 OS=Arabidopsis thaliana OX=3702 GN=NRPE1 PE=1 SV=1	DNA-directed RNA polymerase V largest subunit like [Ephedra trifurca]	Biological Process: gene expression (GO:0010467);; Biological Process: RNA metabolic process (GO:0016070);; Molecular Function: nucleotidyltransferase activity (GO:0016779);; Cellular Component: nuclear part (GO:0044428);;	K16251|3.05215e-47|atr:18427455|K16251 DNA-directed RNA polymerase V subunit 1 [EC:2.7.7.6] | (RefSeq) DNA-directed RNA polymerase V subunit 1	--
Gnetum_montanum_newGene_2956	5.43014	33.7827	0.281894	1.59968	--	PREDICTED: F-box/SPRY domain-containing protein 1-like isoform X2 [Phoenix dactylifera]	--	--	--
Gnetum_montanum_newGene_2966	2.98803	0	1.29399	0.394748	--	--	--	--	--
Gnetum_montanum_newGene_2972	0	0	0	2.11644	LRR receptor-like serine/threonine-protein kinase EFR OS=Arabidopsis thaliana OX=3702 GN=EFR PE=1 SV=1	PREDICTED: probable LRR receptor-like serine/threonine-protein kinase At3g47570 isoform X2 [Fragaria vesca subsp. vesca]	Molecular Function: transferase activity (GO:0016740);;	--	--
Gnetum_montanum_newGene_2974	0.081125	0	4.81275	12.17	--	--	--	--	--
Gnetum_montanum_newGene_300	25.01	83.4513	11.2945	0	--	PREDICTED: uncharacterized protein LOC108455185 [Gossypium arboreum]	--	--	--
Gnetum_montanum_newGene_3027	0	0	8.25215	4.61182	--	--	--	--	--
Gnetum_montanum_newGene_3035	0	0.614237	2.92068	1.42164	Ankyrin repeat-containing protein At5g02620 OS=Arabidopsis thaliana OX=3702 GN=At5g02620 PE=1 SV=1	protein ACCELERATED CELL DEATH 6 [Prunus persica]	--	--	--
Gnetum_montanum_newGene_3042	0.086585	0.089291	253.009	1.37206	Antimicrobial peptide 2 OS=Stellaria media OX=13274 PE=1 SV=1	hypothetical protein SPBR_06382 [Sporothrix brasiliensis 5110]	--	K20547|1.49126e-10|thj:104816920|K20547 basic endochitinase B [EC:3.2.1.14] | (RefSeq) endochitinase-like	Amino sugar and nucleotide sugar metabolism (ko00520)
Gnetum_montanum_newGene_3047	0	0	1.91411	0	--	--	--	--	--
Gnetum_montanum_newGene_3058	0	0	9.39339	3.16824	--	unknown [Picea sitchensis]	--	--	--
Gnetum_montanum_newGene_3059	0	0	1.01312	0	Protein NRT1/ PTR FAMILY 8.5 OS=Arabidopsis thaliana OX=3702 GN=NPF8.5 PE=2 SV=1	NPF family transporter [Pinus pinaster]	Cellular Component: membrane (GO:0016020);;	K14638|3.94709e-84|zma:100216898|K14638 solute carrier family 15 (peptide/histidine transporter), member 3/4 | (RefSeq) uncharacterized LOC100216898	--
Gnetum_montanum_newGene_3060	0	0	5.60676	6.35395	Serine/threonine-protein kinase ATG1b OS=Arabidopsis thaliana OX=3702 GN=ATG1B PE=2 SV=1	hypothetical protein AQUCO_00900861v1 [Aquilegia coerulea]	Molecular Function: protein serine/threonine kinase activity (GO:0004674);; Molecular Function: ATP binding (GO:0005524);; Biological Process: protein phosphorylation (GO:0006468);;	K08269|2.13798e-115|mtr:MTR_4g019410|K08269 serine/threonine-protein kinase ULK/ATG1 [EC:2.7.11.1] | (RefSeq) Serine/Threonine kinase family protein	Regulation of autophagy (ko04140)
Gnetum_montanum_newGene_3066	0	0.197997	0.171432	1.02954	Putative leucine-rich repeat receptor-like serine/threonine-protein kinase At2g24130 OS=Arabidopsis thaliana OX=3702 GN=At2g24130 PE=3 SV=1	putative leucine-rich repeat receptor-like serine/threonine-protein kinase At2g24130 [Aegilops tauschii subsp. tauschii]	Molecular Function: transferase activity (GO:0016740);;	--	--
Gnetum_montanum_newGene_308	0.140856	4.34714	0.188452	0.101613	--	hypothetical protein F511_42513 [Dorcoceras hygrometricum]	--	--	--
Gnetum_montanum_newGene_3089	0	0	0	4.64147	G-type lectin S-receptor-like serine/threonine-protein kinase At1g61390 OS=Arabidopsis thaliana OX=3702 GN=At1g61390 PE=3 SV=1	Cysteine-rich receptor-like protein kinase 10 [Cajanus cajan]	Molecular Function: nucleotide binding (GO:0000166);; Molecular Function: protein kinase activity (GO:0004672);; Cellular Component: plasma membrane (GO:0005886);; Biological Process: cellular process (GO:0009987);; Molecular Function: carbohydrate binding (GO:0030246);;	--	--	SI system
Gnetum_montanum_newGene_3090	4.23602	16.2519	0	0.363148	Cysteine-rich receptor-like protein kinase 15 OS=Arabidopsis thaliana OX=3702 GN=CRK15 PE=2 SV=2	hypothetical protein POPTR_019G119700v3 [Populus trichocarpa]	Molecular Function: protein serine/threonine kinase activity (GO:0004674);; Cellular Component: plasma membrane (GO:0005886);; Biological Process: protein phosphorylation (GO:0006468);; Biological Process: defense response (GO:0006952);; Cellular Component: plasmodesma (GO:0009506);;	--	--
Gnetum_montanum_newGene_3098	0	0	21.2188	16.4184	Probable histone chaperone ASF1A OS=Arabidopsis thaliana OX=3702 GN=ASF1A PE=1 SV=1	hypothetical protein SAPIO_CDS5281 [Scedosporium apiospermum]	Molecular Function: binding (GO:0005488);; Cellular Component: nucleus (GO:0005634);; Biological Process: nucleosome assembly (GO:0006334);; Biological Process: regulation of transcription, DNA-templated (GO:0006355);; Biological Process: histone acetylation (GO:0016573);; Cellular Component: intracellular organelle part (GO:0044446);; Biological Process: single-organism cellular process (GO:0044…	K10753|3.15066e-08|smo:SELMODRAFT_232645|K10753 histone chaperone ASF1 | (RefSeq) hypothetical protein	--
Gnetum_montanum_newGene_3100	0	0	0	2.81135	--	hypothetical protein [Beta vulgaris subsp. vulgaris]	--	--	--
Gnetum_montanum_newGene_3102	0	0	1.99741	2.12701	Putative disease resistance protein At5g47280 OS=Arabidopsis thaliana OX=3702 GN=At5g47280 PE=3 SV=1	unknown [Picea sitchensis]	--	--	--
Gnetum_montanum_newGene_3119	0	0	5.72052	3.66547	Putative leucine-rich repeat receptor-like serine/threonine-protein kinase At2g24130 OS=Arabidopsis thaliana OX=3702 GN=At2g24130 PE=3 SV=1	PREDICTED: putative leucine-rich repeat receptor-like serine/threonine-protein kinase At2g24130 [Gossypium hirsutum]	--	--	--
Gnetum_montanum_newGene_3120	0	0	0.073554	5.08557	LRR receptor-like serine/threonine-protein kinase FLS2 OS=Arabidopsis thaliana OX=3702 GN=FLS2 PE=1 SV=1	PREDICTED: putative leucine-rich repeat receptor-like serine/threonine-protein kinase At2g24130 [Ricinus communis]	Molecular Function: catalytic activity (GO:0003824);;	--	--
Gnetum_montanum_newGene_3127	1.36436	1.23045	4.87805	0.753511	Ribonuclease III domain-containing protein RNC1, chloroplastic OS=Arabidopsis thaliana OX=3702 GN=RNC1 PE=2 SV=1	ribonuclease III domain-containing protein RNC1, chloroplastic isoform X1 [Arachis duranensis]	Molecular Function: double-stranded RNA binding (GO:0003725);; Molecular Function: ribonuclease III activity (GO:0004525);; Cellular Component: nucleus (GO:0005634);; Biological Process: production of siRNA involved in RNA interference (GO:0030422);; Biological Process: primary miRNA processing (GO:0031053);; Biological Process: pre-miRNA processing (GO:0031054);; Biological Process: RNA phosphod…	--	--
Gnetum_montanum_newGene_3151	0	0	2.90588	1.98508	40S ribosomal protein S15a-1 OS=Arabidopsis thaliana OX=3702 GN=RPS15AA PE=2 SV=2	hypothetical protein B456_003G136100 [Gossypium raimondii]	Molecular Function: structural constituent of ribosome (GO:0003735);; Cellular Component: intracellular ribonucleoprotein complex (GO:0030529);;	K02957|3.42637e-21|thj:104810810|K02957 small subunit ribosomal protein S15Ae | (RefSeq) 40S ribosomal protein S15a-1	Ribosome (ko03010)
Gnetum_montanum_newGene_3161	2178.76	347.582	4006.53	3073.54	--	--	--	--	--
Gnetum_montanum_newGene_3163	0	0	0	1.8386	--	--	--	--	--
Gnetum_montanum_newGene_3171	0	0	1.27013	0	--	hypothetical protein VITISV_031870 [Vitis vinifera]	Molecular Function: nucleic acid binding (GO:0003676);; Biological Process: DNA integration (GO:0015074);;	--	--
Gnetum_montanum_newGene_3173	0	0	11.73	21.7195	--	--	--	--	--
Gnetum_montanum_newGene_3203	0	0	14.6348	10.8867	L-ascorbate oxidase homolog OS=Brassica napus OX=3708 GN=Bp10 PE=2 SV=1	PREDICTED: L-ascorbate oxidase homolog isoform X2 [Nicotiana sylvestris]	Molecular Function: copper ion binding (GO:0005507);; Molecular Function: oxidoreductase activity (GO:0016491);; Biological Process: oxidation-reduction process (GO:0055114);;	--	--
Gnetum_montanum_newGene_3207	0	0	0	2.7308	--	--	--	--	--
Gnetum_montanum_newGene_3212	4.89178	21.1657	2.3474	3.83919	--	unknown [Picea sitchensis]	Biological Process: regulation of transcription, DNA-templated (GO:0006355);; Biological Process: regulation of nitrogen utilization (GO:0006808);; Molecular Function: enzyme regulator activity (GO:0030234);; Biological Process: regulation of catalytic activity (GO:0050790);;	--	--
Gnetum_montanum_newGene_3219	0.311169	0	1.58366	0.249008	G-type lectin S-receptor-like serine/threonine-protein kinase At2g19130 OS=Arabidopsis thaliana OX=3702 GN=At2g19130 PE=2 SV=1	PREDICTED: G-type lectin S-receptor-like serine/threonine-protein kinase At2g19130 [Elaeis guineensis]	Molecular Function: transferase activity (GO:0016740);;	--	--	SI system
Gnetum_montanum_newGene_3229	0	0	0	1.53039	MADS-box protein SOC1 OS=Arabidopsis thaliana OX=3702 GN=SOC1 PE=1 SV=1	DAL19 protein [Picea abies]	Molecular Function: DNA binding (GO:0003677);; Molecular Function: transcription factor activity, sequence-specific DNA binding (GO:0003700);; Cellular Component: nucleus (GO:0005634);; Biological Process: regulation of transcription, DNA-templated (GO:0006355);; Molecular Function: protein dimerization activity (GO:0046983);;	--	--
Gnetum_montanum_newGene_3253	4.09529	18.685	0.51091	0.074944	Probable protein phosphatase 2C 26 OS=Arabidopsis thaliana OX=3702 GN=At2g30170 PE=2 SV=2	probable protein phosphatase 2C 26 isoform X1 [Brassica napus]	--	K17508|1.08801e-26|cam:101489635|K17508 protein phosphatase PTC7 [EC:3.1.3.16] | (RefSeq) probable protein phosphatase 2C 26	--
Gnetum_montanum_newGene_3257	1.47605	0.549564	0.629262	3.09682	Serine/threonine-protein kinase ATG1b OS=Arabidopsis thaliana OX=3702 GN=ATG1B PE=2 SV=1	PREDICTED: serine/threonine-protein kinase ATG1b-like isoform X3 [Juglans regia]	Molecular Function: protein serine/threonine kinase activity (GO:0004674);; Molecular Function: ATP binding (GO:0005524);; Biological Process: protein phosphorylation (GO:0006468);;	K08269|6.35012e-40|cmo:103486358|K08269 serine/threonine-protein kinase ULK/ATG1 [EC:2.7.11.1] | (RefSeq) serine/threonine-protein kinase ATG1c	Regulation of autophagy (ko04140)
Gnetum_montanum_newGene_3269	0	0	1.64996	0	--	--	--	--	--
Gnetum_montanum_newGene_3287	17.2983	9.04258	0.117862	0	--	unknown [Picea sitchensis]	--	--	--
Gnetum_montanum_newGene_329	0	0	1.13313	0	--	TMV resistance protein N-like [Durio zibethinus]	--	--	--
Gnetum_montanum_newGene_3293	0	0	24.6328	4.64515	Beta-glucosidase 34 OS=Oryza sativa subsp. japonica OX=39947 GN=BGLU34 PE=2 SV=1	PREDICTED: beta-glucosidase 34-like [Brachypodium distachyon]	Molecular Function: beta-glucosidase activity (GO:0008422);; Biological Process: glycosyl compound metabolic process (GO:1901657);;	K01188|2.61127e-18|bdi:100830130|K01188 beta-glucosidase [EC:3.2.1.21] | (RefSeq) beta-glucosidase 34-like	Cyanoamino acid metabolism (ko00460);; Starch and sucrose metabolism (ko00500);; Phenylpropanoid biosynthesis (ko00940)
Gnetum_montanum_newGene_330	0	0	3.40863	0	--	--	--	--	--
Gnetum_montanum_newGene_3320	0	0	22.9762	9.43067	--	--	--	--	--
Gnetum_montanum_newGene_3342	4.26468	9.87343	0	0	Receptor-like protein 9DC3 OS=Solanum pimpinellifolium OX=4084 GN=9DC3 PE=3 SV=1	PREDICTED: receptor-like protein 12 [Gossypium hirsutum]	--	--	--
Gnetum_montanum_newGene_3356	0	0	0	1.1274	--	--	--	--	--
Gnetum_montanum_newGene_3362	0	0	3.12711	5.90932	--	--	--	--	--
Gnetum_montanum_newGene_3369	0	0	1.14247	0	--	LRK1 [Pinus tabuliformis]	--	--	--
Gnetum_montanum_newGene_3375	6.04309	0	0.232428	1.08482	--	--	--	--	--
Gnetum_montanum_newGene_3382	0	0	15.6225	30.9338	--	--	--	--	--
Gnetum_montanum_newGene_3385	4.54373	0.152407	1.39606	3.58275	Chalcone synthase OS=Pinus strobus OX=3348 GN=CHS PE=2 SV=1	chalcone synthase [Pinus pinaster]	Biological Process: flavonoid biosynthetic process (GO:0009813);; Molecular Function: naringenin-chalcone synthase activity (GO:0016210);;	K00660|4.23047e-180|egu:105036921|K00660 chalcone synthase [EC:2.3.1.74] | (RefSeq) chalcone synthase-like	Flavonoid biosynthesis (ko00941);; Circadian rhythm - plant (ko04712)
Gnetum_montanum_newGene_3391	0	0	0	1.76595	Probable GABA transporter 2 OS=Arabidopsis thaliana OX=3702 GN=At5g41800 PE=1 SV=1	hypothetical protein OsJ_19717 [Oryza sativa Japonica Group]	Biological Process: amino acid transmembrane transport (GO:0003333);; Molecular Function: amino acid transmembrane transporter activity (GO:0015171);; Cellular Component: membrane (GO:0016020);;	--	--
Gnetum_montanum_newGene_3396	11.9164	0	1.07082	2.66771	--	--	--	--	--
Gnetum_montanum_newGene_3405	0	0	8.92934	0	--	--	--	--	--
Gnetum_montanum_newGene_3411	1.04881	0	2.84931	2.76229	--	--	--	--	--
Gnetum_montanum_newGene_3422	0	0	7.50356	0.185156	Putative leucine-rich repeat receptor-like serine/threonine-protein kinase At2g24130 OS=Arabidopsis thaliana OX=3702 GN=At2g24130 PE=3 SV=1	putative LRR receptor-like serine/threonine-protein kinase At3g47570 family [Cajanus cajan]	Molecular Function: kinase activity (GO:0016301);;	--	--
Gnetum_montanum_newGene_3426	2.41301	0	0	2.52835	--	--	--	--	--
Gnetum_montanum_newGene_343	0	0	8.51499	2.84319	--	embryo yellow protein, partial [Ginkgo biloba]	Biological Process: anatomical structure morphogenesis (GO:0009653);; Biological Process: cellular protein localization (GO:0034613);; Cellular Component: cytoplasmic part (GO:0044444);; Biological Process: single-organism cellular process (GO:0044763);; Biological Process: meristem development (GO:0048507);; Biological Process: system development (GO:0048731);;	K20294|3.78439e-39|atr:18428778|K20294 conserved oligomeric Golgi complex subunit 7 | (RefSeq) conserved oligomeric Golgi complex subunit 7	--
Gnetum_montanum_newGene_3432	0	0	4.70299	1.82406	Aspartic proteinase nepenthesin-1 OS=Nepenthes gracilis OX=150966 GN=nep1 PE=1 SV=1	aspartic proteinase nepenthesin-1 [Setaria italica]	--	--	--
Gnetum_montanum_newGene_3434	0	0	9.28511	1.67092	Probable disease resistance protein RPP1 OS=Arabidopsis thaliana OX=3702 GN=RPP1 PE=2 SV=1	PREDICTED: disease resistance protein RPS6-like [Brassica oleracea var. oleracea]	--	--	--
Gnetum_montanum_newGene_3435	0	0	3.61335	0	Probable disease resistance protein RPP1 OS=Arabidopsis thaliana OX=3702 GN=RPP1 PE=2 SV=1	hypothetical protein CRG98_001179 [Punica granatum]	--	--	--
Gnetum_montanum_newGene_3445	2.86384	0.763876	0.684988	4.71426	--	protein YIPF6 homolog [Carica papaya]	--	--	--
Gnetum_montanum_newGene_3451	0	0	9.0774	13.1813	Disease resistance protein TAO1 OS=Arabidopsis thaliana OX=3702 GN=TAO1 PE=4 SV=1	disease resistance protein tao1 [Quercus suber]	--	--	--
Gnetum_montanum_newGene_3454	0	0	2.70934	0.200296	--	--	--	--	--
Gnetum_montanum_newGene_3455	1.98731	0	7.67753	413.049	Chitinase 3 OS=Oryza sativa subsp. japonica OX=39947 GN=Cht3 PE=2 SV=2	chitinase precursor [Petroselinum crispum]	Molecular Function: chitinase activity (GO:0004568);; Biological Process: carbohydrate metabolic process (GO:0005975);; Biological Process: chitin catabolic process (GO:0006032);; Biological Process: cell wall macromolecule catabolic process (GO:0016998);;	K20547|1.758e-105|thj:104824946|K20547 basic endochitinase B [EC:3.2.1.14] | (RefSeq) endochitinase CH25	Amino sugar and nucleotide sugar metabolism (ko00520)
Gnetum_montanum_newGene_348	9.01281	0	0	0	--	sphingolipid C9-methyltransferase 2 isoform X6 [Amborella trichopoda]	Biological Process: single-organism metabolic process (GO:0044710);;	K00574|1.48437e-24|mus:103995222|K00574 cyclopropane-fatty-acyl-phospholipid synthase [EC:2.1.1.79] | (RefSeq) uncharacterized protein LOC103995222	--
Gnetum_montanum_newGene_3481	0	0	4.90439	29.9378	--	unnamed protein product [Coffea canephora]	--	--	--
Gnetum_montanum_newGene_3489	163.019	0	18.9254	31.7719	--	Uncharacterized protein TCM_029816 [Theobroma cacao]	Cellular Component: membrane (GO:0016020);;	--	--
Gnetum_montanum_newGene_3493	0	0	1.97465	0	--	--	--	--	--
Gnetum_montanum_newGene_3506	3.53626	14.8477	0.116398	0.282264	--	hypothetical protein L195_g008575 [Trifolium pratense]	--	--	--
Gnetum_montanum_newGene_3507	0.068859	4.00145	0.05726	0	--	--	--	--	--
Gnetum_montanum_newGene_3522	0	0	0	1.87597	--	--	--	--	--
Gnetum_montanum_newGene_3529	0	0	7.39182	8.13561	--	--	--	--	--
Gnetum_montanum_newGene_3542	0	0	1.59695	0	--	--	--	--	--
Gnetum_montanum_newGene_3543	0	0	2.40198	0.227322	--	--	--	--	--
Gnetum_montanum_newGene_3559	0	0	0.272437	1.43067	--	--	--	--	--
Gnetum_montanum_newGene_3576	0	0	0	1.07553	--	--	--	--	--
Gnetum_montanum_newGene_3577	0	0	0.54042	12.1284	F-box/kelch-repeat protein At1g74510 OS=Arabidopsis thaliana OX=3702 GN=At1g74510 PE=2 SV=1	unknown [Picea sitchensis]	--	--	--
Gnetum_montanum_newGene_3578	0	0	7.54522	1.0842	--	--	--	--	--
Gnetum_montanum_newGene_3581	34.7976	7.05529	6.11939	7.62488	--	--	--	--	--
Gnetum_montanum_newGene_3589	0	0	0.23631	79.0663	Membrane protein PM19L OS=Oryza sativa subsp. japonica OX=39947 GN=PM19L PE=2 SV=1	unknown [Picea sitchensis]	Cellular Component: membrane (GO:0016020);;	--	--
Gnetum_montanum_newGene_3595	0	0	2.62457	0	--	--	--	--	--
Gnetum_montanum_newGene_3596	0	0	2.42071	0.167304	--	putative reverse transcriptase domain, Nucleoporin, Nup155-like protein [Helianthus annuus]	Biological Process: alpha-amino acid biosynthetic process (GO:1901607);;	--	--
Gnetum_montanum_newGene_36	0	0	16.3007	7.6604	--	--	--	--	--
Gnetum_montanum_newGene_3603	6826.61	1305.18	414.879	1619.05	Metallothionein-like protein type 3 OS=Musa acuminata OX=4641 PE=3 SV=1	RecName: Full=Metallothionein-like protein type 3; Short=MT-3; AltName: Full=MWMT3	--	--	--
Gnetum_montanum_newGene_3616	1.02484	0.847536	0.02779	1.41913	LRR receptor-like serine/threonine-protein kinase FLS2 OS=Arabidopsis thaliana OX=3702 GN=FLS2 PE=1 SV=1	uncharacterized protein A4U43_C08F5270 [Asparagus officinalis]	--	--	--
Gnetum_montanum_newGene_3630	0	19.2755	0.085857	0.377301	--	hypothetical protein MTR_0055s0030 [Medicago truncatula]	--	--	--
Gnetum_montanum_newGene_3631	99.3669	132.697	0.390353	0.3601	--	hypothetical protein L484_002552 [Morus notabilis]	--	--	--
Gnetum_montanum_newGene_3665	0.257903	0.411093	24.0027	35.2964	--	--	--	--	--
Gnetum_montanum_newGene_3669	3.49745	14.6465	3.30282	5.14349	--	--	--	--	--
Gnetum_montanum_newGene_3672	0	0	4.90727	0.278619	--	unknown [Picea sitchensis]	Molecular Function: metal ion binding (GO:0046872);; Molecular Function: dioxygenase activity (GO:0051213);;	--	--
Gnetum_montanum_newGene_3678	0	0	0	4.22016	Disease resistance protein TAO1 OS=Arabidopsis thaliana OX=3702 GN=TAO1 PE=4 SV=1	hypothetical protein PHYPA_026146, partial [Physcomitrella patens]	--	--	--
Gnetum_montanum_newGene_3685	0	0	2.41862	0.291992	Defensin-2 OS=Pinus sylvestris OX=3349 GN=Def2 PE=3 SV=1	unknown [Picea sitchensis]	Cellular Component: extracellular region (GO:0005576);; Cellular Component: membrane (GO:0016020);; Biological Process: killing of cells of other organism (GO:0031640);; Biological Process: defense response to Gram-negative bacterium (GO:0050829);; Biological Process: defense response to fungus (GO:0050832);;	--	--
Gnetum_montanum_newGene_37	0	0	11.8506	5.22507	Probable disease resistance protein At1g61300 OS=Arabidopsis thaliana OX=3702 GN=At1g61300 PE=2 SV=2	unknown [Picea sitchensis]	--	--	--
Gnetum_montanum_newGene_3702	0	0	5.78092	2.9757	--	--	--	--	--
Gnetum_montanum_newGene_3706	0	0.819277	1.31028	0.382227	--	hypothetical protein TanjilG_29986 [Lupinus angustifolius]	--	--	--
Gnetum_montanum_newGene_372	0	0	8.91651	6.16679	--	--	--	--	--
Gnetum_montanum_newGene_3721	0	0	1.49481	0	Ankyrin repeat-containing protein At5g02620 OS=Arabidopsis thaliana OX=3702 GN=At5g02620 PE=1 SV=1	ankyrin repeat-containing protein ITN1-like [Carica papaya]	--	--	--
Gnetum_montanum_newGene_3736	0.54937	0.801724	4.33473	8.80244	Probable ADP,ATP carrier protein At5g56450 OS=Arabidopsis thaliana OX=3702 GN=At5g56450 PE=2 SV=1	unknown [Picea sitchensis]	Molecular Function: transporter activity (GO:0005215);; Cellular Component: mitochondrial inner membrane (GO:0005743);; Cellular Component: integral component of membrane (GO:0016021);; Biological Process: transmembrane transport (GO:0055085);;	K05863|9.43645e-78|smo:SELMODRAFT_231045|K05863 solute carrier family 25 (mitochondrial adenine nucleotide translocator), member 4/5/6/31 | (RefSeq) hypothetical protein	--
Gnetum_montanum_newGene_3743	7.84854	6.07477	20.7723	4.28876	Chalcone synthase OS=Matthiola incana OX=3724 GN=CHS PE=2 SV=1	chalcone synthase, partial [Hornungia petraea]	Biological Process: biosynthetic process (GO:0009058);; Molecular Function: transferase activity, transferring acyl groups other than amino-acyl groups (GO:0016747);;	K00660|4.88851e-80|brp:103854548|K00660 chalcone synthase [EC:2.3.1.74] | (RefSeq) CHS-BR-2; chalcone synthase-like	Flavonoid biosynthesis (ko00941);; Circadian rhythm - plant (ko04712)
Gnetum_montanum_newGene_3745	18.0632	1.60149	1.65846	0.520583	Chalcone synthase OS=Matthiola incana OX=3724 GN=CHS PE=2 SV=1	chalcone synthase, partial [Hornungia petraea]	Biological Process: metabolic process (GO:0008152);; Molecular Function: transferase activity, transferring acyl groups (GO:0016746);;	K00660|2.30808e-92|brp:103854548|K00660 chalcone synthase [EC:2.3.1.74] | (RefSeq) CHS-BR-2; chalcone synthase-like	Flavonoid biosynthesis (ko00941);; Circadian rhythm - plant (ko04712)
Gnetum_montanum_newGene_3748	0	0	3.81141	1.28411	Farnesyl pyrophosphate synthase OS=Zea mays OX=4577 GN=FPS PE=2 SV=1	--	--	K00787|6.96411e-06|gra:105782206|K00787 farnesyl diphosphate synthase [EC:2.5.1.1 2.5.1.10] | (RefSeq) farnesyl pyrophosphate synthase 2-like	Terpenoid backbone biosynthesis (ko00900)
Gnetum_montanum_newGene_375	20.6092	1.39904	1.68506	1.10216	Phosphatidylserine decarboxylase proenzyme 3 OS=Arabidopsis thaliana OX=3702 GN=PSD3 PE=1 SV=1	phosphatidylserine decarboxylase proenzyme 2 [Amborella trichopoda]	Molecular Function: phosphatidylserine decarboxylase activity (GO:0004609);; Molecular Function: calcium ion binding (GO:0005509);; Biological Process: phosphatidylethanolamine biosynthetic process (GO:0006646);; Cellular Component: membrane (GO:0016020);; Biological Process: protein autoprocessing (GO:0016540);;	K01613|5.99943e-18|atr:18448287|K01613 phosphatidylserine decarboxylase [EC:4.1.1.65] | (RefSeq) phosphatidylserine decarboxylase proenzyme 2	Glycerophospholipid metabolism (ko00564)
Gnetum_montanum_newGene_3754	21.6485	10.6976	0.700723	0.48929	--	--	--	--	--
Gnetum_montanum_newGene_3761	0	0	0	26.9948	Enoyl-CoA delta isomerase 3 OS=Arabidopsis thaliana OX=3702 GN=ECI3 PE=1 SV=1	unknown [Picea sitchensis]	Molecular Function: catalytic activity (GO:0003824);; Biological Process: metabolic process (GO:0008152);;	--	--
Gnetum_montanum_newGene_3766	0	0	0.335949	5.00703	--	--	--	--	--
Gnetum_montanum_newGene_3819	0	0	182.672	3.9605	--	putative disease resistance protein RGA1 [Chenopodium quinoa]	--	--	--
Gnetum_montanum_newGene_3829	0	0	1.75126	0	--	PREDICTED: bark storage protein A [Ipomoea nil]	--	--	--
Gnetum_montanum_newGene_384	0	0	0.939667	0.030992	--	--	--	--	--
Gnetum_montanum_newGene_3861	0.451406	7.25979	4.69923	16.4464	--	--	--	--	--
Gnetum_montanum_newGene_3862	28.1715	2.11222	0	0	--	--	--	--	--
Gnetum_montanum_newGene_3863	0	0	6.50064	4.91943	--	hypothetical protein GLYMA_18G137900 [Glycine max]	--	--	--
Gnetum_montanum_newGene_3886	0	0	6.10491	3.46452	--	unknown [Picea sitchensis]	--	--	--
Gnetum_montanum_newGene_3894	0	0	0.084697	2.0461	--	--	--	--	--
Gnetum_montanum_newGene_3907	0	0	6.41446	0.715702	--	unknown [Picea sitchensis]	--	K16275|9.51739e-06|jcu:105648979|K16275 E3 ubiquitin-protein ligase BAH [EC:2.3.2.27] | (RefSeq) probable E3 ubiquitin-protein ligase BAH1-like	--
Gnetum_montanum_newGene_3908	0.028705	0.094413	20.493	2.89302	Disease resistance protein TAO1 OS=Arabidopsis thaliana OX=3702 GN=TAO1 PE=4 SV=1	putative disease resistance protein RGA3 [Aegilops tauschii subsp. tauschii]	--	--	--
Gnetum_montanum_newGene_391	0	0	3.29702	3.74159	--	protein YIPF6 homolog [Amborella trichopoda]	Cellular Component: integral component of membrane (GO:0016021);;	--	--
Gnetum_montanum_newGene_3917	0	0	2.24142	0.425397	--	--	--	--	--
Gnetum_montanum_newGene_3919	0	0	0.071528	1.03406	--	--	--	--	--
Gnetum_montanum_newGene_3920	0	0.195518	0.344189	3.62105	Probably inactive leucine-rich repeat receptor-like protein kinase IMK2 OS=Arabidopsis thaliana OX=3702 GN=IMK2 PE=1 SV=1	predicted protein [Hordeum vulgare subsp. vulgare]	--	--	--
Gnetum_montanum_newGene_3936	0	0	6.64844	4.26357	--	--	--	--	--
Gnetum_montanum_newGene_3939	0	0	4.87264	6.38602	Probable disease resistance protein RPP1 OS=Arabidopsis thaliana OX=3702 GN=RPP1 PE=2 SV=1	unknown [Picea sitchensis]	--	--	--
Gnetum_montanum_newGene_3955	0	0	0.924783	0	--	--	--	--	--
Gnetum_montanum_newGene_3963	0	0	2.62716	1.46981	Receptor kinase-like protein Xa21 OS=Oryza sativa subsp. japonica OX=39947 GN=XA21 PE=1 SV=1	putative receptor-like protein kinase At3g47110 isoform X1 [Citrus clementina]	--	--	--
Gnetum_montanum_newGene_3967	2.11449	0	0.745582	0	Beta-phellandrene synthase, chloroplastic OS=Abies grandis OX=46611 GN=ag8 PE=1 SV=1	RecName: Full=Beta-phellandrene synthase, chloroplastic; AltName: Full=(-)-(4S)-beta-phellandrene synthase; AltName: Full=Agg-Bphe; Flags: Precursor	--	K16086|1.22625e-07|smo:SELMODRAFT_112927|K16086 (13E)-labda-7,13-dien-15-ol synthase [EC:3.1.7.10] | (RefSeq) hypothetical protein	Diterpenoid biosynthesis (ko00904)
Gnetum_montanum_newGene_3971	4.90144	7.40716	0	0.499558	--	unknown [Picea sitchensis]	--	--	--
Gnetum_montanum_newGene_3982	0	0	1.74207	0	Longifolene synthase OS=Picea abies OX=3329 GN=TPS-Lon PE=1 SV=1	--	--	--	--
Gnetum_montanum_newGene_3989	0	0	0	20.578	--	--	--	--	--
Gnetum_montanum_newGene_3990	0	0	0	1.18891	--	--	--	--	--
Gnetum_montanum_newGene_3991	0	0	654.771	0	Bark storage protein A OS=Populus deltoides OX=3696 GN=BSPA PE=2 SV=1	bark storage protein A-like isoform X1 [Herrania umbratica]	--	--	--
Gnetum_montanum_newGene_4012	0	0	0.124211	1.96961	--	--	--	--	--
Gnetum_montanum_newGene_4016	0.211442	0	0.275333	1.45954	Serine/threonine-protein kinase BRI1-like 2 OS=Arabidopsis thaliana OX=3702 GN=BRL2 PE=1 SV=1	LRR receptor-like serine/threonine-protein kinase GSO1 [Hevea brasiliensis]	--	--	--
Gnetum_montanum_newGene_4029	0	0	1.06578	0.19976	Receptor-like protein EIX2 OS=Solanum lycopersicum OX=4081 GN=EIX2 PE=1 SV=2	LRR receptor-like serine/threonine-protein kinase GSO2 [Prunus avium]	--	--	--
Gnetum_montanum_newGene_403	0	0	1.21971	4.34925	Germin-like protein subfamily T member 2 OS=Arabidopsis thaliana OX=3702 GN=At1g18980 PE=2 SV=1	PREDICTED: germin-like protein subfamily T member 2 [Prunus mume]	Molecular Function: metal ion binding (GO:0046872);;	--	--
Gnetum_montanum_newGene_4046	0.20611	8.86175	15.5521	6.09542	Codeine O-demethylase OS=Papaver somniferum OX=3469 GN=CODM PE=1 SV=1	hypothetical protein VITISV_032872 [Vitis vinifera]	--	--	--
Gnetum_montanum_newGene_4049	0	0	0.159728	5.48093	--	--	--	--	--
Gnetum_montanum_newGene_4059	0	0	0	2.60022	--	--	--	--	--
Gnetum_montanum_newGene_4060	0	0	0.864061	9.15741	--	--	--	--	--
Gnetum_montanum_newGene_4061	0	0	3.2111	2.75329	Disease resistance protein TAO1 OS=Arabidopsis thaliana OX=3702 GN=TAO1 PE=4 SV=1	hypothetical protein PHYPA_026146, partial [Physcomitrella patens]	--	--	--
Gnetum_montanum_newGene_4062	0	0.22168	4.42378	1.20312	TMV resistance protein N OS=Nicotiana glutinosa OX=35889 GN=N PE=1 SV=1	unknown [Picea sitchensis]	--	--	--
Gnetum_montanum_newGene_4079	17.4298	0	0.907037	0	MADS-box transcription factor 21 OS=Oryza sativa subsp. japonica OX=39947 GN=MADS21 PE=2 SV=1	GpMADS1 [Gnetum parvifolium]	Molecular Function: DNA binding (GO:0003677);; Molecular Function: transcription factor activity, sequence-specific DNA binding (GO:0003700);; Cellular Component: nucleus (GO:0005634);; Biological Process: regulation of transcription, DNA-templated (GO:0006355);; Molecular Function: protein dimerization activity (GO:0046983);;	K09264|9.02262e-19|nnu:104591756|K09264 MADS-box transcription factor, plant | (RefSeq) truncated transcription factor CAULIFLOWER D-like	--	MADS-box
Gnetum_montanum_newGene_4082	2.61628	2.47935	38.4353	7.79151	--	--	--	--	--
Gnetum_montanum_newGene_4090	0	0	28.7438	3.14937	--	--	--	--	--
Gnetum_montanum_newGene_4102	0	0	5.13714	4.27356	--	hypothetical protein DCAR_029726 [Daucus carota subsp. sativus]	Molecular Function: catalytic activity (GO:0003824);;	--	--
Gnetum_montanum_newGene_4109	3.67355	0	0	0.563112	--	--	--	--	--
Gnetum_montanum_newGene_4111	0	0	1.54148	1.39218	--	putative disease resistance RPP13-like protein 3, partial [Dendrobium catenatum]	--	--	--
Gnetum_montanum_newGene_4115	1.90362	20.3728	0	0	Membrane protein of ER body-like protein OS=Arabidopsis thaliana OX=3702 GN=MEBL PE=2 SV=1	uncharacterized protein LOC18438977 isoform X5 [Amborella trichopoda]	Molecular Function: iron ion transmembrane transporter activity (GO:0005381);; Molecular Function: manganese ion transmembrane transporter activity (GO:0005384);; Cellular Component: endoplasmic reticulum (GO:0005783);; Biological Process: intracellular sequestering of iron ion (GO:0006880);; Cellular Component: ER body (GO:0010168);; Cellular Component: integral component of membrane (GO:0016021…	--	--
Gnetum_montanum_newGene_4122	0	0	8.58548	1.38436	--	PREDICTED: uncharacterized protein LOC105050099 [Elaeis guineensis]	Cellular Component: membrane (GO:0016020);;	--	--
Gnetum_montanum_newGene_4123	0	0	10.1811	1.837	--	PREDICTED: uncharacterized protein LOC107176826 [Citrus sinensis]	Cellular Component: membrane (GO:0016020);;	--	--
Gnetum_montanum_newGene_4153	0	0	9.10787	2.73503	--	--	--	--	--
Gnetum_montanum_newGene_4178	0	0	6.82119	4.04197	Ribonuclease H2 subunit A OS=Arabidopsis thaliana OX=3702 GN=At2g25100 PE=2 SV=2	PREDICTED: ribonuclease H2 subunit A-like [Camelina sativa]	--	K10743|5.54737e-08|aly:ARALYDRAFT_667858|K10743 ribonuclease H2 subunit A [EC:3.1.26.4] | (RefSeq) hypothetical protein	DNA replication (ko03030)
Gnetum_montanum_newGene_4197	0	0	0	3.39082	--	unknown [Picea sitchensis]	--	--	--
Gnetum_montanum_newGene_4198	0	0	6.11111	9.67278	--	--	--	--	--
Gnetum_montanum_newGene_420	0	0	2.80281	7.58104	--	--	--	--	--
Gnetum_montanum_newGene_4208	0	0	4.54965	3.34582	TMV resistance protein N OS=Nicotiana glutinosa OX=35889 GN=N PE=1 SV=1	hypothetical protein AALP_AA2G246700 [Arabis alpina]	--	--	--
Gnetum_montanum_newGene_4209	0	0	3.52156	2.83059	TMV resistance protein N OS=Nicotiana glutinosa OX=35889 GN=N PE=1 SV=1	TMV resistance protein N isoform X3 [Amborella trichopoda]	--	--	--
Gnetum_montanum_newGene_4214	0.173295	0.811629	0.288267	1.81439	Probable LRR receptor-like serine/threonine-protein kinase At3g47570 OS=Arabidopsis thaliana OX=3702 GN=At3g47570 PE=2 SV=1	PREDICTED: probable LRR receptor-like serine/threonine-protein kinase At3g47570 [Phoenix dactylifera]	Molecular Function: transferase activity (GO:0016740);;	--	--
Gnetum_montanum_newGene_4230	0	0	4.52461	0.233186	--	unknown [Picea sitchensis]	--	--	--
Gnetum_montanum_newGene_4243	0	0	2.98126	0	--	--	--	--	--
Gnetum_montanum_newGene_4248	0	3.65137	1.41978	0	Probable leucine-rich repeat receptor-like protein kinase At5g49770 OS=Arabidopsis thaliana OX=3702 GN=At5g49770 PE=2 SV=1	receptor-like kinase [Medicago truncatula]	Molecular Function: nucleotide binding (GO:0000166);; Molecular Function: protein kinase activity (GO:0004672);; Biological Process: protein phosphorylation (GO:0006468);; Cellular Component: membrane (GO:0016020);;	K04733|4.84657e-87|mtr:MTR_8g070910|K04733 interleukin-1 receptor-associated kinase 4 [EC:2.7.11.1] | (RefSeq) receptor-like kinase	--
Gnetum_montanum_newGene_4249	0	3.58384	0.578398	0	Probable leucine-rich repeat receptor-like protein kinase At5g49770 OS=Arabidopsis thaliana OX=3702 GN=At5g49770 PE=2 SV=1	hypothetical protein EUGRSUZ_A00883 [Eucalyptus grandis]	Biological Process: MAPK cascade (GO:0000165);; Molecular Function: nucleotide binding (GO:0000166);; Molecular Function: protein serine/threonine kinase activity (GO:0004674);; Cellular Component: membrane (GO:0016020);; Molecular Function: oxidoreductase activity (GO:0016491);;	--	--
Gnetum_montanum_newGene_4250	0	0	0	0.483722	--	--	--	--	--
Gnetum_montanum_newGene_4251	0	0	1.04296	0	--	F-box/LRR-repeat protein 17 [Capsicum chinense]	Biological Process: nucleic acid metabolic process (GO:0090304);;	--	--
Gnetum_montanum_newGene_4261	0	0	0	0.714943	Cytochrome P450 750A1 OS=Pinus taeda OX=3352 GN=CYP750A1 PE=2 SV=1	unknown [Picea sitchensis]	--	--	--
Gnetum_montanum_newGene_4264	5.48715	2.4139	25.551	2.87337	TMV resistance protein N OS=Nicotiana glutinosa OX=35889 GN=N PE=1 SV=1	unknown [Picea sitchensis]	--	--	--
Gnetum_montanum_newGene_4275	0	0.203834	2.38914	9.82197	Cysteine-rich receptor-like protein kinase 29 OS=Arabidopsis thaliana OX=3702 GN=CRK29 PE=2 SV=1	PREDICTED: putative receptor-like protein kinase At4g00960 isoform X2 [Cucumis sativus]	Molecular Function: nucleotide binding (GO:0000166);; Molecular Function: protein serine/threonine kinase activity (GO:0004674);; Cellular Component: plasma membrane (GO:0005886);; Biological Process: protein phosphorylation (GO:0006468);; Biological Process: defense response (GO:0006952);; Cellular Component: plasmodesma (GO:0009506);;	K04733|3.644e-107|csv:101205738|K04733 interleukin-1 receptor-associated kinase 4 [EC:2.7.11.1] | (RefSeq) putative receptor-like protein kinase At4g00960	--
Gnetum_montanum_newGene_4285	12.9097	0.792347	0.821086	1.33711	Ethylene-responsive transcription factor ERF017 OS=Arabidopsis thaliana OX=3702 GN=ERF017 PE=2 SV=1	ethylene-responsive transcription factor ERF017-like [Quercus suber]	Molecular Function: DNA binding (GO:0003677);; Molecular Function: transcription factor activity, sequence-specific DNA binding (GO:0003700);; Cellular Component: nucleus (GO:0005634);; Biological Process: regulation of transcription, DNA-templated (GO:0006355);;	--	--
Gnetum_montanum_newGene_4286	0.231156	0.336607	1.20456	9.71921	Ethylene-responsive transcription factor ERF017 OS=Arabidopsis thaliana OX=3702 GN=ERF017 PE=2 SV=1	PREDICTED: ethylene-responsive transcription factor ERF017 [Cucumis sativus]	Molecular Function: DNA binding (GO:0003677);; Molecular Function: transcription factor activity, sequence-specific DNA binding (GO:0003700);; Cellular Component: nucleus (GO:0005634);; Biological Process: regulation of transcription, DNA-templated (GO:0006355);;	--	--
Gnetum_montanum_newGene_429	29.5585	168.035	13.7995	31.6117	Mitochondrial import inner membrane translocase subunit Tim13 OS=Oryza sativa subsp. japonica OX=39947 GN=TIM13 PE=3 SV=2	PREDICTED: mitochondrial import inner membrane translocase subunit Tim13-like [Phoenix dactylifera]	Cellular Component: mitochondrion (GO:0005739);; Biological Process: protein transport (GO:0015031);; Molecular Function: metal ion binding (GO:0046872);;	K17781|2.41319e-34|pda:103722573|K17781 mitochondrial import inner membrane translocase subunit TIM13 | (RefSeq) mitochondrial import inner membrane translocase subunit Tim13-like	--
Gnetum_montanum_newGene_4308	0	0	1.36069	0.51033	--	--	--	--	--
Gnetum_montanum_newGene_4310	0	0	3.7919	0.384665	--	--	--	--	--
Gnetum_montanum_newGene_4316	0.251368	0.04269	12.2683	6.09908	LRR receptor-like serine/threonine-protein kinase GSO1 OS=Arabidopsis thaliana OX=3702 GN=GSO1 PE=1 SV=1	PREDICTED: probable LRR receptor-like serine/threonine-protein kinase At3g47570 [Phoenix dactylifera]	--	--	--
Gnetum_montanum_newGene_4318	11.3992	0	0.192452	0.175109	--	--	--	--	--
Gnetum_montanum_newGene_4344	33.8992	3.32042	24.2359	1.02875	1-aminocyclopropane-1-carboxylate oxidase OS=Musa acuminata OX=4641 GN=MAO1B PE=3 SV=1	acc oxidase [Pinus pinaster]	Biological Process: metabolic process (GO:0008152);; Molecular Function: oxidoreductase activity (GO:0016491);;	K05933|8.51809e-93|nnu:104605834|K05933 aminocyclopropanecarboxylate oxidase [EC:1.14.17.4] | (RefSeq) 1-aminocyclopropane-1-carboxylate oxidase 5	Cysteine and methionine metabolism (ko00270)
Gnetum_montanum_newGene_4346	1.03405	0	146.408	5.73133	1-aminocyclopropane-1-carboxylate oxidase OS=Musa acuminata OX=4641 GN=MAO1B PE=3 SV=1	acc oxidase [Pinus pinaster]	Biological Process: metabolic process (GO:0008152);; Molecular Function: oxidoreductase activity (GO:0016491);;	K05933|5.16986e-93|pda:103718711|K05933 aminocyclopropanecarboxylate oxidase [EC:1.14.17.4] | (RefSeq) 1-aminocyclopropane-1-carboxylate oxidase-like	Cysteine and methionine metabolism (ko00270)
Gnetum_montanum_newGene_4347	1.72969	4.79815	19.2122	3.89323	Polynucleotide 3&apos;-phosphatase ZDP OS=Arabidopsis thaliana OX=3702 GN=ZDP PE=1 SV=1	unknown [Picea sitchensis]	Molecular Function: binding (GO:0005488);;	K08073|1.94472e-24|atr:18432740|K08073 bifunctional polynucleotide phosphatase/kinase [EC:3.1.3.32 2.7.1.78] | (RefSeq) polynucleotide 3'-phosphatase ZDP	--
Gnetum_montanum_newGene_4348	4.61412	0	2.04255	0	1-aminocyclopropane-1-carboxylate oxidase OS=Musa acuminata OX=4641 GN=MAO1B PE=3 SV=1	acc oxidase [Pinus pinaster]	--	K05933|1.1523e-09|nnu:104605834|K05933 aminocyclopropanecarboxylate oxidase [EC:1.14.17.4] | (RefSeq) 1-aminocyclopropane-1-carboxylate oxidase 5	Cysteine and methionine metabolism (ko00270)
Gnetum_montanum_newGene_4349	0.589724	0	41.6351	24.5579	--	--	--	--	--
Gnetum_montanum_newGene_4358	0.018023	0.107248	4.22549	0	--	--	--	--	--
Gnetum_montanum_newGene_4364	0	0	8.82775	0.345523	LOB domain-containing protein 11 OS=Arabidopsis thaliana OX=3702 GN=LBD11 PE=2 SV=2	BnaA04g28360D [Brassica napus]	--	--	--
Gnetum_montanum_newGene_4370	0	0	0.867263	0	--	--	--	--	--
Gnetum_montanum_newGene_4401	83.3591	13.3844	11.446	3.4743	--	putative MADS domain transcription factor GGM8, partial [Gnetum gnemon]	Molecular Function: DNA binding (GO:0003677);; Molecular Function: transcription factor activity, sequence-specific DNA binding (GO:0003700);; Cellular Component: nucleus (GO:0005634);; Biological Process: regulation of transcription, DNA-templated (GO:0006355);; Molecular Function: protein dimerization activity (GO:0046983);;	--	--	MADS-box
Gnetum_montanum_newGene_4404	0	0	0	17.5199	Cytochrome P450 750A1 OS=Pinus taeda OX=3352 GN=CYP750A1 PE=2 SV=1	unknown [Picea sitchensis]	Molecular Function: monooxygenase activity (GO:0004497);; Molecular Function: binding (GO:0005488);; Biological Process: metabolic process (GO:0008152);; Molecular Function: oxidoreductase activity, acting on paired donors, with incorporation or reduction of molecular oxygen (GO:0016705);; Biological Process: response to stimulus (GO:0050896);;	K05280|2.1058e-29|aly:ARALYDRAFT_487632|K05280 flavonoid 3'-monooxygenase [EC:1.14.13.21] | (RefSeq) hypothetical protein	Flavonoid biosynthesis (ko00941);; Flavone and flavonol biosynthesis (ko00944)
Gnetum_montanum_newGene_4406	5.32955	3.99373	0.542876	0	--	--	--	--	--
Gnetum_montanum_newGene_443	0	0	22.1854	29.8735	Chitinase 1 OS=Oryza sativa subsp. japonica OX=39947 GN=Cht1 PE=2 SV=1	chitinase [Zea diploperennis]	Molecular Function: chitinase activity (GO:0004568);; Biological Process: carbohydrate metabolic process (GO:0005975);; Biological Process: chitin catabolic process (GO:0006032);; Molecular Function: chitin binding (GO:0008061);; Biological Process: cell wall macromolecule catabolic process (GO:0016998);;	K20547|3.10426e-112|sbi:SORBI_09g001210|K20547 basic endochitinase B [EC:3.2.1.14] | (RefSeq) SORBIDRAFT_09g001210, Sb09g001210; hypothetical protein	Amino sugar and nucleotide sugar metabolism (ko00520)
Gnetum_montanum_newGene_4433	0	0	2.21876	0	--	--	--	--	--
Gnetum_montanum_newGene_4436	8.7862	0	0.500421	0	Delta-selinene synthase OS=Abies grandis OX=46611 GN=ag4 PE=1 SV=1	longifolene synthase [Pinus sylvestris]	--	K04120|2.36085e-39|bna:106426697|K04120 ent-copalyl diphosphate synthase [EC:5.5.1.13] | (RefSeq) ent-copalyl diphosphate synthase, chloroplastic-like	Diterpenoid biosynthesis (ko00904)
Gnetum_montanum_newGene_4443	0	0	4.38564	2.59574	Pentatricopeptide repeat-containing protein At4g08210 OS=Arabidopsis thaliana OX=3702 GN=PCMP-E100 PE=3 SV=1	tetratricopeptide-like helical [Genlisea aurea]	--	--	--
Gnetum_montanum_newGene_4450	0	0	0.163657	1.03443	Arabinogalactan protein 20 OS=Arabidopsis thaliana OX=3702 GN=AGP20 PE=1 SV=1	PREDICTED: arabinogalactan peptide 20-like [Nelumbo nucifera]	--	--	--
Gnetum_montanum_newGene_4470	0.222697	0	0.975687	0.024808	Putative leucine-rich repeat receptor-like serine/threonine-protein kinase At2g24130 OS=Arabidopsis thaliana OX=3702 GN=At2g24130 PE=3 SV=1	PREDICTED: putative leucine-rich repeat receptor-like serine/threonine-protein kinase At2g24130 [Ricinus communis]	--	--	--
Gnetum_montanum_newGene_448	20.5349	1.83074	2.31487	3.0186	E3 ubiquitin-protein ligase RMA1H1 OS=Capsicum annuum OX=4072 GN=RMA1H1 PE=1 SV=1	hypothetical protein CISIN_1g027504mg [Citrus sinensis]	Cellular Component: membrane (GO:0016020);; Molecular Function: metal ion binding (GO:0046872);;	K10666|2.65809e-36|cic:CICLE_v10026329mg|K10666 E3 ubiquitin-protein ligase RNF5 [EC:2.3.2.27] | (RefSeq) hypothetical protein	Protein processing in endoplasmic reticulum (ko04141)
Gnetum_montanum_newGene_4487	0.061265	0	8.75285	8.35558	40S ribosomal protein S15a-1 OS=Arabidopsis thaliana OX=3702 GN=RPS15AA PE=2 SV=2	40S ribosomal protein S15a-1 [Monoraphidium neglectum]	--	K02957|5.03215e-12|zma:103638773|K02957 small subunit ribosomal protein S15Ae | (RefSeq) GRMZM2G328578; 40S ribosomal protein S15a-1-like	Ribosome (ko03010)
Gnetum_montanum_newGene_4509	3.07093	0.236853	20.7645	57.5534	Geraniol 8-hydroxylase OS=Swertia mussotii OX=137888 GN=CYP76B10 PE=1 SV=1	unknown [Picea sitchensis]	--	--	--
Gnetum_montanum_newGene_4518	0	0	6.6347	3.37805	Branched-chain-amino-acid aminotransferase-like protein 2 OS=Arabidopsis thaliana OX=3702 GN=At5g27410 PE=2 SV=1	Branched-chain-amino-acid aminotransferase-like protein 2 [Apostasia shenzhenica]	Molecular Function: transferase activity (GO:0016740);;	--	--
Gnetum_montanum_newGene_454	1.88114	0	13.5799	2.59399	(R,S)-reticuline 7-O-methyltransferase OS=Papaver somniferum OX=3469 GN=7OMT PE=1 SV=1	O-methyltransferase [Pinus radiata]	Molecular Function: methyltransferase activity (GO:0008168);;	--	--
Gnetum_montanum_newGene_4572	0	0	11.0787	3.58731	--	--	--	--	--
Gnetum_montanum_newGene_4579	0.167925	0	1.25511	19.0159	Probable inactive receptor kinase At1g48480 OS=Arabidopsis thaliana OX=3702 GN=RKL1 PE=2 SV=1	PREDICTED: probable LRR receptor-like serine/threonine-protein kinase At3g47570 isoform X2 [Erythranthe guttata]	--	K13420|5.24715e-12|fve:101312618|K13420 LRR receptor-like serine/threonine-protein kinase FLS2 [EC:2.7.11.1] | (RefSeq) probable LRR receptor-like serine/threonine-protein kinase At3g47570	Plant-pathogen interaction (ko04626)
Gnetum_montanum_newGene_4590	0	0	5.44899	5.87334	--	--	--	--	--
Gnetum_montanum_newGene_4596	0	0	10.5327	11.373	--	hypothetical protein EDEG_03667 [Edhazardia aedis USNM 41457]	--	--	--
Gnetum_montanum_newGene_4598	0	0	0.187639	2.14624	--	--	--	--	--
Gnetum_montanum_newGene_4615	0	0	1.38249	0	--	--	--	--	--
Gnetum_montanum_newGene_4616	0	0.129618	3.57062	0.926165	Protein STRUBBELIG-RECEPTOR FAMILY 8 OS=Arabidopsis thaliana OX=3702 GN=SRF8 PE=2 SV=1	Protein kinase domain [Macleaya cordata]	Molecular Function: transmembrane receptor protein serine/threonine kinase activity (GO:0004675);; Cellular Component: extracellular region (GO:0005576);; Cellular Component: plasma membrane (GO:0005886);; Biological Process: protein phosphorylation (GO:0006468);; Biological Process: cell surface receptor signaling pathway (GO:0007166);;	--	--
Gnetum_montanum_newGene_4640	0	0	2.58331	0.421092	LRR receptor-like serine/threonine-protein kinase FLS2 OS=Arabidopsis thaliana OX=3702 GN=FLS2 PE=1 SV=1	putative receptor-like protein kinase At3g47110 [Manihot esculenta]	--	--	--
Gnetum_montanum_newGene_4658	0	0	1.73544	0.054909	Probable leucine-rich repeat receptor-like protein kinase At5g63930 OS=Arabidopsis thaliana OX=3702 GN=At5g63930 PE=2 SV=1	probable leucine-rich repeat receptor-like protein kinase At2g33170 [Sesamum indicum]	Molecular Function: transferase activity (GO:0016740);;	--	--
Gnetum_montanum_newGene_467	0	0	0	17.7383	--	--	--	--	--
Gnetum_montanum_newGene_4672	3.29972	0.127107	1.91062	0.179743	--	--	--	--	--
Gnetum_montanum_newGene_4681	0	0	0	0.933419	Disease resistance protein TAO1 OS=Arabidopsis thaliana OX=3702 GN=TAO1 PE=4 SV=1	predicted protein [Physcomitrella patens]	--	--	--
Gnetum_montanum_newGene_4719	0	0	0.200417	1.78344	Nodulation receptor kinase OS=Pisum sativum OX=3888 GN=NORK PE=1 SV=1	unknown [Picea sitchensis]	--	--	--
Gnetum_montanum_newGene_4740	0	0	4.63179	4.80167	--	hypothetical protein AALP_AA1G195000 [Arabis alpina]	--	--	--
Gnetum_montanum_newGene_4747	0.367693	0.208559	3.54775	12.5228	Disease resistance protein RML1A OS=Arabidopsis thaliana OX=3702 GN=RLM1A PE=4 SV=1	predicted protein [Physcomitrella patens]	--	--	--
Gnetum_montanum_newGene_4755	0	0	2.9584	0.58582	--	--	--	--	--
Gnetum_montanum_newGene_4761	0	0	1.1401	0.057886	--	--	--	--	--
Gnetum_montanum_newGene_4762	0	0	5.79508	0	--	--	--	--	--
Gnetum_montanum_newGene_4763	0	0	1.37416	0.084241	Probable LRR receptor-like serine/threonine-protein kinase At3g47570 OS=Arabidopsis thaliana OX=3702 GN=At3g47570 PE=2 SV=1	PREDICTED: putative receptor-like protein kinase At3g47110 isoform X1 [Populus euphratica]	--	--	--
Gnetum_montanum_newGene_4792	0.842255	0	30.5582	52.4897	Cytochrome P450 76C4 OS=Arabidopsis thaliana OX=3702 GN=CYP76C4 PE=3 SV=1	unknown [Picea sitchensis]	--	--	--
Gnetum_montanum_newGene_4814	4.23027	7.15609	9.03167	3.24343	--	--	--	--	--
Gnetum_montanum_newGene_4861	0	0	2.02619	0.067425	--	unknown [Picea sitchensis]	--	--	--
Gnetum_montanum_newGene_4863	0.022286	0.578676	15.2825	18.9376	--	PREDICTED: calcineurin subunit B-like [Fragaria vesca subsp. vesca]	Molecular Function: calcium ion binding (GO:0005509);; Cellular Component: vacuole (GO:0005773);;	K06268|1.33474e-57|fve:105351406|K06268 serine/threonine-protein phosphatase 2B regulatory subunit | (RefSeq) calcineurin subunit B-like	--
Gnetum_montanum_newGene_4873	0	0	5.44566	0.626085	Tubulin beta-1 chain (Fragment) OS=Avena sativa OX=4498 GN=TUBB1 PE=2 SV=1	Tubulin beta-8 chain -like protein [Gossypium arboreum]	--	K07375|2.89724e-24|mtr:MTR_4g019110|K07375 tubulin beta | (RefSeq) tubulin beta-1 chain	Phagosome (ko04145)
Gnetum_montanum_newGene_4891	0	0	3.95326	0	--	--	--	--	--
Gnetum_montanum_newGene_4906	0	0	2.28007	0.053142	MADS-box protein GGM13 OS=Gnetum gnemon OX=3382 GN=GGM13 PE=2 SV=1	putative MADS domain transcription factor GGM5, partial [Gnetum gnemon]	Molecular Function: DNA binding (GO:0003677);; Molecular Function: transcription factor activity, sequence-specific DNA binding (GO:0003700);; Cellular Component: nucleus (GO:0005634);; Biological Process: regulation of transcription, DNA-templated (GO:0006355);; Molecular Function: protein dimerization activity (GO:0046983);;	K09264|6.22346e-55|ppp:PHYPADRAFT_235326|K09264 MADS-box transcription factor, plant | (RefSeq) PpMADS-S; MIKCC MADS-domain protein PpMADS-S	--	MADS-box
Gnetum_montanum_newGene_4909	0	0	0.976027	0	ATPase 4, plasma membrane-type OS=Arabidopsis thaliana OX=3702 GN=AHA4 PE=2 SV=2	H(\+)-transporting atpase plant/fungi plasma membrane type, putative [Ricinus communis]	--	--	--
Gnetum_montanum_newGene_4911	0	0	8.50131	1.28135	Cyclin-A2-2 OS=Arabidopsis thaliana OX=3702 GN=CYCA2-2 PE=2 SV=1	hypothetical protein AXG93_4448s1310 [Marchantia polymorpha subsp. ruderalis]	--	K06627|3.03217e-31|ppp:PHYPADRAFT_222599|K06627 cyclin A | (RefSeq) hypothetical protein	--
Gnetum_montanum_newGene_4918	3.55079	0.117141	1.8187	0.697981	Putative leucine-rich repeat receptor-like serine/threonine-protein kinase At2g24130 OS=Arabidopsis thaliana OX=3702 GN=At2g24130 PE=3 SV=1	putative leucine-rich repeat receptor-like serine/threonine-protein kinase At2g24130 [Hevea brasiliensis]	--	--	--
Gnetum_montanum_newGene_4937	0	0	0.184538	3.34012	--	--	--	--	--
Gnetum_montanum_newGene_4954	0	0.611164	3.59788	2.1959	--	hypothetical protein POPTR_0007s00380g [Populus trichocarpa]	--	--	--
Gnetum_montanum_newGene_4970	0	0	4.21475	11.2459	Heavy metal-associated isoprenylated plant protein 39 OS=Arabidopsis thaliana OX=3702 GN=HIPP39 PE=2 SV=1	unknown [Picea sitchensis]	--	--	--
Gnetum_montanum_newGene_4978	0	0	8.1522	12.1701	--	--	--	--	--
Gnetum_montanum_newGene_4991	49.1794	24.9135	0.205247	0	--	--	--	--	--
Gnetum_montanum_newGene_4995	0	0	7.30494	10.8012	Cytochrome P450 750A1 OS=Pinus taeda OX=3352 GN=CYP750A1 PE=2 SV=1	hypothetical protein POPTR_001G118400v3 [Populus trichocarpa]	Molecular Function: binding (GO:0005488);; Cellular Component: membrane (GO:0016020);; Molecular Function: oxidoreductase activity, acting on paired donors, with incorporation or reduction of molecular oxygen, NAD(P)H as one donor, and incorporation of one atom of oxygen (GO:0016709);; Biological Process: secondary metabolite biosynthetic process (GO:0044550);;	--	--
Gnetum_montanum_newGene_4997	1.87338	0.248704	6.93528	9.4861	--	hypothetical protein M569_15024, partial [Genlisea aurea]	--	--	--
Gnetum_montanum_newGene_5005	0	0	5.72854	0.075569	--	--	--	--	--
Gnetum_montanum_newGene_5020	0	4.26651	1.59542	0.591766	--	PREDICTED: basic 7S globulin-like [Tarenaya hassleriana]	Molecular Function: aspartic-type endopeptidase activity (GO:0004190);; Biological Process: proteolysis (GO:0006508);; Biological Process: protein catabolic process (GO:0030163);;	--	--
Gnetum_montanum_newGene_5023	0	0	0	1.1372	--	--	--	--	--
Gnetum_montanum_newGene_5031	0.465468	0	0.598745	0	--	unknown [Picea sitchensis]	--	--	--
Gnetum_montanum_newGene_5033	0	3.94162	0	0	--	PREDICTED: uncharacterized protein LOC104599545 isoform X3 [Nelumbo nucifera]	--	--	--
Gnetum_montanum_newGene_5034	0	0	0	2.45381	Receptor protein-tyrosine kinase CEPR1 OS=Arabidopsis thaliana OX=3702 GN=CEPR1 PE=1 SV=1	unknown [Picea sitchensis]	--	--	--
Gnetum_montanum_newGene_5053	3.92543	0	0.75439	1.01344	Gibberellic acid methyltransferase 2 OS=Arabidopsis thaliana OX=3702 GN=GAMT2 PE=1 SV=1	unknown [Picea sitchensis]	--	--	--
Gnetum_montanum_newGene_5056	0	0	19.5163	11.2053	--	--	--	--	--
Gnetum_montanum_newGene_5068	0.229556	0	7.13402	7.80503	Disease resistance protein TAO1 OS=Arabidopsis thaliana OX=3702 GN=TAO1 PE=4 SV=1	unknown [Picea sitchensis]	--	--	--
Gnetum_montanum_newGene_5076	0	0	18.2431	21.4955	--	--	--	--	--
Gnetum_montanum_newGene_5085	0	0	0	0.712963	--	--	--	--	--
Gnetum_montanum_newGene_510	0	0	2.76668	0	--	--	--	--	--
Gnetum_montanum_newGene_5110	4.99209	0	0	0	1-aminocyclopropane-1-carboxylate oxidase 5 OS=Arabidopsis thaliana OX=3702 GN=At1g77330 PE=2 SV=1	1-aminocyclopropane-1-carboxylate oxidase, partial [Ocotea catharinensis]	Biological Process: metabolic process (GO:0008152);; Molecular Function: oxidoreductase activity (GO:0016491);;	K05933|7.68152e-18|vra:106762735|K05933 aminocyclopropanecarboxylate oxidase [EC:1.14.17.4] | (RefSeq) 1-aminocyclopropane-1-carboxylate oxidase 5	Cysteine and methionine metabolism (ko00270)
Gnetum_montanum_newGene_5112	0	0	1.42351	3.18222	G-type lectin S-receptor-like serine/threonine-protein kinase At2g19130 OS=Arabidopsis thaliana OX=3702 GN=At2g19130 PE=2 SV=1	PREDICTED: G-type lectin S-receptor-like serine/threonine-protein kinase At2g19130 [Phoenix dactylifera]	--	--	--	SI system
Gnetum_montanum_newGene_5114	0	3.98271	1.68298	1.57156	Pectin acetylesterase 3 OS=Arabidopsis thaliana OX=3702 GN=PAE3 PE=2 SV=1	hypothetical protein EUTSA_v10001449mg [Eutrema salsugineum]	Molecular Function: hydrolase activity (GO:0016787);;	K19882|9.51655e-37|eus:EUTSA_v10001449mg|K19882 O-palmitoleoyl-L-serine hydrolase [EC:3.1.1.98] | (RefSeq) hypothetical protein	--
Gnetum_montanum_newGene_5117	0	0	4.54523	0	--	--	--	--	--
Gnetum_montanum_newGene_5128	0.146179	8.93191	8.60824	0.039298	--	--	--	--	--
Gnetum_montanum_newGene_5133	0	0.031438	12.7439	23.0982	F-box/kelch-repeat protein SKIP11 OS=Arabidopsis thaliana OX=3702 GN=SKIP11 PE=1 SV=2	F-box/kelch-repeat protein At5g60570 [Amborella trichopoda]	Cellular Component: nucleus (GO:0005634);;	--	--
Gnetum_montanum_newGene_5134	0	0	20.0831	8.31179	--	uncharacterized protein LOC8079687 isoform X2 [Sorghum bicolor]	Molecular Function: catalytic activity (GO:0003824);;	--	--
Gnetum_montanum_newGene_515	0	0	2.76157	1.75618	Myb-related protein P OS=Zea mays OX=4577 GN=P PE=2 SV=1	P protein C-terminus containing protein [Oryza sativa Japonica Group]	--	K09422|3.05015e-43|thj:104827088|K09422 myb proto-oncogene protein, plant | (RefSeq) transcription factor MYB12	--
Gnetum_montanum_newGene_5151	0.459549	0.19531	8.99731	0.980534	TLC domain-containing protein At5g14285 OS=Arabidopsis thaliana OX=3702 GN=At5g14285 PE=2 SV=1	PREDICTED: TLC domain-containing protein At5g14285-like [Nelumbo nucifera]	--	--	--
Gnetum_montanum_newGene_5207	0	0	1.21803	0.362236	LRR receptor-like serine/threonine-protein kinase FLS2 OS=Arabidopsis thaliana OX=3702 GN=FLS2 PE=1 SV=1	PREDICTED: putative receptor-like protein kinase At3g47110 [Elaeis guineensis]	--	--	--
Gnetum_montanum_newGene_5215	0	0	0.004979	2.98611	--	Syntaxin-binding protein 5 [Glycine soja]	Molecular Function: GTPase activator activity (GO:0005096);; Cellular Component: cytoplasm (GO:0005737);; Cellular Component: plasma membrane (GO:0005886);; Molecular Function: Rab GTPase binding (GO:0017137);; Biological Process: regulation of exocytosis (GO:0017157);; Molecular Function: syntaxin binding (GO:0019905);;	K08518|1.12658e-26|gmx:100779801|K08518 syntaxin-binding protein 5 | (RefSeq) uncharacterized LOC100779801	--
Gnetum_montanum_newGene_5223	0	0	0.159311	2.20473	Flavone synthase OS=Petroselinum crispum OX=4043 GN=FNSI PE=1 SV=1	naringenin,2-oxoglutarate 3-dioxygenase-like [Chenopodium quinoa]	--	K00475|9.7465e-08|bvg:104905155|K00475 naringenin 3-dioxygenase [EC:1.14.11.9] | (RefSeq) naringenin,2-oxoglutarate 3-dioxygenase-like	Flavonoid biosynthesis (ko00941)
Gnetum_montanum_newGene_5224	1.36553	0.315259	1.70816	0	Glutamate decarboxylase 1 OS=Arabidopsis thaliana OX=3702 GN=GAD1 PE=1 SV=2	hypothetical protein CDL15_Pgr027749 [Punica granatum]	Molecular Function: glutamate decarboxylase activity (GO:0004351);; Biological Process: glutamate metabolic process (GO:0006536);; Molecular Function: pyridoxal phosphate binding (GO:0030170);;	K01580|7.34683e-46|bna:106426241|K01580 glutamate decarboxylase [EC:4.1.1.15] | (RefSeq) glutamate decarboxylase 2-like	Alanine, aspartate and glutamate metabolism (ko00250);; beta-Alanine metabolism (ko00410);; Taurine and hypotaurine metabolism (ko00430);; Butanoate metabolism (ko00650)
Gnetum_montanum_newGene_5228	0	0	7.35818	4.0425	--	--	--	--	--
Gnetum_montanum_newGene_5238	0	0	1.44378	0	--	--	--	--	--
Gnetum_montanum_newGene_5240	0	0	4.12568	1.13681	Probable inactive beta-glucosidase 33 OS=Oryza sativa subsp. japonica OX=39947 GN=BGLU33 PE=2 SV=2	hypothetical protein OsI_32016 [Oryza sativa Indica Group]	Biological Process: carbohydrate metabolic process (GO:0005975);; Molecular Function: beta-glucosidase activity (GO:0008422);; Biological Process: glycosyl compound metabolic process (GO:1901657);;	K01188|4.30232e-46|obr:102720460|K01188 beta-glucosidase [EC:3.2.1.21] | (RefSeq) beta-glucosidase 32-like	Cyanoamino acid metabolism (ko00460);; Starch and sucrose metabolism (ko00500);; Phenylpropanoid biosynthesis (ko00940)
Gnetum_montanum_newGene_5245	0	0	0.175392	2.44211	TMV resistance protein N OS=Nicotiana glutinosa OX=35889 GN=N PE=1 SV=1	TMV resistance protein N-like [Quercus suber]	--	--	--
Gnetum_montanum_newGene_5249	0	0	0	1.45687	Delta-selinene synthase OS=Abies grandis OX=46611 GN=ag4 PE=1 SV=1	delta-selinene synthase [Abies grandis]	--	K04120|5.86511e-35|ppp:PHYPADRAFT_107108|K04120 ent-copalyl diphosphate synthase [EC:5.5.1.13] | (RefSeq) hypothetical protein	Diterpenoid biosynthesis (ko00904)
Gnetum_montanum_newGene_5254	0	0	0.100943	1.6604	Probable N-acetyltransferase HLS1-like OS=Arabidopsis thaliana OX=3702 GN=At2g23060 PE=2 SV=1	hypothetical protein CRG98_034853 [Punica granatum]	Molecular Function: transferase activity, transferring acyl groups (GO:0016746);;	--	--
Gnetum_montanum_newGene_5261	0	0	0	3.21038	--	hypothetical protein CFOL_v3_28286 [Cephalotus follicularis]	--	--	--
Gnetum_montanum_newGene_5263	0.562071	0	1.37401	0	Cytochrome P450 750A1 OS=Pinus taeda OX=3352 GN=CYP750A1 PE=2 SV=1	unknown [Picea sitchensis]	Molecular Function: oxidoreductase activity (GO:0016491);;	K20562|2.02178e-88|aip:107644327|K20562 biphenyl-4-hydroxylase | (RefSeq) cytochrome P450 CYP736A12-like	--
Gnetum_montanum_newGene_5264	0	0	46.1835	2.7538	--	--	--	--	--
Gnetum_montanum_newGene_5265	0	0	0	3.71472	--	--	--	--	--
Gnetum_montanum_newGene_5270	0.880264	0	3.9432	0.108346	Chitinase 1 OS=Oryza sativa subsp. japonica OX=39947 GN=Cht1 PE=2 SV=1	hypothetical protein SORBI_3009G012100 [Sorghum bicolor]	Biological Process: organic substance metabolic process (GO:0071704);;	K20547|9.94721e-85|sbi:SORBI_09g001210|K20547 basic endochitinase B [EC:3.2.1.14] | (RefSeq) SORBIDRAFT_09g001210, Sb09g001210; hypothetical protein	Amino sugar and nucleotide sugar metabolism (ko00520)
Gnetum_montanum_newGene_5274	0	0	2.68587	0.596889	--	--	--	--	--
Gnetum_montanum_newGene_5285	0	0	0.689702	0.028827	Coumaroyl-CoA:anthocyanidin 3-O-glucoside-6&apos;&apos;-O-coumaroyltransferase 2 OS=Arabidopsis thaliana OX=3702 GN=3AT2 PE=1 SV=1	PREDICTED: phenolic glucoside malonyltransferase 2-like [Musa acuminata subsp. malaccensis]	--	--	--
Gnetum_montanum_newGene_53	0	0	0.592371	0	--	--	--	--	--
Gnetum_montanum_newGene_5302	0	0	3.41724	0.501045	--	--	--	--	--
Gnetum_montanum_newGene_5307	0	2.62753	0.79345	0.421183	--	--	--	--	--
Gnetum_montanum_newGene_5327	0	0	8.43663	4.67693	Kinesin-like protein KIN-7K, chloroplastic OS=Oryza sativa subsp. japonica OX=39947 GN=KIN7K PE=2 SV=2	kinesin-like protein KIN-7D, mitochondrial isoform X2 [Cajanus cajan]	Molecular Function: microtubule motor activity (GO:0003777);; Molecular Function: ATP binding (GO:0005524);; Cellular Component: kinesin complex (GO:0005871);; Cellular Component: microtubule (GO:0005874);; Biological Process: microtubule-based movement (GO:0007018);; Molecular Function: microtubule binding (GO:0008017);; Molecular Function: zinc ion binding (GO:0008270);; Cellular Component: pla…	K11498|4.61991e-142|pop:POPTR_0009s12510g|K11498 centromeric protein E | (RefSeq) POPTRDRAFT_721903; hypothetical protein	--
Gnetum_montanum_newGene_535	0.972943	1.53949	8.35145	1.1145	--	--	--	--	--
Gnetum_montanum_newGene_5350	0	0	22.9849	69.6176	Glutathione hydrolase 1 OS=Arabidopsis thaliana OX=3702 GN=GGT1 PE=2 SV=1	glutathione hydrolase 1-like isoform X2 [Durio zibethinus]	--	K18592|3.01993e-24|gra:105802287|K18592 gamma-glutamyltranspeptidase / glutathione hydrolase / leukotriene-C4 hydrolase [EC:2.3.2.2 3.4.19.13 3.4.19.14] | (RefSeq) gamma-glutamyltranspeptidase 1-like	Taurine and hypotaurine metabolism (ko00430);; Cyanoamino acid metabolism (ko00460);; Glutathione metabolism (ko00480);; Arachidonic acid metabolism (ko00590)
Gnetum_montanum_newGene_5352	0.946602	0	1.89076	1.71354	--	--	--	--	--
Gnetum_montanum_newGene_5356	0	0	3.03547	0	Disease resistance protein TAO1 OS=Arabidopsis thaliana OX=3702 GN=TAO1 PE=4 SV=1	hypothetical protein PHYPA_005551 [Physcomitrella patens]	--	--	--
Gnetum_montanum_newGene_5368	0	0	0	2.80038	--	--	--	--	--
Gnetum_montanum_newGene_5371	0	0	14.5335	3.79378	Heavy metal-associated isoprenylated plant protein 43 OS=Arabidopsis thaliana OX=3702 GN=HIPP43 PE=2 SV=1	unknown [Picea sitchensis]	Biological Process: metal ion transport (GO:0030001);; Molecular Function: metal ion binding (GO:0046872);;	--	--
Gnetum_montanum_newGene_5372	0	0	0.940322	0.08051	--	--	--	--	--
Gnetum_montanum_newGene_5383	0	0	0	1.53762	Photosystem II CP47 reaction center protein OS=Gnetum parvifolium OX=33153 GN=psbB PE=3 SV=1	PREDICTED: uncharacterized protein LOC103331004 [Prunus mume]	--	--	--
Gnetum_montanum_newGene_5388	0.504659	0.421944	2.60531	0.60753	--	unknown [Picea sitchensis]	Molecular Function: electron carrier activity (GO:0009055);; Molecular Function: iron-sulfur cluster binding (GO:0051536);;	--	--
Gnetum_montanum_newGene_5393	0	0	2.27319	0.256684	--	unknown [Picea sitchensis]	--	--	--
Gnetum_montanum_newGene_5394	0	0	6.1086	3.51364	--	--	--	--	--
Gnetum_montanum_newGene_5398	0	0	5.49698	1.08944	--	--	--	--	--
Gnetum_montanum_newGene_54	0	0	20.2972	0	--	--	--	--	--
Gnetum_montanum_newGene_542	0	0.175182	4.3751	17.7096	Disease resistance protein TAO1 OS=Arabidopsis thaliana OX=3702 GN=TAO1 PE=4 SV=1	unknown [Picea sitchensis]	--	--	--
Gnetum_montanum_newGene_5424	1.95111	45.4436	12.5812	1.48131	--	--	--	--	--
Gnetum_montanum_newGene_5446	0	0.402726	2.80376	1.18435	Probable protein phosphatase 2C 14 OS=Arabidopsis thaliana OX=3702 GN=At1g67820 PE=2 SV=2	hypothetical protein CARUB_v10021462mg [Capsella rubella]	Molecular Function: catalytic activity (GO:0003824);;	--	--
Gnetum_montanum_newGene_5462	0	0	0.733586	3.78187	--	--	--	--	--
Gnetum_montanum_newGene_5466	0	0	15.5786	1.906	Protein PEP-RELATED DEVELOPMENT ARRESTED 1, chloroplastic OS=Arabidopsis thaliana OX=3702 GN=PRDA1 PE=1 SV=1	unknown [Picea sitchensis]	--	--	--
Gnetum_montanum_newGene_5470	0	0	14.4028	8.72533	Cytochrome P450 76C4 OS=Arabidopsis thaliana OX=3702 GN=CYP76C4 PE=3 SV=1	cytochrome P450 CYP76AA24 [Thuja plicata]	Cellular Component: membrane (GO:0016020);; Molecular Function: oxidoreductase activity (GO:0016491);; Molecular Function: metal ion binding (GO:0046872);;	--	--
Gnetum_montanum_newGene_5471	0	0.374256	4.84235	4.03052	--	--	--	--	--
Gnetum_montanum_newGene_5473	0	0	6.78112	3.16195	Cytochrome P450 71D11 (Fragment) OS=Lotus japonicus OX=34305 GN=CYP71D11 PE=2 SV=1	CYP706A5 [Arabidopsis thaliana]	Molecular Function: binding (GO:0005488);; Molecular Function: oxidoreductase activity (GO:0016491);;	K09754|6.40794e-46|sot:107059425|K09754 coumaroylquinate(coumaroylshikimate) 3'-monooxygenase [EC:1.14.13.36] | (RefSeq) cytochrome P450 98A2-like	Phenylpropanoid biosynthesis (ko00940);; Flavonoid biosynthesis (ko00941);; Stilbenoid, diarylheptanoid and gingerol biosynthesis (ko00945)
Gnetum_montanum_newGene_5474	0	0	10.6984	7.31072	Cytochrome P450 750A1 OS=Pinus taeda OX=3352 GN=CYP750A1 PE=2 SV=1	CYP706A5 [Arabidopsis thaliana]	Molecular Function: binding (GO:0005488);; Molecular Function: oxidoreductase activity (GO:0016491);;	K09754|7.7294e-45|sot:107059425|K09754 coumaroylquinate(coumaroylshikimate) 3'-monooxygenase [EC:1.14.13.36] | (RefSeq) cytochrome P450 98A2-like	Phenylpropanoid biosynthesis (ko00940);; Flavonoid biosynthesis (ko00941);; Stilbenoid, diarylheptanoid and gingerol biosynthesis (ko00945)
Gnetum_montanum_newGene_5491	0	0	0.185694	0.958775	tRNA (guanine(37)-N1)-methyltransferase 2 OS=Arabidopsis thaliana OX=3702 GN=At4g27340 PE=2 SV=1	tRNA (guanine(37)-N1)-methyltransferase 2 isoform X1 [Arabidopsis lyrata subsp. lyrata]	Cellular Component: nucleus (GO:0005634);; Cellular Component: mitochondrial matrix (GO:0005759);; Biological Process: tRNA methylation (GO:0030488);; Molecular Function: tRNA (guanine(37)-N(1))-methyltransferase activity (GO:0052906);;	K15429|1.84283e-25|aly:ARALYDRAFT_492065|K15429 tRNA (guanine37-N1)-methyltransferase [EC:2.1.1.228] | (RefSeq) hypothetical protein	--
Gnetum_montanum_newGene_5498	0	0.079129	103.94	14.021	(R,S)-reticuline 7-O-methyltransferase OS=Papaver somniferum OX=3469 GN=7OMT PE=1 SV=1	hydroxycinnamic acids/hydroxycinnamoyl CoA esters OMT [Pinus sylvestris]	--	--	--
Gnetum_montanum_newGene_5500	0	0	1.39628	0	Retrovirus-related Pol polyprotein from transposon TNT 1-94 OS=Nicotiana tabacum OX=4097 PE=2 SV=1	Retrovirus-related Pol polyprotein from transposon TNT 1-94 [Cajanus cajan]	--	--	--
Gnetum_montanum_newGene_5514	0	0	7.69747	0.099956	Ricin B-like lectin R40G2 OS=Oryza sativa subsp. japonica OX=39947 GN=R40G2 PE=2 SV=1	unknown [Picea sitchensis]	--	--	--
Gnetum_montanum_newGene_5537	0	0	2.14404	0.307275	--	--	--	--	--
Gnetum_montanum_newGene_5548	0	0	3.13248	0.128553	--	--	--	--	--
Gnetum_montanum_newGene_5549	0	0	6.02022	7.10063	--	--	--	--	--
Gnetum_montanum_newGene_5553	0	37.5678	0	0	--	--	--	--	--
Gnetum_montanum_newGene_5556	3.24093	0.048065	7.63995	0.99705	Serine carboxypeptidase 1 OS=Oryza sativa subsp. japonica OX=39947 GN=CBP1 PE=2 SV=1	PREDICTED: serine carboxypeptidase-like 20 [Ricinus communis]	Molecular Function: serine-type carboxypeptidase activity (GO:0004185);; Cellular Component: vacuole (GO:0005773);; Cellular Component: peroxisome (GO:0005777);; Molecular Function: transferase activity, transferring acyl groups other than amino-acyl groups (GO:0016747);; Biological Process: secondary metabolic process (GO:0019748);; Biological Process: proteolysis involved in cellular protein ca…	K16296|8.47629e-23|rcu:8259702|K16296 serine carboxypeptidase-like clade I [EC:3.4.16.-] | (RefSeq) serine carboxypeptidase-like 20	--
Gnetum_montanum_newGene_5561	0	0	1.93476	4.16193	--	unknown [Picea sitchensis]	--	--	--
Gnetum_montanum_newGene_5567	12.5015	152.995	0	0	Serine carboxypeptidase 1 OS=Oryza sativa subsp. japonica OX=39947 GN=CBP1 PE=2 SV=1	unknown [Picea sitchensis]	Molecular Function: carboxypeptidase activity (GO:0004180);;	K16296|8.24906e-48|bdi:100823071|K16296 serine carboxypeptidase-like clade I [EC:3.4.16.-] | (RefSeq) serine carboxypeptidase-like 17	--
Gnetum_montanum_newGene_5568	23.5079	168.544	0	0	Serine carboxypeptidase-like 20 OS=Arabidopsis thaliana OX=3702 GN=SCPL20 PE=2 SV=2	unknown [Picea sitchensis]	Molecular Function: catalytic activity (GO:0003824);; Biological Process: proteolysis (GO:0006508);;	K16296|2.32752e-58|sind:105178269|K16296 serine carboxypeptidase-like clade I [EC:3.4.16.-] | (RefSeq) serine carboxypeptidase-like 13	--
Gnetum_montanum_newGene_5592	0	0	2.2729	0.075569	--	--	--	--	--
Gnetum_montanum_newGene_5593	0	0.01338	5.65098	7.14282	--	putative mitochondrial protein [Apostasia shenzhenica]	--	--	--
Gnetum_montanum_newGene_5599	8.93572	1.53011	0	0	Pectinesterase/pectinesterase inhibitor PPE8B OS=Prunus persica OX=3760 PE=2 SV=1	putative pectin methylesterase, partial [Picea abies]	Molecular Function: enzyme inhibitor activity (GO:0004857);; Cellular Component: extracellular region (GO:0005576);; Cellular Component: cell wall (GO:0005618);; Molecular Function: pectinesterase activity (GO:0030599);; Biological Process: cell wall modification (GO:0042545);; Biological Process: negative regulation of catalytic activity (GO:0043086);; Molecular Function: aspartyl esterase activ…	--	--
Gnetum_montanum_newGene_5600	0	2.17703	36.7866	38.2739	Expansin-like A1 OS=Oryza sativa subsp. japonica OX=39947 GN=EXLA1 PE=2 SV=1	expansin-like protein [Cunninghamia lanceolata]	--	--	--
Gnetum_montanum_newGene_5610	0	0	5.36738	0.095422	--	unknown [Picea sitchensis]	--	--	--
Gnetum_montanum_newGene_5617	0	0	17.81	7.68738	--	--	--	--	--
Gnetum_montanum_newGene_5657	0	0	6.31281	0.343008	--	unknown [Picea sitchensis]	--	--	--
Gnetum_montanum_newGene_5659	0	0	9.61847	2.082	Disease resistance protein TAO1 OS=Arabidopsis thaliana OX=3702 GN=TAO1 PE=4 SV=1	predicted protein [Physcomitrella patens]	--	--	--
Gnetum_montanum_newGene_5661	0	0	5.55585	0.181279	--	--	--	--	--
Gnetum_montanum_newGene_5662	0	0	4.84022	0.882182	TMV resistance protein N OS=Nicotiana glutinosa OX=35889 GN=N PE=1 SV=1	hypothetical protein EUGRSUZ_H03826 [Eucalyptus grandis]	Molecular Function: nucleotide binding (GO:0000166);;	--	--
Gnetum_montanum_newGene_5663	0	0	5.50948	4.09852	--	--	--	--	--
Gnetum_montanum_newGene_5711	0	0	2.27967	0.566767	Probable disease resistance protein At5g66910 OS=Arabidopsis thaliana OX=3702 GN=At5g66910 PE=2 SV=1	NBS-LRR disease resistance protein homologue [Hordeum vulgare]	--	--	--
Gnetum_montanum_newGene_5715	2.42344	13.7818	0	0	Floral homeotic protein AGAMOUS OS=Petunia hybrida OX=4102 GN=AG1 PE=1 SV=1	putative MADS domain transcription factor GGM3 [Gnetum gnemon]	Molecular Function: DNA binding (GO:0003677);; Molecular Function: transcription factor activity, sequence-specific DNA binding (GO:0003700);; Cellular Component: nucleus (GO:0005634);; Biological Process: regulation of transcription, DNA-templated (GO:0006355);; Molecular Function: protein dimerization activity (GO:0046983);;	K09264|6.19683e-18|nnu:104608988|K09264 MADS-box transcription factor, plant | (RefSeq) AG; floral homeotic protein AGAMOUS	--	MADS-box
Gnetum_montanum_newGene_572	0	0	6.62627	6.85362	Probable disease resistance protein RPP1 OS=Arabidopsis thaliana OX=3702 GN=RPP1 PE=2 SV=1	hypothetical protein EUGRSUZ_B01867 [Eucalyptus grandis]	--	--	--
Gnetum_montanum_newGene_5725	0	0	0	0.962849	LOB domain-containing protein 38 OS=Arabidopsis thaliana OX=3702 GN=LBD38 PE=1 SV=1	Lateral organ boundaries domain containing protein [Parasponia andersonii]	--	--	--
Gnetum_montanum_newGene_5736	0	2.94416	2.03261	0.695459	Probable inactive purple acid phosphatase 1 OS=Arabidopsis thaliana OX=3702 GN=PAP1 PE=2 SV=1	hypothetical protein OsJ_36627 [Oryza sativa Japonica Group]	Molecular Function: acid phosphatase activity (GO:0003993);; Cellular Component: membrane (GO:0016020);; Biological Process: dephosphorylation (GO:0016311);; Molecular Function: metal ion binding (GO:0046872);;	--	--
Gnetum_montanum_newGene_574	0	0	43.5424	21.271	Probable disease resistance protein RPP1 OS=Arabidopsis thaliana OX=3702 GN=RPP1 PE=2 SV=1	unknown [Picea sitchensis]	--	--	--
Gnetum_montanum_newGene_5744	0.116136	0	4.0509	0.988684	--	LRK1 [Pinus tabuliformis]	--	--	--
Gnetum_montanum_newGene_5746	0.449941	4.38243	0.60224	7173.25	Endochitinase B OS=Nicotiana tabacum OX=4097 GN=CHN50 PE=1 SV=1	acidic chitinase [Elaeagnus umbellata]	Biological Process: catabolic process (GO:0009056);; Molecular Function: hydrolase activity, acting on glycosyl bonds (GO:0016798);; Biological Process: macromolecule metabolic process (GO:0043170);;	K20547|1.00085e-130|egu:105059691|K20547 basic endochitinase B [EC:3.2.1.14] | (RefSeq) chitinase 1	Amino sugar and nucleotide sugar metabolism (ko00520)
Gnetum_montanum_newGene_5747	0	0	0	191.187	Endochitinase B OS=Nicotiana tabacum OX=4097 GN=CHN50 PE=1 SV=1	acidic chitinase [Elaeagnus umbellata]	Molecular Function: hydrolase activity (GO:0016787);; Biological Process: organic substance metabolic process (GO:0071704);;	K20547|5.51957e-101|egu:105059691|K20547 basic endochitinase B [EC:3.2.1.14] | (RefSeq) chitinase 1	Amino sugar and nucleotide sugar metabolism (ko00520)
Gnetum_montanum_newGene_5766	0	0	0.690407	2.49229	--	--	--	--	--
Gnetum_montanum_newGene_5781	0	1.01855	0.944349	1.19762	Disease resistance protein TAO1 OS=Arabidopsis thaliana OX=3702 GN=TAO1 PE=4 SV=1	predicted protein [Physcomitrella patens]	--	--	--
Gnetum_montanum_newGene_5782	0	0.407891	0.182923	1.79886	Protein DA1-related 4 OS=Arabidopsis thaliana OX=3702 GN=DAR4 PE=1 SV=2	NBS/LRR, partial [Pinus taeda]	--	--	--
Gnetum_montanum_newGene_5784	0	0	0	2.45505	--	--	--	--	--
Gnetum_montanum_newGene_5799	0	0	1.06557	0	Trihelix transcription factor GT-2 OS=Arabidopsis thaliana OX=3702 GN=GT-2 PE=2 SV=1	hypothetical protein GOBAR_DD30831 [Gossypium barbadense]	--	--	--
Gnetum_montanum_newGene_5801	0	0	3.31419	7.27647	--	--	--	--	--
Gnetum_montanum_newGene_5803	0	0	3.0444	0	--	--	--	--	--
Gnetum_montanum_newGene_5807	0	0	1.86616	0	Probable LRR receptor-like serine/threonine-protein kinase At5g48740 OS=Arabidopsis thaliana OX=3702 GN=At5g48740 PE=2 SV=1	LRK1 [Pinus tabuliformis]	--	--	--
Gnetum_montanum_newGene_5840	0	0	0	1.58814	Probable mediator of RNA polymerase II transcription subunit 26b OS=Arabidopsis thaliana OX=3702 GN=MED26B PE=2 SV=1	hypothetical protein AQUCO_00900441v1 [Aquilegia coerulea]	--	--	--
Gnetum_montanum_newGene_5849	0	0	1.32943	0	--	--	--	--	--
Gnetum_montanum_newGene_5859	0.264466	0	88.094	0.495893	Endochitinase 1 OS=Gossypium hirsutum OX=3635 PE=3 SV=1	endochitinase-like [Manihot esculenta]	--	K20547|5.55443e-63|pop:POPTR_0004s18870g|K20547 basic endochitinase B [EC:3.2.1.14] | (RefSeq) POPTRDRAFT_831333; chitinase family protein	Amino sugar and nucleotide sugar metabolism (ko00520)
Gnetum_montanum_newGene_5860	0.753593	0	74.289	1.22023	Endochitinase 1 OS=Gossypium hirsutum OX=3635 PE=3 SV=1	endochitinase-like [Manihot esculenta]	Biological Process: organic substance metabolic process (GO:0071704);;	K20547|3.76772e-69|pop:POPTR_0004s18870g|K20547 basic endochitinase B [EC:3.2.1.14] | (RefSeq) POPTRDRAFT_831333; chitinase family protein	Amino sugar and nucleotide sugar metabolism (ko00520)
Gnetum_montanum_newGene_5861	0.431661	0.419314	309.069	2.7597	Endochitinase 1 OS=Gossypium hirsutum OX=3635 PE=3 SV=1	chitinase family protein [Populus trichocarpa]	--	K20547|4.205e-68|pop:POPTR_0004s18870g|K20547 basic endochitinase B [EC:3.2.1.14] | (RefSeq) POPTRDRAFT_831333; chitinase family protein	Amino sugar and nucleotide sugar metabolism (ko00520)
Gnetum_montanum_newGene_5863	0.781923	0.768548	0.036801	1.14948	Probable WRKY transcription factor 16 OS=Arabidopsis thaliana OX=3702 GN=WRKY16 PE=3 SV=1	PREDICTED: disease resistance protein RML1B [Tarenaya hassleriana]	--	--	--
Gnetum_montanum_newGene_5867	0	0	10.2007	4.955	--	--	--	--	--
Gnetum_montanum_newGene_5875	3.21835	1.34238	0	0.09687	--	unknown [Picea sitchensis]	Molecular Function: monooxygenase activity (GO:0004497);; Cellular Component: membrane (GO:0016020);; Biological Process: cellular metabolic process (GO:0044237);; Biological Process: small molecule metabolic process (GO:0044281);; Biological Process: single-organism biosynthetic process (GO:0044711);; Biological Process: single-organism cellular process (GO:0044763);; Molecular Function: flavin …	K00486|4.81626e-50|smo:SELMODRAFT_450871|K00486 kynurenine 3-monooxygenase [EC:1.14.13.9] | (RefSeq) hypothetical protein	Tryptophan metabolism (ko00380)
Gnetum_montanum_newGene_5877	0	0	5.72305	0.427204	--	--	--	--	--
Gnetum_montanum_newGene_5884	0	0	9.24301	5.76881	Probable cellulose synthase A catalytic subunit 1 [UDP-forming] OS=Oryza sativa subsp. japonica OX=39947 GN=CESA1 PE=2 SV=1	PREDICTED: cellulose synthase A catalytic subunit 4 [UDP-forming] [Nelumbo nucifera]	Biological Process: cellular process (GO:0009987);; Cellular Component: membrane (GO:0016020);; Molecular Function: transferase activity, transferring glycosyl groups (GO:0016757);;	K10999|9.73879e-14|nnu:104600956|K10999 cellulose synthase A [EC:2.4.1.12] | (RefSeq) cellulose synthase A catalytic subunit 4 [UDP-forming]	--
Gnetum_montanum_newGene_5898	0	0	14.5853	3.06589	--	--	--	--	--
Gnetum_montanum_newGene_5910	0	0	3.57666	5.7245	--	--	--	--	--
Gnetum_montanum_newGene_5913	12.3115	14.546	5.10965	0.911992	--	PREDICTED: exosome complex component RRP42 [Elaeis guineensis]	Cellular Component: nuclear exosome (RNase complex) (GO:0000176);; Cellular Component: cytoplasmic exosome (RNase complex) (GO:0000177);; Biological Process: exonucleolytic trimming to generate mature 3'-end of 5.8S rRNA from tricistronic rRNA transcript (SSU-rRNA, 5.8S rRNA, LSU-rRNA) (GO:0000467);; Molecular Function: AU-rich element binding (GO:0017091);; Biological Process: nuclear-transcribe…	K12589|6.2708e-46|egu:105034472|K12589 exosome complex component RRP42 | (RefSeq) exosome complex component RRP42	RNA degradation (ko03018)
Gnetum_montanum_newGene_5922	0	0	0.767952	2.13866	Omega-6 fatty acid desaturase, chloroplastic OS=Arabidopsis thaliana OX=3702 GN=FAD6 PE=1 SV=2	omega-6-desaturase [Ginkgo biloba]	Biological Process: lipid metabolic process (GO:0006629);; Cellular Component: chloroplast envelope (GO:0009941);; Biological Process: photoinhibition (GO:0010205);; Cellular Component: integral component of membrane (GO:0016021);;	K10255|1.18598e-38|pop:POPTR_0006s19920g|K10255 acyl-lipid omega-6 desaturase (Delta-12 desaturase) [EC:1.14.19.23 1.14.19.45] | (RefSeq) POPTRDRAFT_802185; hypothetical protein	--
Gnetum_montanum_newGene_5926	0	0	0.436993	3.88103	--	--	--	--	--
Gnetum_montanum_newGene_5928	0.098799	0	7.3389	3.87277	LRR receptor-like serine/threonine-protein kinase FLS2 OS=Arabidopsis thaliana OX=3702 GN=FLS2 PE=1 SV=1	putative receptor-like protein kinase At3g47110 [Hevea brasiliensis]	--	--	--
Gnetum_montanum_newGene_593	0	0	2.64155	8.28414	LRR receptor-like serine/threonine-protein kinase FLS2 OS=Arabidopsis thaliana OX=3702 GN=FLS2 PE=1 SV=1	putative receptor-like protein kinase At3g47110 [Manihot esculenta]	--	--	--
Gnetum_montanum_newGene_5931	0	0	15.5188	0	Caffeine synthase 1 OS=Camellia sinensis OX=4442 GN=TCS1 PE=1 SV=1	unknown [Picea sitchensis]	--	--	--
Gnetum_montanum_newGene_5934	0	0	5.97039	5.2813	--	PREDICTED: uncharacterized protein LOC104591487 [Nelumbo nucifera]	--	--	--
Gnetum_montanum_newGene_5940	0	0	9.34662	9.80211	--	--	--	--	--
Gnetum_montanum_newGene_5955	0	4.29155	1.49254	1.09584	Cysteine-rich receptor-like protein kinase 29 OS=Arabidopsis thaliana OX=3702 GN=CRK29 PE=2 SV=1	cysteine-rich receptor-like protein kinase 10, partial [Dorcoceras hygrometricum]	Molecular Function: nucleotide binding (GO:0000166);; Molecular Function: protein serine/threonine kinase activity (GO:0004674);; Cellular Component: plasma membrane (GO:0005886);; Biological Process: protein phosphorylation (GO:0006468);; Biological Process: defense response (GO:0006952);; Cellular Component: plasmodesma (GO:0009506);;	K04733|7.27052e-101|vvi:100249212|K04733 interleukin-1 receptor-associated kinase 4 [EC:2.7.11.1] | (RefSeq) cysteine-rich receptor-like protein kinase 10	--
Gnetum_montanum_newGene_5964	0.468345	3.37815	3.18353	1.14398	IAA-amino acid hydrolase ILR1-like 1 OS=Oryza sativa subsp. indica OX=39946 GN=ILL1 PE=2 SV=1	unknown [Picea sitchensis]	Biological Process: metabolic process (GO:0008152);; Cellular Component: integral component of membrane (GO:0016021);; Molecular Function: hydrolase activity (GO:0016787);;	K14664|6.57651e-132|csv:101208252|K14664 IAA-amino acid hydrolase [EC:3.5.1.-] | (RefSeq) IAA-amino acid hydrolase ILR1-like 4	--
Gnetum_montanum_newGene_5966	0.947271	8.08037	1.91412	0.103933	Signal recognition particle 54 kDa protein, chloroplastic OS=Arabidopsis thaliana OX=3702 GN=FFC PE=1 SV=1	unknown [Picea sitchensis]	Molecular Function: GTPase activity (GO:0003924);; Molecular Function: GTP binding (GO:0005525);; Biological Process: SRP-dependent cotranslational protein targeting to membrane (GO:0006614);; Molecular Function: 7S RNA binding (GO:0008312);; Cellular Component: signal recognition particle (GO:0048500);;	K03106|6.08915e-75|adu:107493973|K03106 signal recognition particle subunit SRP54 [EC:3.6.5.4] | (RefSeq) signal recognition particle 54 kDa protein, chloroplastic	Protein export (ko03060)
Gnetum_montanum_newGene_5968	0	0	8.39981	0	--	--	--	--	--
Gnetum_montanum_newGene_5970	0	0	2.16233	0.414121	Outer envelope protein 64, chloroplastic OS=Arabidopsis thaliana OX=3702 GN=OEP64 PE=1 SV=1	translocon at the outer membrane of chloroplasts 64-III [Arabidopsis thaliana]	Molecular Function: carbon-nitrogen ligase activity, with glutamine as amido-N-donor (GO:0016884);; Cellular Component: integral component of chloroplast outer membrane (GO:0031359);;	--	--
Gnetum_montanum_newGene_5973	0	0	0	1.20368	Cytochrome P450 750A1 OS=Pinus taeda OX=3352 GN=CYP750A1 PE=2 SV=1	unknown [Picea sitchensis]	--	--	--
Gnetum_montanum_newGene_5979	0	0	0.261054	2.96219	Receptor-like protein kinase HSL1 OS=Arabidopsis thaliana OX=3702 GN=HSL1 PE=2 SV=1	hypothetical protein 0_5446_01, partial [Pinus taeda]	Molecular Function: nucleotide binding (GO:0000166);; Molecular Function: protein kinase activity (GO:0004672);; Biological Process: phosphorylation (GO:0016310);;	--	--
Gnetum_montanum_newGene_5984	0	0	1.61179	6.04138	LRR receptor-like serine/threonine-protein kinase FLS2 OS=Arabidopsis thaliana OX=3702 GN=FLS2 PE=1 SV=1	LRR receptor-like serine/threonine-protein kinase FLS2 [Aegilops tauschii subsp. tauschii]	--	K13420|2.98988e-59|egr:104440808|K13420 LRR receptor-like serine/threonine-protein kinase FLS2 [EC:2.7.11.1] | (RefSeq) LRR receptor-like serine/threonine-protein kinase FLS2	Plant-pathogen interaction (ko04626)
Gnetum_montanum_newGene_5985	0	0	0.180004	2.94953	LRR receptor-like serine/threonine-protein kinase FLS2 OS=Oryza sativa subsp. japonica OX=39947 GN=FLS2 PE=1 SV=1	putative receptor-like protein kinase At3g47110 isoform X1 [Sorghum bicolor]	Molecular Function: kinase activity (GO:0016301);; Biological Process: phosphorylation (GO:0016310);;	--	--
Gnetum_montanum_newGene_5986	0	0	2.52464	12.1598	Probable LRR receptor-like serine/threonine-protein kinase At3g47570 OS=Arabidopsis thaliana OX=3702 GN=At3g47570 PE=2 SV=1	PREDICTED: putative leucine-rich repeat receptor-like serine/threonine-protein kinase At2g24130 isoform X2 [Musa acuminata subsp. malaccensis]	--	--	--
Gnetum_montanum_newGene_5987	0	0.253206	1.79907	6.79139	Probable LRR receptor-like serine/threonine-protein kinase At3g47570 OS=Arabidopsis thaliana OX=3702 GN=At3g47570 PE=2 SV=1	PREDICTED: putative leucine-rich repeat receptor-like serine/threonine-protein kinase At2g24130 isoform X2 [Musa acuminata subsp. malaccensis]	--	--	--
Gnetum_montanum_newGene_5995	0	0	0.022004	1.15873	Toll/interleukin-1 receptor-like protein OS=Arabidopsis thaliana OX=3702 GN=TIR PE=1 SV=1	unknown [Picea sitchensis]	--	--	--
Gnetum_montanum_newGene_5996	0	0	0.233661	1.45098	--	--	--	--	--
Gnetum_montanum_newGene_6002	0	0	10.2618	0	Cytochrome P450 750A1 OS=Pinus taeda OX=3352 GN=CYP750A1 PE=2 SV=1	unknown [Picea sitchensis]	Molecular Function: oxidoreductase activity (GO:0016491);;	K20562|9.79409e-99|gmx:100796116|K20562 biphenyl-4-hydroxylase | (RefSeq) cytochrome P450 CYP736A12-like	--
Gnetum_montanum_newGene_6004	0	0	1.40586	0	Protein DA1-related 4 OS=Arabidopsis thaliana OX=3702 GN=DAR4 PE=1 SV=2	PREDICTED: TMV resistance protein N-like isoform X2 [Cucumis melo]	--	--	--
Gnetum_montanum_newGene_6008	0	0	4.27581	1.94125	--	--	--	--	--
Gnetum_montanum_newGene_601	0	0	0	3.15107	--	--	--	--	--
Gnetum_montanum_newGene_6011	1.53902	12.2668	0.173068	0	--	--	--	--	--
Gnetum_montanum_newGene_6027	0	0	3.69115	1.71055	--	PREDICTED: uncharacterized protein LOC104594717 isoform X2 [Nelumbo nucifera]	--	--	--
Gnetum_montanum_newGene_6030	0	0	0.961065	0	--	PREDICTED: FHA domain-containing protein At4g14490 [Fragaria vesca subsp. vesca]	--	--	--
Gnetum_montanum_newGene_6035	0	0	26.0104	1.07559	--	--	--	--	--
Gnetum_montanum_newGene_604	0	0	4.61297	5.80865	--	--	--	--	--
Gnetum_montanum_newGene_6041	0	0	35.3114	20.6758	--	--	--	--	--
Gnetum_montanum_newGene_6042	0	0	0	3.51223	Probable disease resistance protein At5g66910 OS=Arabidopsis thaliana OX=3702 GN=At5g66910 PE=2 SV=1	disease resistance protein tao1 [Quercus suber]	--	--	--
Gnetum_montanum_newGene_6044	0	0	0	5.29944	--	--	--	--	--
Gnetum_montanum_newGene_6056	0	0.260065	0.908135	0	--	unknown [Picea sitchensis]	--	--	--
Gnetum_montanum_newGene_6057	0	0	8.91869	7.56422	--	unknown [Picea sitchensis]	--	--	--
Gnetum_montanum_newGene_6065	0	0	39.7572	154.785	--	--	--	--	--
Gnetum_montanum_newGene_6080	1.10316	0.132745	6.84735	15.4013	--	--	--	--	--
Gnetum_montanum_newGene_6091	0	0	7.62798	2.68462	2-alkenal reductase (NADP(+)-dependent) OS=Nicotiana tabacum OX=4097 GN=DBR PE=1 SV=1	unknown [Picea sitchensis]	Molecular Function: zinc ion binding (GO:0008270);; Molecular Function: oxidoreductase activity (GO:0016491);; Biological Process: oxidation-reduction process (GO:0055114);;	--	--
Gnetum_montanum_newGene_6095	0	1.40972	4.32034	4.52257	TMV resistance protein N OS=Nicotiana glutinosa OX=35889 GN=N PE=1 SV=1	TMV resistance protein N-like [Quercus suber]	--	--	--
Gnetum_montanum_newGene_6122	0	0	1.7797	5.95505	--	--	--	--	--
Gnetum_montanum_newGene_6145	0	0	0	3.86939	--	--	--	--	--
Gnetum_montanum_newGene_6147	0	0	12.5617	0	--	--	--	--	--
Gnetum_montanum_newGene_6148	0.17547	2.39251	11.3412	5.65772	--	NFX1-type zinc finger-containing protein 1 [Symbiodinium microadriaticum]	Cellular Component: intracellular part (GO:0044424);;	--	--
Gnetum_montanum_newGene_6149	0	0	0	0.778475	Probable helicase MAGATAMA 3 OS=Arabidopsis thaliana OX=3702 GN=MAA3 PE=2 SV=1	hypothetical protein SELMODRAFT_408664 [Selaginella moellendorffii]	--	--	--
Gnetum_montanum_newGene_6155	1.86899	0.806159	17.9223	2.97346	Transcription factor MYB20 OS=Arabidopsis thaliana OX=3702 GN=MYB20 PE=2 SV=1	PREDICTED: protein ODORANT1-like [Gossypium hirsutum]	Molecular Function: DNA binding (GO:0003677);;	K09422|1.51742e-70|aly:ARALYDRAFT_909643|K09422 myb proto-oncogene protein, plant | (RefSeq) hypothetical protein	--
Gnetum_montanum_newGene_6156	0	0	20.6152	0.407324	--	--	--	--	--
Gnetum_montanum_newGene_6158	0	0	0	1.98995	--	--	--	--	--
Gnetum_montanum_newGene_6159	0	0	10.1128	5.39777	Probable WRKY transcription factor 16 OS=Arabidopsis thaliana OX=3702 GN=WRKY16 PE=3 SV=1	hypothetical protein POPTR_0002s05700g [Populus trichocarpa]	--	--	--
Gnetum_montanum_newGene_6162	0.901444	0.324724	0.619295	2.9062	TMV resistance protein N OS=Nicotiana glutinosa OX=35889 GN=N PE=1 SV=1	disease resistance protein TAO1 isoform X1 [Amborella trichopoda]	--	--	--
Gnetum_montanum_newGene_6163	65.9425	8.46433	137.623	60.7447	Ricin OS=Ricinus communis OX=3988 PE=1 SV=1	PREDICTED: nigrin b-like [Malus domestica]	Molecular Function: binding (GO:0005488);;	--	--
Gnetum_montanum_newGene_6185	0	0	3.08498	0.494947	Enoyl-CoA delta isomerase 2, peroxisomal OS=Arabidopsis thaliana OX=3702 GN=ECI2 PE=1 SV=1	unknown [Picea sitchensis]	--	--	--
Gnetum_montanum_newGene_6196	0	0	39.0847	32.5839	Oligopeptide transporter 2 OS=Arabidopsis thaliana OX=3702 GN=OPT2 PE=2 SV=2	oligopeptide transporter 4-like, partial [Quercus suber]	Cellular Component: membrane (GO:0016020);;	--	--
Gnetum_montanum_newGene_6208	0.040691	0	5.07803	0.35038	GATA transcription factor 20 OS=Arabidopsis thaliana OX=3702 GN=GATA20 PE=2 SV=2	GATA transcription factor 20 [Arabidopsis lyrata subsp. lyrata]	Molecular Function: RNA polymerase II regulatory region sequence-specific DNA binding (GO:0000977);; Molecular Function: RNA polymerase II transcription factor binding (GO:0001085);; Molecular Function: transcriptional activator activity, RNA polymerase II transcription regulatory region sequence-specific binding (GO:0001228);; Molecular Function: chromatin binding (GO:0003682);; Cellular Compone…	--	--
Gnetum_montanum_newGene_6216	0.243451	0.398786	7.34327	1.74882	--	--	--	--	--
Gnetum_montanum_newGene_6224	0	0	18.3468	3.81101	--	uncharacterized protein At3g61260 [Carica papaya]	Cellular Component: cell part (GO:0044464);;	--	--
Gnetum_montanum_newGene_6230	0.15085	0	5.79931	0.778521	Protein STRUBBELIG-RECEPTOR FAMILY 7 OS=Arabidopsis thaliana OX=3702 GN=SRF7 PE=1 SV=1	Serine/threonine protein kinase [Handroanthus impetiginosus]	--	--	--
Gnetum_montanum_newGene_6255	0	0	1.224	3.46516	--	unknown [Picea sitchensis]	--	--	--
Gnetum_montanum_newGene_6258	0	0	4.90282	1.04013	--	--	--	--	--
Gnetum_montanum_newGene_6271	0.022621	0	0.799758	5.15637	Receptor-like protein kinase OS=Ipomoea nil OX=35883 GN=INRPK1 PE=2 SV=2	probable LRR receptor-like serine/threonine-protein kinase At3g47570 [Dendrobium catenatum]	--	--	--
Gnetum_montanum_newGene_6275	0	0	56.2136	66.561	Putative glucose-6-phosphate 1-epimerase OS=Cenchrus ciliaris OX=35872 PE=2 SV=1	putative glucose-6-phosphate 1-epimerase [Capsicum baccatum]	Biological Process: carbohydrate metabolic process (GO:0005975);; Molecular Function: isomerase activity (GO:0016853);; Molecular Function: carbohydrate binding (GO:0030246);;	K01792|3.35834e-15|sly:101265043|K01792 glucose-6-phosphate 1-epimerase [EC:5.1.3.15] | (RefSeq) putative glucose-6-phosphate 1-epimerase	Glycolysis / Gluconeogenesis (ko00010)
Gnetum_montanum_newGene_6279	0	0	0.252284	4.15298	--	unknown [Picea sitchensis]	--	--	--
Gnetum_montanum_newGene_6282	1.98306	2.14095	11.9116	0.047749	Pathogenesis-related protein OS=Juniperus ashei OX=13101 PE=1 SV=1	unknown [Picea sitchensis]	Cellular Component: membrane (GO:0016020);;	--	--
Gnetum_montanum_newGene_630	0	3.27424	0	0.887381	Receptor protein-tyrosine kinase CEPR1 OS=Arabidopsis thaliana OX=3702 GN=CEPR1 PE=1 SV=1	LRR receptor-like serine/threonine-protein kinase HSL2 [Hevea brasiliensis]	--	--	--
Gnetum_montanum_newGene_6309	0	0	3.35179	0.63815	Exonuclease 1 OS=Arabidopsis thaliana OX=3702 GN=EXO1 PE=2 SV=2	PREDICTED: exonuclease 1 [Capsicum annuum]	Molecular Function: DNA binding (GO:0003677);; Molecular Function: exonuclease activity (GO:0004527);; Biological Process: DNA repair (GO:0006281);; Biological Process: nucleic acid phosphodiester bond hydrolysis (GO:0090305);;	K10746|2.60052e-13|nnu:104591943|K10746 exonuclease 1 [EC:3.1.-.-] | (RefSeq) exonuclease 1	Mismatch repair (ko03430)
Gnetum_montanum_newGene_631	0	0	47.5722	30.3657	Desmethylxanthohumol 6&apos;-O-methyltransferase OS=Humulus lupulus OX=3486 GN=OMT1 PE=1 SV=1	hydroxycinnamic acids/hydroxycinnamoyl CoA esters OMT [Pinus sylvestris]	Molecular Function: methyltransferase activity (GO:0008168);;	--	--
Gnetum_montanum_newGene_6311	1.80617	3.9916	0.984801	0.206717	--	--	--	--	--
Gnetum_montanum_newGene_6332	0	0	0	2.70439	--	--	--	--	--
Gnetum_montanum_newGene_6333	0	0.06489	9.87194	53.5747	--	--	--	--	--
Gnetum_montanum_newGene_6337	0	0.36268	7.6008	2.94295	--	--	--	--	--
Gnetum_montanum_newGene_6342	0	1.50883	18.876	0.934052	Transcription repressor MYB5 OS=Arabidopsis thaliana OX=3702 GN=MYB5 PE=1 SV=1	R2R3MYB45, partial [Ginkgo biloba]	Molecular Function: DNA binding (GO:0003677);;	K09422|7.82408e-45|gmx:100803345|K09422 myb proto-oncogene protein, plant | (RefSeq) myb-related protein Myb4-like	--
Gnetum_montanum_newGene_6347	6.39974	2.83313	0.089223	0.03942	--	--	--	--	--
Gnetum_montanum_newGene_6371	0.665995	0.256084	4.48924	1.1685	--	NFX1-type zinc finger-containing protein 1 [Symbiodinium microadriaticum]	Cellular Component: intracellular part (GO:0044424);;	--	--
Gnetum_montanum_newGene_6378	1.96989	0	0.344326	0	TMV resistance protein N OS=Nicotiana glutinosa OX=35889 GN=N PE=1 SV=1	hypothetical protein AALP_AA2G246700 [Arabis alpina]	--	--	--
Gnetum_montanum_newGene_6386	0.047395	0	1.8583	4.7144	Disease resistance protein TAO1 OS=Arabidopsis thaliana OX=3702 GN=TAO1 PE=4 SV=1	disease resistance protein TAO1 isoform X2 [Amborella trichopoda]	--	--	--
Gnetum_montanum_newGene_6393	0	0	1.18556	8.59607	Cytochrome P450 734A1 OS=Arabidopsis thaliana OX=3702 GN=CYP734A1 PE=2 SV=1	unknown [Picea sitchensis]	Molecular Function: binding (GO:0005488);; Molecular Function: oxidoreductase activity (GO:0016491);;	--	--
Gnetum_montanum_newGene_6413	0.123283	0	472.376	59.1511	Non-specific lipid-transfer protein OS=Pinus taeda OX=3352 PE=2 SV=1	hypothetical protein PAHAL_D01466 [Panicum hallii]	--	--	--
Gnetum_montanum_newGene_6414	0	0	2.53073	0	Ribonuclease III domain-containing protein RNC1, chloroplastic OS=Arabidopsis thaliana OX=3702 GN=RNC1 PE=2 SV=1	ribonuclease III domain-containing protein RNC1, chloroplastic [Eutrema salsugineum]	Molecular Function: RNA binding (GO:0003723);; Cellular Component: plastid (GO:0009536);; Biological Process: ncRNA processing (GO:0034470);; Biological Process: production of miRNAs involved in gene silencing by miRNA (GO:0035196);; Biological Process: RNA phosphodiester bond hydrolysis (GO:0090501);;	--	--
Gnetum_montanum_newGene_6430	1.81635	1.70711	4.29078	0.890568	Transcription factor MYB20 OS=Arabidopsis thaliana OX=3702 GN=MYB20 PE=2 SV=1	R2R3-MYB transcription factor MYB1, partial [Picea glauca]	Molecular Function: DNA binding (GO:0003677);;	K09422|3.96052e-76|bdi:100830949|K09422 myb proto-oncogene protein, plant | (RefSeq) protein ODORANT1	--
Gnetum_montanum_newGene_6432	0	0	8.59705	0.671466	--	--	--	--	--
Gnetum_montanum_newGene_644	0	0	6.84684	1.71496	--	--	--	--	--
Gnetum_montanum_newGene_6458	0.166409	0	6.26394	3.6398	Disease resistance protein TAO1 OS=Arabidopsis thaliana OX=3702 GN=TAO1 PE=4 SV=1	unknown [Picea sitchensis]	--	--	--
Gnetum_montanum_newGene_646	0	0	0.119398	1.02022	Putative leucine-rich repeat receptor-like serine/threonine-protein kinase At2g24130 OS=Arabidopsis thaliana OX=3702 GN=At2g24130 PE=3 SV=1	predicted protein, partial [Hordeum vulgare subsp. vulgare]	Molecular Function: transferase activity (GO:0016740);;	--	--
Gnetum_montanum_newGene_6466	0	0	0.50205	4.31691	--	--	--	--	--
Gnetum_montanum_newGene_6469	1.5489	0	4.77825	4.37821	Cysteine-rich receptor-like protein kinase 6 OS=Arabidopsis thaliana OX=3702 GN=CRK6 PE=1 SV=1	Cysteine-rich receptor-like protein kinase 6 [Ananas comosus]	Molecular Function: protein serine/threonine kinase activity (GO:0004674);; Cellular Component: plasma membrane (GO:0005886);; Biological Process: protein phosphorylation (GO:0006468);; Biological Process: defense response (GO:0006952);; Cellular Component: plasmodesma (GO:0009506);;	--	--
Gnetum_montanum_newGene_6507	0	0	4.26485	0	--	unknown [Picea sitchensis]	--	--	--
Gnetum_montanum_newGene_6513	0	0	3.21593	14.6221	Laccase-23 OS=Oryza sativa subsp. japonica OX=39947 GN=LAC23 PE=3 SV=1	laccase [Picea abies]	Molecular Function: oxidoreductase activity (GO:0016491);; Molecular Function: metal ion binding (GO:0046872);;	K05909|3.42194e-106|mus:103973910|K05909 laccase [EC:1.10.3.2] | (RefSeq) laccase-3-like	--
Gnetum_montanum_newGene_6527	0	0	2.82856	0.240906	--	--	--	--	--
Gnetum_montanum_newGene_6531	2.31752	0	5.6597	25.6722	--	--	--	--	--
Gnetum_montanum_newGene_6532	0	0	10.8253	22.0184	Serine/threonine-protein phosphatase PP1 OS=Oryza sativa subsp. japonica OX=39947 GN=Os03g0268000 PE=2 SV=2	PREDICTED: serine/threonine-protein phosphatase PP1 isozyme 4 [Ricinus communis]	Molecular Function: protein serine/threonine phosphatase activity (GO:0004722);; Biological Process: protein dephosphorylation (GO:0006470);; Cellular Component: protein serine/threonine phosphatase complex (GO:0008287);;	K06269|1.64226e-54|rcu:8287489|K06269 serine/threonine-protein phosphatase PP1 catalytic subunit [EC:3.1.3.16] | (RefSeq) serine/threonine-protein phosphatase PP1 isozyme 4	mRNA surveillance pathway (ko03015)
Gnetum_montanum_newGene_6534	0	0	0.577072	3.45947	Serine/threonine-protein phosphatase PP1 OS=Oryza sativa subsp. japonica OX=39947 GN=Os03g0268000 PE=2 SV=2	serine/threonine-protein phosphatase PP1 isoform X2 [Ananas comosus]	Molecular Function: protein serine/threonine phosphatase activity (GO:0004722);; Biological Process: protein dephosphorylation (GO:0006470);; Molecular Function: metal ion binding (GO:0046872);;	K06269|7.59954e-22|pop:POPTR_0008s06110g|K06269 serine/threonine-protein phosphatase PP1 catalytic subunit [EC:3.1.3.16] | (RefSeq) POPTRDRAFT_832567; type 1 protein phosphatase-1	mRNA surveillance pathway (ko03015)
Gnetum_montanum_newGene_6538	0	0	2.32633	5.69653	--	--	--	--	--
Gnetum_montanum_newGene_6548	0	0	24.1511	0	--	--	--	--	--
Gnetum_montanum_newGene_655	0	0	8.75196	0.229425	--	--	--	--	--
Gnetum_montanum_newGene_6565	5.72591	0.380399	0.132952	0.427369	--	hypothetical protein MTR_0055s0130 [Medicago truncatula]	Molecular Function: endonuclease activity (GO:0004519);; Biological Process: nucleic acid phosphodiester bond hydrolysis (GO:0090305);;	--	--
Gnetum_montanum_newGene_6593	0.583759	6.46996	8.58596	17.7927	Disease resistance protein TAO1 OS=Arabidopsis thaliana OX=3702 GN=TAO1 PE=4 SV=1	unknown [Picea sitchensis]	--	--	--
Gnetum_montanum_newGene_6595	0	1.28979	0	0	Disease resistance protein TAO1 OS=Arabidopsis thaliana OX=3702 GN=TAO1 PE=4 SV=1	NBS/LRR, partial [Pinus taeda]	--	--	--
Gnetum_montanum_newGene_6596	0	0	1.61101	0	--	--	--	--	--
Gnetum_montanum_newGene_6612	0	0	2.9105	0.073661	MADS-box transcription factor 50 OS=Oryza sativa subsp. japonica OX=39947 GN=MADS50 PE=2 SV=1	TDR3, partial [Solanum lycopersicum]	Molecular Function: DNA binding (GO:0003677);; Molecular Function: transcription factor activity, sequence-specific DNA binding (GO:0003700);; Cellular Component: nucleus (GO:0005634);; Biological Process: regulation of transcription, DNA-templated (GO:0006355);; Molecular Function: protein dimerization activity (GO:0046983);;	--	--
Gnetum_montanum_newGene_6628	0	0	0.235672	1.80995	Receptor-like serine/threonine-protein kinase At1g78530 OS=Arabidopsis thaliana OX=3702 GN=At1g78530 PE=2 SV=1	putative leucine-rich repeat receptor-like serine/threonine-protein kinase At2g24130 [Phalaenopsis equestris]	Molecular Function: transferase activity (GO:0016740);;	--	--
Gnetum_montanum_newGene_6634	0	0	8.5905	51.3118	--	--	--	--	--
Gnetum_montanum_newGene_6636	4.49713	0	2.91499	0.770182	--	--	--	--	--
Gnetum_montanum_newGene_6642	0	0	1.58222	0.249631	--	--	--	--	--
Gnetum_montanum_newGene_6648	1.31379	0.050059	17.65	10.3519	Aspartyl protease family protein At5g10770 OS=Arabidopsis thaliana OX=3702 GN=At5g10770 PE=2 SV=1	unknown [Picea sitchensis]	--	--	--
Gnetum_montanum_newGene_6652	2.38516	1.66266	137.497	102.908	Aspartyl protease family protein At5g10770 OS=Arabidopsis thaliana OX=3702 GN=At5g10770 PE=2 SV=1	unknown [Picea sitchensis]	--	--	--
Gnetum_montanum_newGene_6658	3.03854	2.11327	9.58231	36.4828	Transcription factor MYB61 OS=Arabidopsis thaliana OX=3702 GN=MYB61 PE=2 SV=1	PREDICTED: transcription factor MYB34 [Musa acuminata subsp. malaccensis]	Molecular Function: RNA polymerase II transcription factor activity, sequence-specific DNA binding (GO:0000981);; Molecular Function: transcription factor activity, RNA polymerase II transcription factor recruiting (GO:0001135);; Cellular Component: nucleus (GO:0005634);; Biological Process: regulation of transcription from RNA polymerase II promoter (GO:0006357);; Biological Process: response to…	K09422|1.02753e-47|mus:103976068|K09422 myb proto-oncogene protein, plant | (RefSeq) transcription factor MYB34	--
Gnetum_montanum_newGene_6668	1.8154	0	0	196.356	--	--	--	--	--
Gnetum_montanum_newGene_6681	0	0	0	262.256	--	--	--	--	--
Gnetum_montanum_newGene_6683	0.740007	5.48095	0.130088	0.188793	--	--	--	--	--
Gnetum_montanum_newGene_6685	0	0	0	6.26729	--	--	--	--	--
Gnetum_montanum_newGene_6687	0	60.602	1.62916	3.46471	Caffeic acid 3-O-methyltransferase 1 OS=Ocimum basilicum OX=39350 GN=COMT1 PE=2 SV=1	O-methyltransferase [Pinus radiata]	--	--	--
Gnetum_montanum_newGene_6720	0.577173	0	2.40279	5.29778	--	unknown [Picea sitchensis]	--	--	--
Gnetum_montanum_newGene_6735	0	10.6793	24.072	83.3626	60S ribosomal protein L4 OS=Prunus armeniaca OX=36596 GN=RPL4 PE=2 SV=1	Ribosomal protein L4/L1e [Macleaya cordata]	Molecular Function: structural constituent of ribosome (GO:0003735);; Biological Process: translation (GO:0006412);; Cellular Component: cytosolic large ribosomal subunit (GO:0022625);;	K02930|1.32139e-31|smo:SELMODRAFT_144235|K02930 large subunit ribosomal protein L4e | (RefSeq) hypothetical protein	Ribosome (ko03010)
Gnetum_montanum_newGene_6753	0	0	12.4254	12.8338	--	--	--	--	--
Gnetum_montanum_newGene_6766	0	0	5.12704	0	U-box domain-containing protein 25 OS=Arabidopsis thaliana OX=3702 GN=PUB25 PE=2 SV=1	hypothetical protein AXG93_2255s1320 [Marchantia polymorpha subsp. ruderalis]	Molecular Function: DNA binding (GO:0003677);; Molecular Function: exonuclease activity (GO:0004527);; Biological Process: DNA repair (GO:0006281);; Biological Process: nucleic acid phosphodiester bond hydrolysis (GO:0090305);;	K10746|1.41312e-11|atr:18435158|K10746 exonuclease 1 [EC:3.1.-.-] | (RefSeq) exonuclease 1	Mismatch repair (ko03430)
Gnetum_montanum_newGene_6769	0	0	4.12993	4.62409	--	--	--	--	--
Gnetum_montanum_newGene_677	0	0.759981	3.58719	1.75275	--	--	--	--	--
Gnetum_montanum_newGene_6777	0	0	0	8.35712	--	--	--	--	--
Gnetum_montanum_newGene_6780	0	0	3.27856	0.671498	--	--	--	--	--
Gnetum_montanum_newGene_681	0	0	2.03942	9.67478	Expansin-like A2 OS=Oryza sativa subsp. japonica OX=39947 GN=EXLA2 PE=2 SV=1	unknown [Picea sitchensis]	--	--	--
Gnetum_montanum_newGene_6812	10.8979	151.591	0	0	Putative serine carboxypeptidase-like 52 OS=Arabidopsis thaliana OX=3702 GN=SCPL52 PE=5 SV=1	PREDICTED: serine carboxypeptidase-like 7 [Oryza brachyantha]	Molecular Function: carboxypeptidase activity (GO:0004180);;	K16296|1.25972e-14|obr:102713949|K16296 serine carboxypeptidase-like clade I [EC:3.4.16.-] | (RefSeq) serine carboxypeptidase-like 7	--
Gnetum_montanum_newGene_6827	0	0	1.44191	0.091926	--	--	--	--	--
Gnetum_montanum_newGene_6829	0	0	0.108421	0.95947	--	unknown [Picea sitchensis]	--	--	--
Gnetum_montanum_newGene_6834	0	0	1.55472	0	--	--	--	--	--
Gnetum_montanum_newGene_6836	0	0	2.31215	0	Violaxanthin de-epoxidase, chloroplastic OS=Lactuca sativa OX=4236 GN=VDE1 PE=1 SV=1	Violaxanthin de-epoxidase, chloroplastic [Ananas comosus]	--	K09839|2.40131e-23|cic:CICLE_v10019925mg|K09839 violaxanthin de-epoxidase [EC:1.23.5.1] | (RefSeq) hypothetical protein	Carotenoid biosynthesis (ko00906)
Gnetum_montanum_newGene_6867	0	0	4.44133	4.99248	--	--	--	--	--
Gnetum_montanum_newGene_687	0	0	4.51588	0	Dihydroflavonol 4-reductase OS=Dianthus caryophyllus OX=3570 GN=A PE=2 SV=1	NAD-dependent epimerase/dehydratase [Corchorus olitorius]	--	--	--
Gnetum_montanum_newGene_6891	0	0	1.90629	0.267476	Nudix hydrolase 3 OS=Arabidopsis thaliana OX=3702 GN=NUDT3 PE=1 SV=1	PREDICTED: nudix hydrolase 3 [Solanum pennellii]	Molecular Function: protein binding (GO:0005515);; Cellular Component: vacuole (GO:0005773);; Cellular Component: cytosol (GO:0005829);; Molecular Function: dipeptidyl-peptidase activity (GO:0008239);;	--	--
Gnetum_montanum_newGene_6895	0	0	15.3326	4.36858	--	--	--	--	--
Gnetum_montanum_newGene_6898	0	0.813343	0.699722	1.56868	Probable LRR receptor-like serine/threonine-protein kinase At3g47570 OS=Arabidopsis thaliana OX=3702 GN=At3g47570 PE=2 SV=1	PREDICTED: probable LRR receptor-like serine/threonine-protein kinase At3g47570, partial [Ricinus communis]	Molecular Function: transferase activity (GO:0016740);;	--	--
Gnetum_montanum_newGene_6902	0	0	1.67543	0	Endochitinase A2 OS=Pisum sativum OX=3888 GN=CHI2 PE=1 SV=2	endochitinase-like [Manihot esculenta]	Biological Process: metabolic process (GO:0008152);;	K20547|4.33112e-58|mus:103978703|K20547 basic endochitinase B [EC:3.2.1.14] | (RefSeq) chitinase 1-like	Amino sugar and nucleotide sugar metabolism (ko00520)
Gnetum_montanum_newGene_6903	0.09721	0	4.08744	0.041375	Acidic endochitinase Q OS=Nicotiana tabacum OX=4097 PE=1 SV=1	hypothetical protein Csa_6G508520 [Cucumis sativus]	--	K20547|1.94049e-25|obr:102699795|K20547 basic endochitinase B [EC:3.2.1.14] | (RefSeq) chitinase 1-like	Amino sugar and nucleotide sugar metabolism (ko00520)
Gnetum_montanum_newGene_6904	0	0	186.038	0.508314	Endochitinase B OS=Nicotiana tabacum OX=4097 GN=CHN50 PE=1 SV=1	PREDICTED: endochitinase-like [Gossypium hirsutum]	--	K20547|1.19513e-74|pper:PRUPE_ppa008646mg|K20547 basic endochitinase B [EC:3.2.1.14] | (RefSeq) hypothetical protein	Amino sugar and nucleotide sugar metabolism (ko00520)
Gnetum_montanum_newGene_6912	0	0	0.731779	0	--	--	--	--	--
Gnetum_montanum_newGene_6913	0	0	0.868796	0	--	--	--	--	--
Gnetum_montanum_newGene_6918	4.21374	0	0	0	--	PREDICTED: elicitor-responsive protein 3-like [Nelumbo nucifera]	--	--	--
Gnetum_montanum_newGene_6923	7.71685	0	0.196221	0.055178	--	--	--	--	--
Gnetum_montanum_newGene_6925	0	0.18096	0	2.57965	--	--	--	--	--
Gnetum_montanum_newGene_6935	0	0	91.4993	441.467	--	--	--	--	--
Gnetum_montanum_newGene_6936	0	0	0	2.38996	--	--	--	--	--
Gnetum_montanum_newGene_6937	0	0	0	49.3938	--	--	--	--	--
Gnetum_montanum_newGene_6954	0	0	0	10.0776	Cytochrome P450 750A1 OS=Pinus taeda OX=3352 GN=CYP750A1 PE=2 SV=1	unknown [Picea sitchensis]	Molecular Function: binding (GO:0005488);; Molecular Function: oxidoreductase activity (GO:0016491);;	K20562|4.15914e-78|cmo:103485010|K20562 biphenyl-4-hydroxylase | (RefSeq) cytochrome P450 CYP736A12-like	--
Gnetum_montanum_newGene_6955	0	0	5.21672	2.15265	--	--	--	--	--
Gnetum_montanum_newGene_6963	0	0	0	1.41748	--	--	--	--	--
Gnetum_montanum_newGene_6980	0	0	1.11344	4.55815	Probable indole-3-acetic acid-amido synthetase GH3.4 OS=Oryza sativa subsp. japonica OX=39947 GN=GH3.4 PE=2 SV=1	indole-3-acetic acid-amido synthetase [Trifolium pratense]	--	K14487|1.28749e-22|mtr:MTR_2g081860|K14487 auxin responsive GH3 gene family | (RefSeq) indole-3-acetic acid-amido synthetase	Plant hormone signal transduction (ko04075)
Gnetum_montanum_newGene_6986	0	0	8.75782	0	Bark storage protein A OS=Populus deltoides OX=3696 GN=BSPA PE=2 SV=1	hypothetical protein OsI_01011 [Oryza sativa Indica Group]	--	--	--
Gnetum_montanum_newGene_6987	0	0	31.524	0	--	bark storage protein A [Morus notabilis]	--	--	--
Gnetum_montanum_newGene_7	0	0	1.8496	0.187454	Putative leucine-rich repeat receptor-like serine/threonine-protein kinase At2g24130 OS=Arabidopsis thaliana OX=3702 GN=At2g24130 PE=3 SV=1	kinase-like protein [Trifolium pratense]	Molecular Function: nucleotide binding (GO:0000166);; Molecular Function: protein kinase activity (GO:0004672);; Cellular Component: membrane (GO:0016020);; Biological Process: phosphorylation (GO:0016310);;	--	--
Gnetum_montanum_newGene_7003	6.43574	0	6.76194	6.62569	Codeine O-demethylase OS=Papaver somniferum OX=3469 GN=CODM PE=1 SV=1	protein SRG1 [Morus notabilis]	Molecular Function: oxidoreductase activity (GO:0016491);;	--	--
Gnetum_montanum_newGene_7017	0.238124	0.331736	0	0.767948	Putative receptor-like protein kinase At3g47110 OS=Arabidopsis thaliana OX=3702 GN=At3g47110 PE=3 SV=1	PREDICTED: putative leucine-rich repeat receptor-like serine/threonine-protein kinase At2g24130 [Gossypium hirsutum]	Molecular Function: transferase activity (GO:0016740);;	--	--
Gnetum_montanum_newGene_7023	0	0	0.576519	0.062305	--	--	--	--	--
Gnetum_montanum_newGene_7024	0.269715	3.54079	2.01423	2.27735	--	--	--	--	--
Gnetum_montanum_newGene_7029	0	0	3.57353	0.686231	--	hypothetical protein PHYPA_031164 [Physcomitrella patens]	--	--	--
Gnetum_montanum_newGene_7049	0	0	0	47.7432	Peroxidase 12 OS=Arabidopsis thaliana OX=3702 GN=PER12 PE=1 SV=1	peroxidase 12-like [Spinacia oleracea]	Molecular Function: binding (GO:0005488);; Biological Process: metabolic process (GO:0008152);; Biological Process: cellular process (GO:0009987);; Molecular Function: oxidoreductase activity (GO:0016491);; Biological Process: response to stimulus (GO:0050896);;	K00430|1.82198e-59|nnu:104605488|K00430 peroxidase [EC:1.11.1.7] | (RefSeq) peroxidase 12-like	Phenylpropanoid biosynthesis (ko00940)
Gnetum_montanum_newGene_7073	0	0	1.64582	0	Putative UPF0481 protein At3g02645 OS=Arabidopsis thaliana OX=3702 GN=At3g02645 PE=3 SV=1	hypothetical protein GOBAR_AA32438 [Gossypium barbadense]	--	--	--
Gnetum_montanum_newGene_7075	0	0	1.95819	0.048597	UPF0481 protein At3g47200 OS=Arabidopsis thaliana OX=3702 GN=At3g47200 PE=2 SV=1	hypothetical protein AQUCO_02800007v1 [Aquilegia coerulea]	--	--	--
Gnetum_montanum_newGene_708	0	0	3.52523	0	--	--	--	--	--
Gnetum_montanum_newGene_7086	0	0	1.7101	0.261974	Receptor-like protein kinase HSL1 OS=Arabidopsis thaliana OX=3702 GN=HSL1 PE=2 SV=1	putative receptor-like protein kinase At3g47110 [Herrania umbratica]	Molecular Function: transferase activity (GO:0016740);;	--	--
Gnetum_montanum_newGene_7089	0	0	0	2.414	--	--	--	--	--
Gnetum_montanum_newGene_7095	0	0	0	6.15792	--	--	--	--	--
Gnetum_montanum_newGene_7099	0.196769	0	1.87951	0.126956	Transcription factor MYB4 OS=Oryza sativa subsp. japonica OX=39947 GN=MYB4 PE=2 SV=2	transcription factor MYB14-like [Quercus suber]	Molecular Function: DNA binding (GO:0003677);; Cellular Component: nucleus (GO:0005634);; Biological Process: regulation of transcription, DNA-templated (GO:0006355);;	K09422|1.72136e-63|aip:107618821|K09422 myb proto-oncogene protein, plant | (RefSeq) myb-related protein Myb4-like	--
Gnetum_montanum_newGene_7101	1.82857	17.57	0	0	Heat shock protein 90-1 OS=Arabidopsis thaliana OX=3702 GN=HSP90-1 PE=1 SV=3	hypothetical protein GOBAR_AA06605 [Gossypium barbadense]	Molecular Function: ATP binding (GO:0005524);; Biological Process: protein folding (GO:0006457);; Biological Process: response to stress (GO:0006950);; Molecular Function: unfolded protein binding (GO:0051082);;	K04079|8.08437e-65|thj:104811955|K04079 molecular chaperone HtpG | (RefSeq) heat shock protein 83	Protein processing in endoplasmic reticulum (ko04141);; Plant-pathogen interaction (ko04626)
Gnetum_montanum_newGene_7121	0.301863	0.45418	7.63126	0	--	PREDICTED: uncharacterized protein LOC109343540 [Lupinus angustifolius]	--	--	--
Gnetum_montanum_newGene_7122	0.001576	0.004138	3.07689	0.117362	Cytochrome P450 CYP749A22 OS=Panax ginseng OX=4054 PE=2 SV=1	unknown [Picea sitchensis]	--	--	--
Gnetum_montanum_newGene_7148	0	0	2.14157	20.4534	--	--	--	--	--
Gnetum_montanum_newGene_7163	6.91759	1.08877	1.26414	1.2846	12-oxophytodienoate reductase 2 OS=Arabidopsis thaliana OX=3702 GN=OPR2 PE=1 SV=2	unknown [Picea sitchensis]	Molecular Function: oxidoreductase activity (GO:0016491);;	K05894|8.07481e-104|mtr:MTR_5g006670|K05894 12-oxophytodienoic acid reductase [EC:1.3.1.42] | (RefSeq) 12-oxophytodienoate reductase-like protein	alpha-Linolenic acid metabolism (ko00592)
Gnetum_montanum_newGene_7165	0	0	4.52018	0.393842	--	--	--	--	--
Gnetum_montanum_newGene_7166	0	0	1.30091	0	--	--	--	--	--
Gnetum_montanum_newGene_7171	19.4182	2.28091	8.97136	0.520154	G-type lectin S-receptor-like serine/threonine-protein kinase At2g19130 OS=Arabidopsis thaliana OX=3702 GN=At2g19130 PE=2 SV=1	PREDICTED: G-type lectin S-receptor-like serine/threonine-protein kinase At2g19130 [Phoenix dactylifera]	Biological Process: cellular process (GO:0009987);; Cellular Component: membrane (GO:0016020);; Molecular Function: kinase activity (GO:0016301);;	--	--	SI system
Gnetum_montanum_newGene_7194	0.703254	0.061739	130.017	103.547	4-coumarate--CoA ligase-like 5 OS=Arabidopsis thaliana OX=3702 GN=4CLL5 PE=1 SV=2	unknown [Picea sitchensis]	Molecular Function: catalytic activity (GO:0003824);;	K10526|5.33941e-111|gmx:100811344|K10526 OPC-8:0 CoA ligase 1 [EC:6.2.1.-] | (RefSeq) 4-coumarate--CoA ligase-like 5	alpha-Linolenic acid metabolism (ko00592)
Gnetum_montanum_newGene_7196	0	0	0	2.58621	--	--	--	--	--
Gnetum_montanum_newGene_7203	0	0	0.353224	3.32992	Transcription factor MYB26 OS=Arabidopsis thaliana OX=3702 GN=MYB26 PE=2 SV=1	PREDICTED: transcription factor MYB86 [Daucus carota subsp. sativus]	Molecular Function: DNA binding (GO:0003677);; Cellular Component: nucleus (GO:0005634);; Biological Process: positive regulation of transcription, DNA-templated (GO:0045893);; Biological Process: positive regulation of syringal lignin biosynthetic process (GO:1901430);; Biological Process: regulation of secondary cell wall biogenesis (GO:2000652);;	K09422|7.33529e-70|sbi:SORBI_07g003320|K09422 myb proto-oncogene protein, plant | (RefSeq) SORBIDRAFT_07g003320, Sb07g003320; hypothetical protein	--
Gnetum_montanum_newGene_7206	0.116927	0	18.8164	5.48617	--	unknown [Picea sitchensis]	--	--	--
Gnetum_montanum_newGene_7213	1.61875	0	12.1214	7.51963	Cleavage stimulating factor 64 OS=Arabidopsis thaliana OX=3702 GN=CSTF64 PE=1 SV=1	unknown [Picea sitchensis]	Molecular Function: nucleotide binding (GO:0000166);; Molecular Function: nucleic acid binding (GO:0003676);;	K12831|8.06457e-32|obr:107304278|K12831 splicing factor 3B subunit 4 | (RefSeq) spliceosome-associated protein 49	Spliceosome (ko03040)
Gnetum_montanum_newGene_7226	0	0	3.13414	1.19779	TMV resistance protein N OS=Nicotiana glutinosa OX=35889 GN=N PE=1 SV=1	unknown [Picea sitchensis]	--	--	--
Gnetum_montanum_newGene_7228	13.3014	8.74571	0	0	--	--	--	--	--
Gnetum_montanum_newGene_7231	0.610726	0.206923	17.7819	2.46558	Dof zinc finger protein DOF1.7 OS=Arabidopsis thaliana OX=3702 GN=DOF1.7 PE=2 SV=1	PREDICTED: dof zinc finger protein DOF3.1-like [Lupinus angustifolius]	Molecular Function: DNA binding (GO:0003677);; Biological Process: regulation of transcription, DNA-templated (GO:0006355);;	--	--
Gnetum_montanum_newGene_7246	0	0	1.38687	0	Toll/interleukin-1 receptor-like protein OS=Arabidopsis thaliana OX=3702 GN=TIR PE=1 SV=1	hypothetical protein AALP_AA2G246700 [Arabis alpina]	--	--	--
Gnetum_montanum_newGene_7264	0	0	11.9715	23.2208	--	--	--	--	--
Gnetum_montanum_newGene_7268	0	0	3.86105	12.3402	--	uncharacterized protein LOC110264204 [Arachis ipaensis]	--	--	--
Gnetum_montanum_newGene_7269	0	0	7.62359	5.77428	--	--	--	--	--
Gnetum_montanum_newGene_7270	16.9065	88.093	13.9063	11.5743	Probable E3 ubiquitin-protein ligase ARI10 OS=Arabidopsis thaliana OX=3702 GN=ARI10 PE=2 SV=1	unknown [Picea sitchensis]	Molecular Function: ubiquitin-protein transferase activity (GO:0004842);; Molecular Function: binding (GO:0005488);; Biological Process: ubiquitin-dependent protein catabolic process (GO:0006511);; Biological Process: protein ubiquitination (GO:0016567);; Cellular Component: intracellular part (GO:0044424);;	--	--
Gnetum_montanum_newGene_7277	0	2.33593	0	53.6753	--	Regulator of rDNA transcription protein 15 [Capsicum baccatum]	--	--	--
Gnetum_montanum_newGene_7280	0	0	7.39055	24.5288	--	--	--	--	--
Gnetum_montanum_newGene_7292	0.729702	0	0	6.62396	--	hypothetical protein MELLADRAFT_90079 [Melampsora larici-populina 98AG31]	Cellular Component: integral component of membrane (GO:0016021);;	--	--
Gnetum_montanum_newGene_7294	2.39133	0.221576	0.681775	8.12412	--	hypothetical protein Gasu_05410 [Galdieria sulphuraria]	--	--	--
Gnetum_montanum_newGene_7295	0	0	9.96052	0	--	--	--	--	--
Gnetum_montanum_newGene_7302	20.6075	0.422325	0.317523	0.723985	--	unknown [Zea mays]	--	--	--
Gnetum_montanum_newGene_7303	0	0	7.36811	34.4724	--	--	--	--	--
Gnetum_montanum_newGene_7308	0	0	27.8742	69.4572	Putative laccase-11 OS=Oryza sativa subsp. japonica OX=39947 GN=LAC11 PE=5 SV=2	PREDICTED: putative laccase-11 [Brachypodium distachyon]	Molecular Function: copper ion binding (GO:0005507);; Biological Process: lignin biosynthetic process (GO:0009809);; Molecular Function: oxidoreductase activity, oxidizing metal ions (GO:0016722);;	K05909|2.32299e-51|bdi:100837670|K05909 laccase [EC:1.10.3.2] | (RefSeq) putative laccase-11	--
Gnetum_montanum_newGene_731	0	0	0.044439	5.03922	Retrovirus-related Pol polyprotein from transposon RE1 OS=Arabidopsis thaliana OX=3702 GN=RE1 PE=2 SV=1	PREDICTED: uncharacterized mitochondrial protein AtMg00810-like [Phoenix dactylifera]	--	--	--
Gnetum_montanum_newGene_7312	0	0	136.001	16.3072	--	--	--	--	--
Gnetum_montanum_newGene_7324	0	0	0.45312	4.55582	--	--	--	--	--
Gnetum_montanum_newGene_7326	0	1.87749	0.935305	0.973067	Ankyrin repeat-containing protein At5g02620 OS=Arabidopsis thaliana OX=3702 GN=At5g02620 PE=1 SV=1	ankyrin repeat-containing protein ITN1 [Prunus persica]	--	--	--
Gnetum_montanum_newGene_7327	0	0	1.25116	0.144741	--	--	--	--	--
Gnetum_montanum_newGene_733	0.407999	0.498841	559.664	98.4779	Abscisic stress-ripening protein 1 OS=Solanum lycopersicum OX=4081 GN=ASR1 PE=2 SV=1	abscisic stress-ripening protein 2-like [Chenopodium quinoa]	Biological Process: response to stress (GO:0006950);;	--	--
Gnetum_montanum_newGene_734	0	0	5.61767	7.72019	--	--	--	--	--
Gnetum_montanum_newGene_7345	0.167653	0	0.530171	2.39306	--	--	--	--	--
Gnetum_montanum_newGene_7346	0	0	3.17464	0.747807	Protein STRUBBELIG-RECEPTOR FAMILY 8 OS=Arabidopsis thaliana OX=3702 GN=SRF8 PE=2 SV=1	hypothetical protein AMTR_s00005p00184950 [Amborella trichopoda]	Molecular Function: protein kinase activity (GO:0004672);; Cellular Component: plasma membrane (GO:0005886);; Biological Process: phosphorylation (GO:0016310);;	--	--
Gnetum_montanum_newGene_7349	0	0	12.1843	19.6371	--	--	--	--	--
Gnetum_montanum_newGene_7351	0.084029	0	7.76915	0.17346	Mitochondrial pyruvate carrier 1 OS=Arabidopsis thaliana OX=3702 GN=MPC1 PE=3 SV=1	PREDICTED: mitochondrial pyruvate carrier 1-like isoform X1 [Musa acuminata subsp. malaccensis]	Cellular Component: mitochondrial inner membrane (GO:0005743);; Biological Process: mitochondrial pyruvate transport (GO:0006850);;	--	--
Gnetum_montanum_newGene_7353	0	0	24.2659	7.07775	--	--	--	--	--
Gnetum_montanum_newGene_7354	0	0	5.32418	2.0522	Inactive leucine-rich repeat receptor-like serine/threonine-protein kinase At5g24100 OS=Arabidopsis thaliana OX=3702 GN=At5g24100 PE=2 SV=1	probable leucine-rich repeat receptor-like protein kinase At1g68400 [Sesamum indicum]	Biological Process: cellular metabolic process (GO:0044237);; Molecular Function: organic cyclic compound binding (GO:0097159);; Molecular Function: heterocyclic compound binding (GO:1901363);;	--	--
Gnetum_montanum_newGene_7358	2.97966	0	3.28247	5.80124	--	--	--	--	--
Gnetum_montanum_newGene_7361	146.155	7.13251	24.4138	24.9985	--	--	--	--	--
Gnetum_montanum_newGene_7372	0	0	0	158.787	Cytochrome P450 750A1 OS=Pinus taeda OX=3352 GN=CYP750A1 PE=2 SV=1	unknown [Picea sitchensis]	--	K05280|3.58002e-103|crb:CARUB_v10000754mg|K05280 flavonoid 3'-monooxygenase [EC:1.14.13.21] | (RefSeq) hypothetical protein	Flavonoid biosynthesis (ko00941);; Flavone and flavonol biosynthesis (ko00944)
Gnetum_montanum_newGene_7389	0	0	7.92461	2.60501	--	--	--	--	--
Gnetum_montanum_newGene_7395	0	0	2.3687	0	--	--	--	--	--
Gnetum_montanum_newGene_7401	0	0	1.73992	0.378883	Disease resistance protein TAO1 OS=Arabidopsis thaliana OX=3702 GN=TAO1 PE=4 SV=1	hypothetical protein PHYPA_005551 [Physcomitrella patens]	--	--	--
Gnetum_montanum_newGene_741	0	0	1.61255	0.097044	--	predicted protein [Physcomitrella patens]	--	--	--
Gnetum_montanum_newGene_7410	0	0	0.583888	5.66233	--	--	--	--	--
Gnetum_montanum_newGene_7411	0	0.181751	8.83076	3.40555	MADS-box protein J2 OS=Solanum lycopersicum OX=4081 GN=J2 PE=1 SV=1	putative MADS domain transcription factor GGM9 [Gnetum gnemon]	Molecular Function: DNA binding (GO:0003677);; Molecular Function: transcription factor activity, sequence-specific DNA binding (GO:0003700);; Cellular Component: nucleus (GO:0005634);; Biological Process: regulation of transcription, DNA-templated (GO:0006355);; Molecular Function: protein dimerization activity (GO:0046983);;	K09264|1.72603e-25|bdi:100824576|K09264 MADS-box transcription factor, plant | (RefSeq) MADS-box transcription factor 5-like	--	MADS-box
Gnetum_montanum_newGene_7415	0	0	0.205041	3.42239	--	--	--	--	--
Gnetum_montanum_newGene_7417	0	0	6.1432	1.38309	--	--	--	--	--
Gnetum_montanum_newGene_7438	0	0	3.53728	0.37258	TMV resistance protein N OS=Nicotiana glutinosa OX=35889 GN=N PE=1 SV=1	hypothetical protein GLYMA_16G128000, partial [Glycine max]	--	--	--
Gnetum_montanum_newGene_7439	0	0	3.7378	2.65808	TMV resistance protein N OS=Nicotiana glutinosa OX=35889 GN=N PE=1 SV=1	hypothetical protein GOBAR_DD10065 [Gossypium barbadense]	--	--	--
Gnetum_montanum_newGene_7442	0	0	1.58893	7.17768	--	--	--	--	--
Gnetum_montanum_newGene_7443	4.21819	0	0	0.177232	--	--	--	--	--
Gnetum_montanum_newGene_745	0	0.703173	0.861137	0.666582	--	--	--	--	--
Gnetum_montanum_newGene_7456	0	0	2.03008	0.314487	TMV resistance protein N OS=Nicotiana glutinosa OX=35889 GN=N PE=1 SV=1	NB-ARC [Pinus tabuliformis]	Molecular Function: nucleotide binding (GO:0000166);; Biological Process: cellular process (GO:0009987);;	--	--
Gnetum_montanum_newGene_7498	0	0	5.6169	0	--	pre-mRNA-splicing factor 18 [Cucurbita moschata]	--	K12817|9.25994e-100|csv:101204146|K12817 pre-mRNA-splicing factor 18 | (RefSeq) pre-mRNA-splicing factor 18	Spliceosome (ko03040)
Gnetum_montanum_newGene_7499	0	3.97101	3.91003	0	--	pre-mRNA-splicing factor 18 [Amborella trichopoda]	Cellular Component: spliceosomal complex (GO:0005681);; Biological Process: RNA splicing (GO:0008380);; Biological Process: mRNA metabolic process (GO:0016071);; Cellular Component: spliceosomal snRNP complex (GO:0097525);;	K12817|6.35401e-67|atr:18434532|K12817 pre-mRNA-splicing factor 18 | (RefSeq) pre-mRNA-splicing factor 18	Spliceosome (ko03040)
Gnetum_montanum_newGene_7525	0.839997	0	1.21845	0.377036	Probable LRR receptor-like serine/threonine-protein kinase At3g47570 OS=Arabidopsis thaliana OX=3702 GN=At3g47570 PE=2 SV=1	Protein kinase domain [Macleaya cordata]	--	--	--
Gnetum_montanum_newGene_7531	0	0	2.52594	0.317015	--	--	--	K19307|1.17581e-06|cam:101500257|K19307 25S rRNA (uracil2634-N3)-methyltransferase [EC:2.1.1.313] | (RefSeq) uncharacterized protein At4g26485-like	--
Gnetum_montanum_newGene_7533	0	0	3.08569	0	--	hypothetical protein LSAT_7X116500 [Lactuca sativa]	--	K19307|1.86524e-06|vra:106775376|K19307 25S rRNA (uracil2634-N3)-methyltransferase [EC:2.1.1.313] | (RefSeq) uncharacterized protein At4g26485-like	--
Gnetum_montanum_newGene_7548	28.4771	1.9063	13.0125	18.6829	Ubiquitin carboxyl-terminal hydrolase 5 OS=Arabidopsis thaliana OX=3702 GN=UBP5 PE=1 SV=2	ubiquitin carboxyl-terminal hydrolase 8-like isoform X2 [Durio zibethinus]	Molecular Function: hydrolase activity (GO:0016787);;	K11835|1.24247e-162|atr:18421618|K11835 ubiquitin carboxyl-terminal hydrolase 4/11/15 [EC:3.4.19.12] | (RefSeq) ubiquitin carboxyl-terminal hydrolase 8	--
Gnetum_montanum_newGene_7571	0	0	1.32702	0	--	--	--	--	--
Gnetum_montanum_newGene_7576	0	0	1.2317	4.40265	--	hypothetical protein TSUD_166260 [Trifolium subterraneum]	--	--	--
Gnetum_montanum_newGene_7582	156.702	0	0	0	NAD(P)H-dependent 6&apos;-deoxychalcone synthase OS=Glycine max OX=3847 PE=1 SV=1	NAD(P)H-dependent 6&apos;-deoxychalcone synthase [Glycine soja]	Biological Process: metabolic process (GO:0008152);; Molecular Function: oxidoreductase activity (GO:0016491);; Molecular Function: transferase activity (GO:0016740);;	--	--
Gnetum_montanum_newGene_7583	0	0	0.797731	4.86824	Disease resistance protein TAO1 OS=Arabidopsis thaliana OX=3702 GN=TAO1 PE=4 SV=1	predicted protein [Physcomitrella patens]	Molecular Function: nucleotide binding (GO:0000166);;	--	--
Gnetum_montanum_newGene_7585	0	0	25.6631	14.296	Disease resistance protein TAO1 OS=Arabidopsis thaliana OX=3702 GN=TAO1 PE=4 SV=1	hypothetical protein PHYPA_026146, partial [Physcomitrella patens]	--	--	--
Gnetum_montanum_newGene_7588	47.7002	9.59309	0	0.207619	--	--	--	--	--
Gnetum_montanum_newGene_7615	4.07117	2.72474	0	0.898388	--	unknown [Picea sitchensis]	--	--	--
Gnetum_montanum_newGene_7634	0	3.34095	0	0.096293	Cysteine-rich receptor-like protein kinase 10 OS=Oryza sativa subsp. japonica OX=39947 GN=CRK10 PE=2 SV=1	unknown [Picea sitchensis]	Molecular Function: protein kinase activity (GO:0004672);; Molecular Function: ATP binding (GO:0005524);; Biological Process: protein phosphorylation (GO:0006468);;	--	--
Gnetum_montanum_newGene_7650	0	0	3.56162	0.544722	tRNA-dihydrouridine(47) synthase [NAD(P)(+)]-like OS=Oryza sativa subsp. japonica OX=39947 GN=Os04g0117600 PE=2 SV=2	PREDICTED: tRNA-dihydrouridine(47) synthase [NAD(P)(+)]-like [Gossypium hirsutum]	Biological Process: tRNA dihydrouridine synthesis (GO:0002943);; Cellular Component: cytosol (GO:0005829);; Molecular Function: tRNA dihydrouridine synthase activity (GO:0017150);; Molecular Function: flavin adenine dinucleotide binding (GO:0050660);; Biological Process: oxidation-reduction process (GO:0055114);;	K05544|1.56271e-18|nnu:104602061|K05544 tRNA-dihydrouridine synthase 3 [EC:1.3.1.89] | (RefSeq) tRNA-dihydrouridine(47) synthase [NAD(P)(+)]-like	--
Gnetum_montanum_newGene_7657	0	0	2.79192	3.84211	--	--	--	--	--
Gnetum_montanum_newGene_7658	0	0	5.07861	1.8799	--	--	--	--	--
Gnetum_montanum_newGene_7662	0	0	0	8.64944	--	--	--	--	--
Gnetum_montanum_newGene_7678	0	0.1336	301.647	2.2514	Embryo-specific protein ATS3A OS=Arabidopsis thaliana OX=3702 GN=ATS3A PE=1 SV=1	unknown [Picea sitchensis]	--	--	--
Gnetum_montanum_newGene_7679	0	0	1.79158	0	--	--	--	--	--
Gnetum_montanum_newGene_768	35.2195	33.3955	1.6013	43.1473	Cellulose synthase-like protein B1 OS=Arabidopsis thaliana OX=3702 GN=CSLB1 PE=2 SV=2	unknown [Picea sitchensis]	Biological Process: cellular process (GO:0009987);; Cellular Component: membrane (GO:0016020);; Molecular Function: transferase activity, transferring glycosyl groups (GO:0016757);;	--	--
Gnetum_montanum_newGene_7688	0	0	1.03245	4.8806	--	--	--	--	--
Gnetum_montanum_newGene_7697	0	0.25267	4.436	2.4976	--	ribosomal RNA processing protein 36 homolog [Cajanus cajan]	Biological Process: maturation of SSU-rRNA from tricistronic rRNA transcript (SSU-rRNA, 5.8S rRNA, LSU-rRNA) (GO:0000462);; Biological Process: cleavage involved in rRNA processing (GO:0000469);; Cellular Component: nucleolus (GO:0005730);; Cellular Component: 90S preribosome (GO:0030686);;	K14795|1.15011e-09|gmx:100779255|K14795 ribosomal RNA-processing protein 36 | (RefSeq) ribosomal RNA processing protein 36 homolog	--
Gnetum_montanum_newGene_7709	0.134086	0.258893	2.27988	0.180478	Histone acetyltransferase HAC1 OS=Arabidopsis thaliana OX=3702 GN=HAC1 PE=1 SV=2	histone acetyltransferase HAC1-like protein [Trifolium pratense]	Biological Process: primary metabolic process (GO:0044238);; Biological Process: cellular macromolecule metabolic process (GO:0044260);; Molecular Function: metal ion binding (GO:0046872);;	K04498|3.80946e-19|zma:100273924|K04498 E1A/CREB-binding protein [EC:2.3.1.48] | (RefSeq) GRMZM2G139977; uncharacterized LOC100273924	--
Gnetum_montanum_newGene_7711	0	0	3.558	0.239056	--	--	--	--	--
Gnetum_montanum_newGene_7712	1.22987	0.364077	0.284322	1.27081	Probable LRR receptor-like serine/threonine-protein kinase At3g47570 OS=Arabidopsis thaliana OX=3702 GN=At3g47570 PE=2 SV=1	PREDICTED: putative leucine-rich repeat receptor-like serine/threonine-protein kinase At2g24130 isoform X4 [Daucus carota subsp. sativus]	--	--	--
Gnetum_montanum_newGene_7721	0	0	0.174347	1.55663	Disease resistance protein TAO1 OS=Arabidopsis thaliana OX=3702 GN=TAO1 PE=4 SV=1	NBS-LRR disease resistance protein homologue [Hordeum vulgare]	--	--	--
Gnetum_montanum_newGene_7729	0.335444	0	5.30771	1.55265	--	--	--	--	--
Gnetum_montanum_newGene_773	0	0	0.032096	3.30843	--	--	--	--	--
Gnetum_montanum_newGene_7736	0.511614	0.24773	0.172353	1.52918	LRR receptor-like serine/threonine-protein kinase FLS2 OS=Arabidopsis thaliana OX=3702 GN=FLS2 PE=1 SV=1	probable LRR receptor-like serine/threonine-protein kinase At3g47570 [Dendrobium catenatum]	--	--	--
Gnetum_montanum_newGene_7738	0	0	0	3.6787	--	--	--	--	--
Gnetum_montanum_newGene_7739	0	0	2.71612	0.084153	--	--	--	--	--
Gnetum_montanum_newGene_7740	17.2692	1.62106	4.83521	16.7049	--	--	--	--	--
Gnetum_montanum_newGene_7741	0.034274	0	3.95389	19.1922	--	--	--	--	--
Gnetum_montanum_newGene_7742	5.2884	0	1.07193	0.704207	--	--	--	--	--
Gnetum_montanum_newGene_7752	0	0	0.212653	1.79936	Receptor protein-tyrosine kinase CEPR1 OS=Arabidopsis thaliana OX=3702 GN=CEPR1 PE=1 SV=1	PREDICTED: putative leucine-rich repeat receptor-like serine/threonine-protein kinase At2g24130 isoform X2 [Glycine max]	Molecular Function: transferase activity (GO:0016740);;	--	--
Gnetum_montanum_newGene_7757	0	0	7.10586	0	Protein YABBY 5 OS=Oryza sativa subsp. japonica OX=39947 GN=YAB5 PE=2 SV=1	PREDICTED: axial regulator YABBY 1-like [Malus domestica]	--	--	--
Gnetum_montanum_newGene_777	25.5101	173.534	2472.91	207.975	Defensin-2 OS=Pinus sylvestris OX=3349 GN=Def2 PE=3 SV=1	defensin 4 [Pinus sylvestris]	Cellular Component: extracellular region (GO:0005576);; Cellular Component: integral component of membrane (GO:0016021);; Biological Process: killing of cells of other organism (GO:0031640);; Biological Process: defense response to Gram-negative bacterium (GO:0050829);; Biological Process: defense response to fungus (GO:0050832);;	--	--
Gnetum_montanum_newGene_778	0	0	325.078	20.9917	Defensin-1 OS=Pinus sylvestris OX=3349 GN=Def1 PE=1 SV=1	defensin 4 [Pinus sylvestris]	Cellular Component: extracellular region (GO:0005576);; Cellular Component: membrane (GO:0016020);; Biological Process: killing of cells of other organism (GO:0031640);; Biological Process: defense response to Gram-negative bacterium (GO:0050829);; Biological Process: defense response to fungus (GO:0050832);;	--	--
Gnetum_montanum_newGene_7798	0.61632	0	0	5.78008	Thaumatin-like protein 1 OS=Arabidopsis thaliana OX=3702 GN=TLP1 PE=2 SV=1	PREDICTED: pathogenesis-related protein 5-like [Gossypium hirsutum]	--	--	--
Gnetum_montanum_newGene_7799	13.9593	13.8502	26.1803	100.577	Thaumatin-like protein 1 OS=Arabidopsis thaliana OX=3702 GN=TLP1 PE=2 SV=1	PREDICTED: pathogenesis-related protein 5-like [Gossypium arboreum]	Cellular Component: membrane (GO:0016020);;	--	--
Gnetum_montanum_newGene_7804	0	0	2.43925	0	--	--	--	--	--
Gnetum_montanum_newGene_7822	0	0	1.39466	0	15-cis-phytoene desaturase, chloroplastic/chromoplastic OS=Capsicum annuum OX=4072 GN=PDS PE=1 SV=1	TATA-box binding protein [Corchorus olitorius]	Biological Process: carotenoid biosynthetic process (GO:0016117);; Molecular Function: oxidoreductase activity, acting on paired donors, with incorporation or reduction of molecular oxygen (GO:0016705);; Molecular Function: 9,9'-dicis-carotene:quinone oxidoreductase activity (GO:0052886);; Molecular Function: 7,9,9'-tricis-neurosporene:quinone oxidoreductase activity (GO:0052887);; Biological Pro…	K02293|1.11011e-16|tcc:TCM_020173|K02293 15-cis-phytoene desaturase [EC:1.3.5.5] | (RefSeq) Phytoene desaturase 3 isoform 1	Carotenoid biosynthesis (ko00906)
Gnetum_montanum_newGene_7833	0.984939	55.9278	4.70476	2.8625	(R,S)-reticuline 7-O-methyltransferase OS=Papaver somniferum OX=3469 GN=7OMT PE=1 SV=1	O-methyltransferase [Pinus radiata]	Molecular Function: methyltransferase activity (GO:0008168);;	--	--
Gnetum_montanum_newGene_7842	0.318578	0.258677	1079.6	929.611	--	--	--	--	--
Gnetum_montanum_newGene_7845	31.2453	369.75	7.57617	2.56867	Betaine aldehyde dehydrogenase 1 OS=Oryza sativa subsp. japonica OX=39947 GN=BADH1 PE=1 SV=1	PREDICTED: betaine aldehyde dehydrogenase 1, chloroplastic-like [Camelina sativa]	Cellular Component: peroxisome (GO:0005777);; Molecular Function: betaine-aldehyde dehydrogenase activity (GO:0008802);; Biological Process: glycine betaine biosynthetic process from choline (GO:0019285);; Biological Process: oxidation-reduction process (GO:0055114);; Biological Process: cellular response to anoxia (GO:0071454);;	K00130|1.43968e-24|atr:18446716|K00130 betaine-aldehyde dehydrogenase [EC:1.2.1.8] | (RefSeq) betaine aldehyde dehydrogenase 2, mitochondrial	Glycine, serine and threonine metabolism (ko00260)
Gnetum_montanum_newGene_7862	0	0	1.88408	0.067692	Disease resistance protein TAO1 OS=Arabidopsis thaliana OX=3702 GN=TAO1 PE=4 SV=1	hypothetical protein PHYPA_016891 [Physcomitrella patens]	--	--	--
Gnetum_montanum_newGene_7864	0	0	0.760093	0	Nuclear intron maturase 2, mitochondrial OS=Arabidopsis thaliana OX=3702 GN=NMAT2 PE=1 SV=1	unknown [Picea sitchensis]	Biological Process: mRNA processing (GO:0006397);;	--	--
Gnetum_montanum_newGene_7874	0.814998	0	0	0.949048	--	--	--	--	--
Gnetum_montanum_newGene_7882	0	0	210.289	172.138	Polyubiquitin OS=Pisum sativum OX=3888 GN=PU1 PE=2 SV=2	putative ubiquitin [Helianthus annuus]	Cellular Component: cytoplasm (GO:0005737);;	K08770|0|pxb:103935043|K08770 ubiquitin C | (RefSeq) polyubiquitin	--
Gnetum_montanum_newGene_7883	0	0	23.7906	20.2679	Polyubiquitin 11 OS=Arabidopsis thaliana OX=3702 GN=UBQ11 PE=2 SV=1	hypothetical protein ARALYDRAFT_490270, partial [Arabidopsis lyrata subsp. lyrata]	Cellular Component: nucleolus (GO:0005730);; Cellular Component: vacuole (GO:0005773);; Biological Process: cellular protein modification process (GO:0006464);; Biological Process: ubiquitin-dependent protein catabolic process (GO:0006511);; Cellular Component: cytosolic large ribosomal subunit (GO:0022625);;	K08770|5.80383e-160|aly:ARALYDRAFT_490270|K08770 ubiquitin C | (RefSeq) hypothetical protein	--
Gnetum_montanum_newGene_7887	0	0	4.01398	0.183385	Transcription factor bHLH118 OS=Arabidopsis thaliana OX=3702 GN=BHLH118 PE=2 SV=1	hypothetical protein CDL12_23808 [Handroanthus impetiginosus]	Molecular Function: DNA binding (GO:0003677);;	--	--
Gnetum_montanum_newGene_7897	0	0	5.55213	0	--	--	--	--	--
Gnetum_montanum_newGene_7910	0	0	0	2.45775	Uncharacterized protein At1g66480 OS=Arabidopsis thaliana OX=3702 GN=At1g66480 PE=2 SV=1	uncharacterized protein At1g66480-like [Manihot esculenta]	--	--	--
Gnetum_montanum_newGene_7911	0	0	0	1.26378	Uncharacterized protein At1g66480 OS=Arabidopsis thaliana OX=3702 GN=At1g66480 PE=2 SV=1	uncharacterized protein At1g66480-like [Manihot esculenta]	--	--	--
Gnetum_montanum_newGene_7922	0	0	2.04645	0.113473	--	--	--	--	--
Gnetum_montanum_newGene_7926	0	0	1.28073	2.79505	TMV resistance protein N OS=Nicotiana glutinosa OX=35889 GN=N PE=1 SV=1	putative TIR/NBS/LRR disease resistance protein, partial [Pinus taeda]	--	--	--
Gnetum_montanum_newGene_7929	0	0.18666	6.88205	7.3437	BEACH domain-containing protein C2 OS=Arabidopsis thaliana OX=3702 GN=BCHC2 PE=1 SV=1	BEACH domain-containing protein C2 isoform X1 [Amborella trichopoda]	Molecular Function: phospholipid binding (GO:0005543);; Cellular Component: endomembrane system (GO:0012505);; Cellular Component: extrinsic component of membrane (GO:0019898);;	--	--
Gnetum_montanum_newGene_793	0	0	1.50282	4.38134	Serine/threonine-protein kinase ATG1b OS=Arabidopsis thaliana OX=3702 GN=ATG1B PE=2 SV=1	PREDICTED: serine/threonine-protein kinase ATG1c-like isoform X1 [Juglans regia]	Molecular Function: protein serine/threonine kinase activity (GO:0004674);; Molecular Function: ATP binding (GO:0005524);; Biological Process: protein phosphorylation (GO:0006468);;	K08269|2.28229e-31|cmo:103486358|K08269 serine/threonine-protein kinase ULK/ATG1 [EC:2.7.11.1] | (RefSeq) serine/threonine-protein kinase ATG1c	Regulation of autophagy (ko04140)
Gnetum_montanum_newGene_7930	0	0	8.09633	0.938558	BEACH domain-containing protein C2 OS=Arabidopsis thaliana OX=3702 GN=BCHC2 PE=1 SV=1	WD-40 repeat protein/beige protein [Medicago truncatula]	--	--	--
Gnetum_montanum_newGene_7959	0	0	2.11337	1.2273	--	--	--	--	--
Gnetum_montanum_newGene_7975	0	0.125379	1.88378	0	UPF0481 protein At3g47200 OS=Arabidopsis thaliana OX=3702 GN=At3g47200 PE=2 SV=1	PREDICTED: LOW QUALITY PROTEIN: UPF0481 protein At3g47200-like [Cucumis melo]	--	--	--
Gnetum_montanum_newGene_7978	12.3933	28.75	128.548	578.417	Hydrophobic protein LTI6B OS=Oryza sativa subsp. japonica OX=39947 GN=LTI6B PE=2 SV=1	hydrophobic protein LTI6B [Phalaenopsis equestris]	Cellular Component: integral component of membrane (GO:0016021);;	--	--
Gnetum_montanum_newGene_798	9.75735	0	0	0	Leucine-rich repeat receptor-like protein kinase PXC2 OS=Arabidopsis thaliana OX=3702 GN=PXC2 PE=2 SV=1	PREDICTED: LRR receptor-like serine/threonine-protein kinase ERECTA [Musa acuminata subsp. malaccensis]	Molecular Function: nucleotide binding (GO:0000166);; Molecular Function: protein kinase activity (GO:0004672);; Biological Process: phosphorylation (GO:0016310);; Biological Process: macromolecule modification (GO:0043412);; Biological Process: primary metabolic process (GO:0044238);; Biological Process: cellular macromolecule metabolic process (GO:0044260);;	--	--
Gnetum_montanum_newGene_7983	0.040209	0	0	1.07269	LRR receptor-like serine/threonine-protein kinase FLS2 OS=Arabidopsis thaliana OX=3702 GN=FLS2 PE=1 SV=1	LRR receptor-like serine/threonine-protein kinase FLS2 [Manihot esculenta]	--	K13420|4.87412e-29|brp:103839616|K13420 LRR receptor-like serine/threonine-protein kinase FLS2 [EC:2.7.11.1] | (RefSeq) FLS2; LRR receptor-like serine/threonine-protein kinase FLS2	Plant-pathogen interaction (ko04626)
Gnetum_montanum_newGene_799	6.74794	0	0	0	Probable LRR receptor-like serine/threonine-protein kinase At3g47570 OS=Arabidopsis thaliana OX=3702 GN=At3g47570 PE=2 SV=1	hypothetical protein 0_4808_01, partial [Pinus taeda]	Molecular Function: protein serine/threonine kinase activity (GO:0004674);; Molecular Function: ATP binding (GO:0005524);; Biological Process: protein phosphorylation (GO:0006468);; Cellular Component: integral component of membrane (GO:0016021);;	--	--
Gnetum_montanum_newGene_7991	0	0.245525	2.15792	0	Nodulation receptor kinase OS=Medicago truncatula OX=3880 GN=NORK PE=1 SV=2	unknown [Picea sitchensis]	--	--	--
Gnetum_montanum_newGene_7992	0	0	1.81358	0.227067	--	LRK1 [Pinus tabuliformis]	--	--	--
Gnetum_montanum_newGene_7993	0	1.68244	0.515806	0.740228	--	--	--	--	--
Gnetum_montanum_newGene_7998	0	0	0	2.73756	Desmethylxanthohumol 6&apos;-O-methyltransferase OS=Humulus lupulus OX=3486 GN=OMT1 PE=1 SV=1	desmethylxanthohumol 6&apos;-O-methyltransferase-like [Quercus suber]	--	--	--
Gnetum_montanum_newGene_800	0	0	4.69762	21.1983	--	--	--	--	--
Gnetum_montanum_newGene_8004	0	0	14.3108	1.4444	--	--	--	--	--
Gnetum_montanum_newGene_8012	3.86936	0.445627	5.52738	0.027492	--	PREDICTED: mediator-associated protein 2 [Tarenaya hassleriana]	--	--	--
Gnetum_montanum_newGene_8013	24.0059	109.62	24.5085	43.0249	--	unknown [Picea sitchensis]	--	--	--
Gnetum_montanum_newGene_8018	0	0	17.5126	20.8848	--	--	--	--	--
Gnetum_montanum_newGene_802	0	0.352343	1.83584	0	Longifolene synthase OS=Picea abies OX=3329 GN=TPS-Lon PE=1 SV=1	longifolene synthase [Pinus sylvestris]	--	K12742|1.63202e-29|adu:107477816|K12742 isoprene synthase [EC:4.2.3.27] | (RefSeq) tricyclene synthase EBOS, chloroplastic-like	--
Gnetum_montanum_newGene_8027	0.023284	0.029587	1.75113	0.420378	Retrovirus-related Pol polyprotein from transposon RE1 OS=Arabidopsis thaliana OX=3702 GN=RE1 PE=2 SV=1	Retrovirus-related Pol polyprotein from transposon TNT 1-94 [Cajanus cajan]	Molecular Function: binding (GO:0005488);; Biological Process: nucleic acid metabolic process (GO:0090304);;	--	--
Gnetum_montanum_newGene_8028	0	0	10.1029	4.41758	--	--	--	--	--
Gnetum_montanum_newGene_8029	0	0	0.071835	3.45266	Chalcone synthase OS=Pinus strobus OX=3348 GN=CHS PE=2 SV=1	unknown [Picea sitchensis]	Biological Process: flavonoid biosynthetic process (GO:0009813);; Molecular Function: naringenin-chalcone synthase activity (GO:0016210);;	K00660|2.3881e-48|adu:107466501|K00660 chalcone synthase [EC:2.3.1.74] | (RefSeq) stilbene synthase 3-like	Flavonoid biosynthesis (ko00941);; Circadian rhythm - plant (ko04712)
Gnetum_montanum_newGene_803	0	0	1.36555	0	--	--	--	--	--
Gnetum_montanum_newGene_8030	2.03616	0	1.03133	1.7459	Chalcone synthase OS=Pinus strobus OX=3348 GN=CHS PE=2 SV=1	unknown [Picea sitchensis]	Biological Process: biosynthetic process (GO:0009058);; Molecular Function: transferase activity, transferring acyl groups other than amino-acyl groups (GO:0016747);;	K00660|3.8772e-61|adu:107483303|K00660 chalcone synthase [EC:2.3.1.74] | (RefSeq) stilbene synthase 1-like	Flavonoid biosynthesis (ko00941);; Circadian rhythm - plant (ko04712)
Gnetum_montanum_newGene_8033	0	0.052404	1.66986	0.42569	Pentatricopeptide repeat-containing protein At2g35030, mitochondrial OS=Arabidopsis thaliana OX=3702 GN=PCMP-E15 PE=2 SV=1	hypothetical protein CCACVL1_14691 [Corchorus capsularis]	--	--	--
Gnetum_montanum_newGene_8037	0.017507	0	7.94098	2.27221	ABC transporter G family member 11 OS=Arabidopsis thaliana OX=3702 GN=ABCG11 PE=1 SV=1	hypothetical protein POPTR_017G155300v3 [Populus trichocarpa]	Molecular Function: binding (GO:0005488);; Cellular Component: membrane (GO:0016020);; Biological Process: single-organism process (GO:0044699);; Biological Process: response to stimulus (GO:0050896);;	--	--
Gnetum_montanum_newGene_8047	0	0	0	2.44516	Agamous-like MADS-box protein AGL104 OS=Arabidopsis thaliana OX=3702 GN=AGL104 PE=1 SV=1	hypothetical protein AMTR_s00010p00214260 [Amborella trichopoda]	Molecular Function: DNA binding (GO:0003677);; Cellular Component: nucleus (GO:0005634);; Biological Process: regulation of transcription, DNA-templated (GO:0006355);; Molecular Function: protein dimerization activity (GO:0046983);;	K09260|2.50176e-41|atr:18422143|K09260 MADS-box transcription enhancer factor 2A | (RefSeq) truncated transcription factor CAULIFLOWER D	--
Gnetum_montanum_newGene_805	2.364	3.41783	5.13424	0.164956	Transcription factor MYB16 OS=Arabidopsis thaliana OX=3702 GN=MYB16 PE=2 SV=1	transcription factor MYB16 [Setaria italica]	Biological Process: cell morphogenesis (GO:0000902);; Molecular Function: RNA polymerase II transcription factor activity, sequence-specific DNA binding (GO:0000981);; Molecular Function: transcription factor activity, RNA polymerase II transcription factor recruiting (GO:0001135);; Cellular Component: nucleus (GO:0005634);; Biological Process: regulation of transcription from RNA polymerase II p…	K09422|5.88131e-47|sita:101773694|K09422 myb proto-oncogene protein, plant | (RefSeq) myb-related protein Zm38-like	--
Gnetum_montanum_newGene_806	0	0	8.01949	5.25592	--	--	--	--	--
Gnetum_montanum_newGene_8067	0	0	0	5.51517	--	--	--	--	--
Gnetum_montanum_newGene_8073	0	0.085573	1.0378	0.039499	--	--	--	--	--
Gnetum_montanum_newGene_8074	0	0	10.134	3.25067	--	unknown [Picea sitchensis]	--	--	--
Gnetum_montanum_newGene_808	0	0	2.17524	0	Defensin-2 OS=Pinus sylvestris OX=3349 GN=Def2 PE=3 SV=1	unknown [Picea sitchensis]	Cellular Component: extracellular region (GO:0005576);; Cellular Component: membrane (GO:0016020);; Biological Process: killing of cells of other organism (GO:0031640);; Biological Process: defense response to Gram-negative bacterium (GO:0050829);; Biological Process: defense response to fungus (GO:0050832);;	--	--
Gnetum_montanum_newGene_8080	0.016476	0	3.78774	1.2176	Disease resistance protein TAO1 OS=Arabidopsis thaliana OX=3702 GN=TAO1 PE=4 SV=1	hypothetical protein B456_005G188600 [Gossypium raimondii]	--	--	--
Gnetum_montanum_newGene_8089	0	0	0	0.959669	--	--	--	--	--
Gnetum_montanum_newGene_8092	0	0	2.15954	0	MADS-box protein 04g005320 OS=Solanum lycopersicum OX=4081 GN=Solyc04g005320 PE=3 SV=1	hypothetical protein JCGZ_15741 [Jatropha curcas]	Biological Process: floral organ development (GO:0048437);; Biological Process: floral whorl development (GO:0048438);; Biological Process: phyllome development (GO:0048827);;	K09264|3.08066e-42|cam:101504006|K09264 MADS-box transcription factor, plant | (RefSeq) MADS-box protein CMB1-like	--
Gnetum_montanum_newGene_8111	0.305647	0	1.70583	0.202007	--	--	--	--	--
Gnetum_montanum_newGene_8119	0	0	0.072288	1.45876	--	protein YIPF6 homolog [Sorghum bicolor]	Cellular Component: integral component of membrane (GO:0016021);;	--	--
Gnetum_montanum_newGene_814	0	0	0	2.37058	Chalcone synthase OS=Matthiola incana OX=3724 GN=CHS PE=2 SV=1	chalcone synthase 4 protein [Brassica rapa subsp. rapa]	Biological Process: metabolic process (GO:0008152);; Molecular Function: transferase activity, transferring acyl groups (GO:0016746);;	K00660|6.71114e-124|bna:106425116|K00660 chalcone synthase [EC:2.3.1.74] | (RefSeq) chalcone synthase-like	Flavonoid biosynthesis (ko00941);; Circadian rhythm - plant (ko04712)
Gnetum_montanum_newGene_8143	34.3688	5.38975	1.55916	4.1066	Hypersensitive-induced response protein-like protein 1 OS=Oryza sativa subsp. japonica OX=39947 GN=HIRL1 PE=2 SV=1	hypersensitive-induced reaction protein 1 [Hordeum vulgare subsp. vulgare]	Cellular Component: membrane (GO:0016020);;	--	--
Gnetum_montanum_newGene_8158	63.6729	7.82552	9.86324	8.4968	Uncharacterized mitochondrial protein AtMg00030 OS=Arabidopsis thaliana OX=3702 GN=AtMg00030 PE=4 SV=1	hypothetical protein GOBAR_DD10890 [Gossypium barbadense]	Cellular Component: integral component of membrane (GO:0016021);;	--	--
Gnetum_montanum_newGene_8172	0	0	5.27569	9.34662	FHA domain-containing protein At4g14490 OS=Arabidopsis thaliana OX=3702 GN=At4g14490 PE=1 SV=1	Forkhead-associated (FHA) domain [Macleaya cordata]	--	--	--
Gnetum_montanum_newGene_8175	0.644731	0	0.083885	1.59378	Receptor protein kinase CLAVATA1 OS=Arabidopsis thaliana OX=3702 GN=CLV1 PE=1 SV=3	hypothetical protein AQUCO_01600293v1 [Aquilegia coerulea]	Molecular Function: transferase activity (GO:0016740);;	--	--
Gnetum_montanum_newGene_8186	0	0	0	0.884209	--	--	--	--	--
Gnetum_montanum_newGene_819	0.064786	0.249879	30.1083	26.7856	--	--	--	--	--
Gnetum_montanum_newGene_8191	5.21708	0	0	0.314008	Serine carboxypeptidase-like 20 OS=Arabidopsis thaliana OX=3702 GN=SCPL20 PE=2 SV=2	PREDICTED: serine carboxypeptidase-like 20 [Ricinus communis]	Molecular Function: serine-type carboxypeptidase activity (GO:0004185);; Cellular Component: vacuole (GO:0005773);; Cellular Component: peroxisome (GO:0005777);; Molecular Function: transferase activity, transferring acyl groups other than amino-acyl groups (GO:0016747);; Biological Process: secondary metabolic process (GO:0019748);; Biological Process: proteolysis involved in cellular protein ca…	K16296|1.39944e-14|rcu:8259702|K16296 serine carboxypeptidase-like clade I [EC:3.4.16.-] | (RefSeq) serine carboxypeptidase-like 20	--
Gnetum_montanum_newGene_82	0	0	0.058586	2.70042	--	--	--	--	--
Gnetum_montanum_newGene_8202	0	0	4.921	3.28572	--	--	--	--	--
Gnetum_montanum_newGene_8205	0	0	10.476	1.69761	Chalcone synthase OS=Matthiola incana OX=3724 GN=CHS PE=2 SV=1	chalcone synthase, partial [Hornungia petraea]	Biological Process: metabolic process (GO:0008152);; Molecular Function: transferase activity, transferring acyl groups (GO:0016746);;	K00660|4.0929e-109|thj:104822426|K00660 chalcone synthase [EC:2.3.1.74] | (RefSeq) chalcone synthase	Flavonoid biosynthesis (ko00941);; Circadian rhythm - plant (ko04712)
Gnetum_montanum_newGene_8206	0	0	18.4804	6.62863	Chalcone synthase OS=Raphanus sativus OX=3726 GN=CHS PE=2 SV=1	PREDICTED: chalcone synthase [Tarenaya hassleriana]	Biological Process: metabolic process (GO:0008152);; Molecular Function: transferase activity, transferring acyl groups (GO:0016746);;	K00660|5.8055e-124|thj:104822426|K00660 chalcone synthase [EC:2.3.1.74] | (RefSeq) chalcone synthase	Flavonoid biosynthesis (ko00941);; Circadian rhythm - plant (ko04712)
Gnetum_montanum_newGene_8234	0	0	0	6.51675	--	--	--	--	--
Gnetum_montanum_newGene_8243	0	0	11.1578	5.36733	--	--	--	--	--
Gnetum_montanum_newGene_8245	2.61397	0	0.341308	0.294129	Peroxidase 4 OS=Vitis vinifera OX=29760 GN=GSVIVT00023967001 PE=1 SV=1	cationic peroxidase 1-like [Cajanus cajan]	Molecular Function: peroxidase activity (GO:0004601);; Cellular Component: extracellular region (GO:0005576);; Biological Process: response to oxidative stress (GO:0006979);; Cellular Component: integral component of membrane (GO:0016021);; Molecular Function: heme binding (GO:0020037);; Biological Process: hydrogen peroxide catabolic process (GO:0042744);; Molecular Function: metal ion binding (…	K00430|3.90546e-69|sita:101755352|K00430 peroxidase [EC:1.11.1.7] | (RefSeq) cationic peroxidase 1-like	Phenylpropanoid biosynthesis (ko00940)
Gnetum_montanum_newGene_8250	0	0	0.089669	1.59626	Cytochrome P450 76C4 OS=Arabidopsis thaliana OX=3702 GN=CYP76C4 PE=3 SV=1	CYP76AA67 [Taxus wallichiana var. chinensis]	Molecular Function: oxidoreductase activity (GO:0016491);; Molecular Function: metal ion binding (GO:0046872);;	--	--
Gnetum_montanum_newGene_8256	7.59919	1.87424	14.5195	4.34722	Regulator of nonsense transcripts 1 homolog OS=Arabidopsis thaliana OX=3702 GN=UPF1 PE=1 SV=2	nfx1-type zinc finger-containing protein 1 [Chrysochromulina sp. CCMP291]	Cellular Component: intracellular part (GO:0044424);;	--	--
Gnetum_montanum_newGene_8263	0	0.054452	4.21334	8.40265	--	--	--	--	--
Gnetum_montanum_newGene_8271	0	0.819088	1.18376	16.477	Peroxidase 12 OS=Arabidopsis thaliana OX=3702 GN=PER12 PE=1 SV=1	peroxidase [Picea abies]	Molecular Function: peroxidase activity (GO:0004601);; Cellular Component: extracellular region (GO:0005576);; Biological Process: response to oxidative stress (GO:0006979);; Molecular Function: heme binding (GO:0020037);; Biological Process: hydrogen peroxide catabolic process (GO:0042744);; Molecular Function: metal ion binding (GO:0046872);; Biological Process: oxidation-reduction process (GO:…	K00430|1.1573e-104|pda:103701240|K00430 peroxidase [EC:1.11.1.7] | (RefSeq) cationic peroxidase SPC4-like	Phenylpropanoid biosynthesis (ko00940)
Gnetum_montanum_newGene_8278	0	0	1.67297	0	--	--	--	--	--
Gnetum_montanum_newGene_8284	0	0	356.34	2.43133	Embryo-specific protein ATS3A OS=Arabidopsis thaliana OX=3702 GN=ATS3A PE=1 SV=1	unknown [Picea sitchensis]	--	--	--
Gnetum_montanum_newGene_8302	0	0	2.37909	0.099719	--	--	--	--	--
Gnetum_montanum_newGene_8312	0.253073	0.38592	1177.83	1814.78	--	--	--	--	--
Gnetum_montanum_newGene_8313	0.183403	0.153223	446.97	584.513	--	--	--	--	--
Gnetum_montanum_newGene_8319	0	0	5.52286	3.08784	Heparanase-like protein 3 OS=Arabidopsis thaliana OX=3702 GN=At5g34940 PE=2 SV=2	heparanase-like protein 3 [Setaria italica]	Biological Process: carbohydrate metabolic process (GO:0005975);; Cellular Component: membrane (GO:0016020);; Molecular Function: hydrolase activity, acting on glycosyl bonds (GO:0016798);;	K07964|5.61001e-23|sita:101762752|K07964 heparanase [EC:3.2.1.166] | (RefSeq) heparanase-like protein 3	Glycosaminoglycan degradation (ko00531)
Gnetum_montanum_newGene_8342	0	0	0	3.4615	Polyol transporter 5 OS=Arabidopsis thaliana OX=3702 GN=PLT5 PE=1 SV=2	polyol transporter 5 [Amborella trichopoda]	Molecular Function: sugar:proton symporter activity (GO:0005351);; Molecular Function: glucose transmembrane transporter activity (GO:0005355);; Cellular Component: integral component of plasma membrane (GO:0005887);; Biological Process: hexose transmembrane transport (GO:0035428);; Biological Process: glucose import (GO:0046323);;	--	--
Gnetum_montanum_newGene_8349	0	0	12.0192	2.17732	Deoxyuridine 5&apos;-triphosphate nucleotidohydrolase OS=Solanum lycopersicum OX=4081 PE=2 SV=1	unknown [Picea sitchensis]	Molecular Function: dUTP diphosphatase activity (GO:0004170);; Biological Process: dUMP biosynthetic process (GO:0006226);; Biological Process: dUTP metabolic process (GO:0046080);; Molecular Function: metal ion binding (GO:0046872);;	K01520|5.60181e-67|smo:SELMODRAFT_232059|K01520 dUTP pyrophosphatase [EC:3.6.1.23] | (RefSeq) hypothetical protein	Pyrimidine metabolism (ko00240)
Gnetum_montanum_newGene_835	0	0	3.39469	1.57849	Protein ACCELERATED CELL DEATH 6 OS=Arabidopsis thaliana OX=3702 GN=ACD6 PE=1 SV=1	hypothetical protein OsI_20047 [Oryza sativa Indica Group]	--	--	--
Gnetum_montanum_newGene_8353	3.35927	0.5133	0	0	--	--	--	--	--
Gnetum_montanum_newGene_8356	0	0	2.41737	0.969884	--	uncharacterized protein LOC110899919 [Helianthus annuus]	--	--	--
Gnetum_montanum_newGene_8366	0	0	73.3198	62.8123	Polyubiquitin 10 OS=Arabidopsis thaliana OX=3702 GN=UBQ10 PE=2 SV=2	hypothetical protein LSAT_1X127601 [Lactuca sativa]	Cellular Component: cytoplasm (GO:0005737);;	K08770|0|csv:105434404|K08770 ubiquitin C | (RefSeq) UBQ14; polyubiquitin-like	--
Gnetum_montanum_newGene_8372	0	0	0.343461	12.1628	Receptor-like protein kinase OS=Ipomoea nil OX=35883 GN=INRPK1 PE=2 SV=2	probable LRR receptor-like serine/threonine-protein kinase At3g47570 [Arachis duranensis]	Molecular Function: transferase activity (GO:0016740);;	--	--
Gnetum_montanum_newGene_8377	0.297491	0.862947	1.44857	8.49595	--	PREDICTED: uncharacterized protein LOC105040777 [Elaeis guineensis]	--	--	--
Gnetum_montanum_newGene_8432	0	0.313222	2.34194	0.039355	--	--	--	--	--
Gnetum_montanum_newGene_8439	1.02141	1.48914	0.268868	4.5909	--	--	--	--	--
Gnetum_montanum_newGene_8443	0.038572	0	0	13.1264	--	protein NRT1/ PTR FAMILY 3.1 [Morus notabilis]	--	K14638|9.824e-08|atr:18995759|K14638 solute carrier family 15 (peptide/histidine transporter), member 3/4 | (RefSeq) protein NRT1/ PTR FAMILY 3.1	--
Gnetum_montanum_newGene_8450	0	0	0.045142	9.15281	Geraniol 8-hydroxylase OS=Swertia mussotii OX=137888 GN=CYP76B10 PE=1 SV=1	unknown [Picea sitchensis]	--	--	--
Gnetum_montanum_newGene_8452	0	0	0.087452	1.8077	Flavonoid 3&apos;-monooxygenase OS=Arabidopsis thaliana OX=3702 GN=CYP75B1 PE=1 SV=1	unknown [Picea sitchensis]	Molecular Function: binding (GO:0005488);; Molecular Function: oxidoreductase activity (GO:0016491);;	K20562|3.08308e-20|gmx:100796116|K20562 biphenyl-4-hydroxylase | (RefSeq) cytochrome P450 CYP736A12-like	--
Gnetum_montanum_newGene_8461	1.55159	0.067546	3.11109	0.18547	LRR receptor-like serine/threonine-protein kinase FLS2 OS=Arabidopsis thaliana OX=3702 GN=FLS2 PE=1 SV=1	uncharacterized protein LOC100382014 isoform X1 [Zea mays]	Molecular Function: catalytic activity (GO:0003824);;	--	--
Gnetum_montanum_newGene_8463	0	0	2.35094	0	Probable inactive receptor kinase At1g48480 OS=Arabidopsis thaliana OX=3702 GN=RKL1 PE=2 SV=1	PREDICTED: putative leucine-rich repeat receptor-like serine/threonine-protein kinase At2g24130 isoform X2 [Glycine max]	--	--	--
Gnetum_montanum_newGene_8468	3.09142	0	2.09676	0.966558	--	OTU domain-containing protein 5 [Apostasia shenzhenica]	--	--	--
Gnetum_montanum_newGene_8473	0.440337	0	1.47308	17.522	Anthocyanidin 3-O-glucoside 5-O-glucosyltransferase OS=Verbena hybrida OX=76714 GN=HGT8 PE=2 SV=1	unknown [Picea sitchensis]	--	K13691|3.7018e-77|fve:101311072|K13691 pathogen-inducible salicylic acid glucosyltransferase [EC:2.4.1.-] | (RefSeq) UDP-glycosyltransferase 74F2-like	--
Gnetum_montanum_newGene_8475	0	0	0.908248	6.75366	Cytochrome P450 76C4 OS=Arabidopsis thaliana OX=3702 GN=CYP76C4 PE=3 SV=1	PREDICTED: geraniol 8-hydroxylase-like [Cicer arietinum]	Cellular Component: membrane (GO:0016020);; Molecular Function: oxidoreductase activity, acting on paired donors, with incorporation or reduction of molecular oxygen, NAD(P)H as one donor, and incorporation of one atom of oxygen (GO:0016709);; Biological Process: secondary metabolite biosynthetic process (GO:0044550);; Molecular Function: metal ion binding (GO:0046872);;	--	--
Gnetum_montanum_newGene_8479	19.4951	48.9796	0	0	Membrane magnesium transporter OS=Arabidopsis thaliana OX=3702 GN=At5g03345 PE=3 SV=1	unknown [Picea sitchensis]	Cellular Component: integral component of membrane (GO:0016021);;	--	--
Gnetum_montanum_newGene_8485	120.792	129.526	0	0	Long chain acyl-CoA synthetase 8 OS=Arabidopsis thaliana OX=3702 GN=LACS8 PE=1 SV=1	unknown [Picea sitchensis]	Biological Process: long-chain fatty acid metabolic process (GO:0001676);; Molecular Function: long-chain fatty acid-CoA ligase activity (GO:0004467);; Cellular Component: endoplasmic reticulum (GO:0005783);; Cellular Component: Golgi apparatus (GO:0005794);; Cellular Component: chloroplast envelope (GO:0009941);; Cellular Component: integral component of membrane (GO:0016021);;	K01897|1.0447e-81|pop:POPTR_0014s167302|K01897 long-chain acyl-CoA synthetase [EC:6.2.1.3] | (RefSeq) hypothetical protein	Fatty acid biosynthesis (ko00061);; Fatty acid degradation (ko00071);; Fatty acid metabolism (ko01212);; Peroxisome (ko04146)
Gnetum_montanum_newGene_8492	0	0	0.046891	1.47939	Leucine-rich repeat receptor-like protein kinase TDR OS=Arabidopsis thaliana OX=3702 GN=TDR PE=1 SV=1	hypothetical protein AQUCO_00900904v1 [Aquilegia coerulea]	Molecular Function: nucleotide binding (GO:0000166);; Molecular Function: protein kinase activity (GO:0004672);; Biological Process: phosphorylation (GO:0016310);;	--	--
Gnetum_montanum_newGene_8500	0	0	0.602353	4.32491	Cytochrome P450 750A1 OS=Pinus taeda OX=3352 GN=CYP750A1 PE=2 SV=1	unknown [Picea sitchensis]	Molecular Function: monooxygenase activity (GO:0004497);; Molecular Function: binding (GO:0005488);; Cellular Component: membrane (GO:0016020);; Molecular Function: oxidoreductase activity, acting on paired donors, with incorporation or reduction of molecular oxygen (GO:0016705);; Biological Process: single-organism metabolic process (GO:0044710);;	K09754|7.33203e-56|sot:107059425|K09754 coumaroylquinate(coumaroylshikimate) 3'-monooxygenase [EC:1.14.13.36] | (RefSeq) cytochrome P450 98A2-like	Phenylpropanoid biosynthesis (ko00940);; Flavonoid biosynthesis (ko00941);; Stilbenoid, diarylheptanoid and gingerol biosynthesis (ko00945)
Gnetum_montanum_newGene_8509	0	0	1384.74	88.1983	--	--	--	--	--
Gnetum_montanum_newGene_8510	0	0	7.31865	0	Cytochrome P450 71D11 (Fragment) OS=Lotus japonicus OX=34305 GN=CYP71D11 PE=2 SV=1	CYP750C22 [Taxus wallichiana var. chinensis]	Molecular Function: binding (GO:0005488);; Molecular Function: oxidoreductase activity (GO:0016491);;	--	--
Gnetum_montanum_newGene_853	0	0	3.65912	0.655626	--	--	--	--	--
Gnetum_montanum_newGene_8534	0	0	1.59643	0.711447	--	ribonuclease H, partial [Trifolium pratense]	--	--	--
Gnetum_montanum_newGene_8535	0	0	5.21438	0.650809	--	--	--	--	--
Gnetum_montanum_newGene_854	0	0.346429	2.61122	2.40296	--	--	--	--	--
Gnetum_montanum_newGene_855	0	0	1.49442	0.026004	--	unknown [Picea sitchensis]	--	--	--
Gnetum_montanum_newGene_8556	0.280502	0	5.66323	1.03137	--	--	--	--	--
Gnetum_montanum_newGene_856	0	0	17.2716	23.0749	Heavy metal-associated isoprenylated plant protein 39 OS=Arabidopsis thaliana OX=3702 GN=HIPP39 PE=2 SV=1	unknown [Picea sitchensis]	--	--	--
Gnetum_montanum_newGene_8565	1.84208	1.64315	2.39371	0.4926	Putative leucine-rich repeat receptor-like serine/threonine-protein kinase At2g24130 OS=Arabidopsis thaliana OX=3702 GN=At2g24130 PE=3 SV=1	hypothetical protein [Cryptomeria japonica]	Molecular Function: kinase activity (GO:0016301);;	--	--
Gnetum_montanum_newGene_8568	0	0	1.24171	61.672	Laccase-13 OS=Arabidopsis thaliana OX=3702 GN=LAC13 PE=2 SV=1	putative laccase family protein isoform X2 [Zea mays]	Molecular Function: copper ion binding (GO:0005507);; Biological Process: lignin catabolic process (GO:0046274);; Cellular Component: apoplast (GO:0048046);; Molecular Function: hydroquinone:oxygen oxidoreductase activity (GO:0052716);; Biological Process: oxidation-reduction process (GO:0055114);;	K05909|1.22408e-36|mus:103977798|K05909 laccase [EC:1.10.3.2] | (RefSeq) laccase-3	--
Gnetum_montanum_newGene_857	0	0	3.76046	8.90882	--	unknown [Picea sitchensis]	Biological Process: metal ion transport (GO:0030001);; Molecular Function: metal ion binding (GO:0046872);;	--	--
Gnetum_montanum_newGene_8571	30.9834	19.988	0.474385	0.638484	Membrane magnesium transporter OS=Arabidopsis thaliana OX=3702 GN=At5g03345 PE=3 SV=1	unknown [Picea sitchensis]	Cellular Component: endoplasmic reticulum (GO:0005783);; Cellular Component: integral component of membrane (GO:0016021);;	--	--
Gnetum_montanum_newGene_8582	0.033513	0.424999	1.53986	0.178749	LRR receptor-like serine/threonine-protein kinase FLS2 OS=Arabidopsis thaliana OX=3702 GN=FLS2 PE=1 SV=1	probable LRR receptor-like serine/threonine-protein kinase At3g47570 [Dendrobium catenatum]	--	--	--
Gnetum_montanum_newGene_8585	0	0	1.37681	0	LRR receptor-like serine/threonine-protein kinase RCH1 OS=Arabidopsis thaliana OX=3702 GN=RCH1 PE=2 SV=1	hypothetical protein GOBAR_AA36259 [Gossypium barbadense]	Molecular Function: nucleotide binding (GO:0000166);; Molecular Function: protein kinase activity (GO:0004672);; Cellular Component: membrane (GO:0016020);; Biological Process: phosphorylation (GO:0016310);;	--	--
Gnetum_montanum_newGene_859	0	0	0	1.13677	--	unknown [Picea sitchensis]	Biological Process: metal ion transport (GO:0030001);; Molecular Function: metal ion binding (GO:0046872);;	--	--
Gnetum_montanum_newGene_8614	0	0	0.863543	0	--	LOW QUALITY PROTEIN: MORC family CW-type zinc finger protein 2B [Morus notabilis]	--	--	--
Gnetum_montanum_newGene_8630	0	0	1.91269	0	--	--	--	--	--
Gnetum_montanum_newGene_8632	0	0	4.69104	1.23529	--	--	--	--	--
Gnetum_montanum_newGene_8635	0	0	11.0229	1.59985	--	--	--	--	--
Gnetum_montanum_newGene_8638	0	0	7.70607	10.1475	--	TMV resistance protein N-like [Cajanus cajan]	--	--	--
Gnetum_montanum_newGene_8647	0	0	0.896655	3.54346	Glutamate receptor 3.1 OS=Oryza sativa subsp. japonica OX=39947 GN=GLR3.1 PE=1 SV=1	hypothetical protein SELMODRAFT_166047 [Selaginella moellendorffii]	--	K05387|1.15198e-130|smo:SELMODRAFT_166047|K05387 glutamate receptor, ionotropic, plant | (RefSeq) hypothetical protein	--
Gnetum_montanum_newGene_8653	0	0	0	3.83523	--	--	--	--	--
Gnetum_montanum_newGene_8654	0	5.51773	0	0	--	hypothetical protein PHYPA_025413, partial [Physcomitrella patens]	--	--	--
Gnetum_montanum_newGene_8670	1.6829	53.693	2.85889	6.08011	(R,S)-reticuline 7-O-methyltransferase OS=Papaver somniferum OX=3469 GN=7OMT PE=1 SV=1	desmethylxanthohumol 6&apos;-O-methyltransferase-like [Carica papaya]	Molecular Function: transferase activity (GO:0016740);;	--	--
Gnetum_montanum_newGene_8672	0.413421	0	2.85238	0.349938	Probable LRR receptor-like serine/threonine-protein kinase At1g67720 OS=Arabidopsis thaliana OX=3702 GN=At1g67720 PE=2 SV=1	PREDICTED: uncharacterized protein At1g24485-like [Malus domestica]	--	--	--
Gnetum_montanum_newGene_8704	0	0	5.29454	4.29389	--	--	--	--	--
Gnetum_montanum_newGene_8709	0	0	2.94861	5.58877	Disease resistance protein TAO1 OS=Arabidopsis thaliana OX=3702 GN=TAO1 PE=4 SV=1	unknown [Picea sitchensis]	--	--	--
Gnetum_montanum_newGene_8717	0	0	1.71901	1.14689	LRR receptor-like serine/threonine-protein kinase FLS2 OS=Oryza sativa subsp. japonica OX=39947 GN=FLS2 PE=1 SV=1	hypothetical protein OsJ_33143 [Oryza sativa Japonica Group]	Molecular Function: transferase activity (GO:0016740);;	--	--
Gnetum_montanum_newGene_8726	0	0	2.28868	1.601	Uncharacterized mitochondrial protein AtMg00860 OS=Arabidopsis thaliana OX=3702 GN=AtMg00860 PE=4 SV=1	uncharacterized protein LOC110667198 [Hevea brasiliensis]	Molecular Function: binding (GO:0005488);; Biological Process: macromolecule metabolic process (GO:0043170);; Biological Process: primary metabolic process (GO:0044238);;	--	--
Gnetum_montanum_newGene_8735	0	0	1.74926	24.5005	Disease resistance-like protein CSA1 OS=Arabidopsis thaliana OX=3702 GN=CSA1 PE=4 SV=1	unknown [Picea sitchensis]	--	--	--
Gnetum_montanum_newGene_8743	0	0	1.84664	5.74284	TMV resistance protein N OS=Nicotiana glutinosa OX=35889 GN=N PE=1 SV=1	unknown [Picea sitchensis]	--	K03283|4.74878e-62|mtr:MTR_2g040370|K03283 heat shock 70kDa protein 1/8 | (RefSeq) animal HSPA9 nucleotide-binding domain protein	Spliceosome (ko03040);; Protein processing in endoplasmic reticulum (ko04141);; Endocytosis (ko04144)
Gnetum_montanum_newGene_8746	0	0.376254	8.06043	2.93954	Cyclin-A2-2 OS=Arabidopsis thaliana OX=3702 GN=CYCA2-2 PE=2 SV=1	hypothetical protein PHYPA_002409 [Physcomitrella patens]	Cellular Component: nucleus (GO:0005634);;	K06627|4.43577e-84|nnu:104607515|K06627 cyclin A | (RefSeq) putative cyclin-A3-1	--
Gnetum_montanum_newGene_8747	1.34288	4.5612	0.151063	0.061226	--	--	--	--	--
Gnetum_montanum_newGene_8749	0	0	0.715064	2.83163	Disease resistance protein TAO1 OS=Arabidopsis thaliana OX=3702 GN=TAO1 PE=4 SV=1	predicted protein [Physcomitrella patens]	--	--	--
Gnetum_montanum_newGene_875	0	0	0	9.13589	--	--	--	--	--
Gnetum_montanum_newGene_8753	0	0	0	2.40204	--	--	--	--	--
Gnetum_montanum_newGene_8754	52.3275	0.604141	1.37117	2.80537	Probable indole-3-acetic acid-amido synthetase GH3.4 OS=Oryza sativa subsp. japonica OX=39947 GN=GH3.4 PE=2 SV=1	auxin-induced GH3 protein [Pinus pinaster]	--	K14487|0|bdi:100841725|K14487 auxin responsive GH3 gene family | (RefSeq) probable indole-3-acetic acid-amido synthetase GH3.4	Plant hormone signal transduction (ko04075)
Gnetum_montanum_newGene_8757	0	0	0	4.25878	--	--	--	--	--
Gnetum_montanum_newGene_8763	7.11319	0.469127	5.71265	8.04888	UDP-glycosyltransferase 86A2 OS=Arabidopsis thaliana OX=3702 GN=UGT86A2 PE=2 SV=1	unknown [Picea sitchensis]	Molecular Function: transferase activity (GO:0016740);;	--	--
Gnetum_montanum_newGene_8764	67.8714	1.44074	5.74422	22.2542	Alpha-amylase type B isozyme OS=Hordeum vulgare OX=4513 GN=AMY1.2 PE=1 SV=3	unknown [Picea sitchensis]	Molecular Function: hydrolase activity (GO:0016787);;	K01176|1.35269e-131|pxb:103941903|K01176 alpha-amylase [EC:3.2.1.1] | (RefSeq) alpha-amylase-like	Starch and sucrose metabolism (ko00500)
Gnetum_montanum_newGene_8765	96.5102	6.40192	4.11987	36.1367	Alpha-amylase OS=Vigna mungo OX=3915 GN=AMY1.1 PE=2 SV=1	unknown [Picea sitchensis]	Molecular Function: hydrolase activity (GO:0016787);;	K01176|4.17109e-109|pxb:103941903|K01176 alpha-amylase [EC:3.2.1.1] | (RefSeq) alpha-amylase-like	Starch and sucrose metabolism (ko00500)
Gnetum_montanum_newGene_8767	0	0.132896	9.37096	1.48532	Deoxyuridine 5&apos;-triphosphate nucleotidohydrolase OS=Arabidopsis thaliana OX=3702 GN=DUT PE=1 SV=1	unknown [Picea sitchensis]	Molecular Function: magnesium ion binding (GO:0000287);; Molecular Function: dUTP diphosphatase activity (GO:0004170);; Cellular Component: cytosol (GO:0005829);; Biological Process: dUMP biosynthetic process (GO:0006226);; Biological Process: DNA repair (GO:0006281);; Molecular Function: identical protein binding (GO:0042802);; Biological Process: dUTP catabolic process (GO:0046081);;	K01520|1.55244e-44|cam:101492096|K01520 dUTP pyrophosphatase [EC:3.6.1.23] | (RefSeq) deoxyuridine 5'-triphosphate nucleotidohydrolase-like	Pyrimidine metabolism (ko00240)
Gnetum_montanum_newGene_8779	0	0	8.74106	0.240131	(R,S)-reticuline 7-O-methyltransferase OS=Papaver somniferum OX=3469 GN=7OMT PE=1 SV=1	hypothetical protein AQUCO_05400063v1 [Aquilegia coerulea]	Molecular Function: methyltransferase activity (GO:0008168);;	--	--
Gnetum_montanum_newGene_8781	0	0	0	37.7069	--	hypothetical protein CDL12_20355 [Handroanthus impetiginosus]	--	--	--
Gnetum_montanum_newGene_8786	0	0	0	1.62842	--	--	--	--	--
Gnetum_montanum_newGene_8791	0	0	2.636	0.059858	--	--	--	--	--
Gnetum_montanum_newGene_8805	0	0	1.46025	0	--	--	--	--	--
Gnetum_montanum_newGene_8823	0	0	0	28.4308	--	--	--	--	--
Gnetum_montanum_newGene_8832	0.298667	12.3149	0.545876	0.321169	Cysteine-rich receptor-like protein kinase 15 OS=Arabidopsis thaliana OX=3702 GN=CRK15 PE=2 SV=2	hypothetical protein AXX17_AT4G26940 [Arabidopsis thaliana]	Molecular Function: protein kinase activity (GO:0004672);; Cellular Component: membrane (GO:0016020);;	--	--
Gnetum_montanum_newGene_8839	5.62727	0	1.78811	0.403222	Putative receptor-like protein kinase At4g00960 OS=Arabidopsis thaliana OX=3702 GN=At4g00960 PE=3 SV=2	PREDICTED: cysteine-rich receptor-like protein kinase 15 isoform X1 [Ziziphus jujuba]	Molecular Function: protein serine/threonine kinase activity (GO:0004674);; Molecular Function: ATP binding (GO:0005524);; Cellular Component: plasma membrane (GO:0005886);; Biological Process: protein phosphorylation (GO:0006468);; Biological Process: defense response (GO:0006952);; Cellular Component: plasmodesma (GO:0009506);; Cellular Component: integral component of membrane (GO:0016021);;	K04733|1.29472e-57|pop:POPTR_0004s02330g|K04733 interleukin-1 receptor-associated kinase 4 [EC:2.7.11.1] | (RefSeq) POPTRDRAFT_856681; hypothetical protein	--
Gnetum_montanum_newGene_8843	0	0	0	0.959548	--	--	--	--	--
Gnetum_montanum_newGene_8867	63.9202	33.217	0	0	--	--	--	--	--
Gnetum_montanum_newGene_887	0	0	5.11679	7.55376	--	--	--	--	--
Gnetum_montanum_newGene_8881	40.4433	0	11.2312	0.454272	Putative leucine-rich repeat receptor-like serine/threonine-protein kinase At2g24130 OS=Arabidopsis thaliana OX=3702 GN=At2g24130 PE=3 SV=1	PREDICTED: putative leucine-rich repeat receptor-like serine/threonine-protein kinase At2g24130 [Daucus carota subsp. sativus]	--	--	--
Gnetum_montanum_newGene_8897	0	11.8984	3.14002	2.00598	Vacuolar fusion protein CCZ1 homolog B OS=Arabidopsis thaliana OX=3702 GN=CCZ1B PE=1 SV=1	vacuolar fusion protein CCZ1 homolog B-like isoform X2 [Manihot esculenta]	--	--	--
Gnetum_montanum_newGene_8903	0	0	1.19059	0.096779	--	--	--	--	--
Gnetum_montanum_newGene_8910	0	0	3.19965	3.59545	Putative receptor-like protein kinase At3g47110 OS=Arabidopsis thaliana OX=3702 GN=At3g47110 PE=3 SV=1	hypothetical protein B456_008G290200, partial [Gossypium raimondii]	Molecular Function: transferase activity (GO:0016740);;	--	--
Gnetum_montanum_newGene_8911	0	0	4.82722	5.41452	--	PREDICTED: putative leucine-rich repeat receptor-like serine/threonine-protein kinase At2g24130 [Nelumbo nucifera]	--	--	--
Gnetum_montanum_newGene_8934	0	0	1.34091	1.9479	--	--	--	--	--
Gnetum_montanum_newGene_8945	0	0	0	1.16098	--	--	--	--	--
Gnetum_montanum_newGene_8951	0	0	0.117304	0.969158	--	PREDICTED: UPF0481 protein At3g47200-like isoform X3 [Populus euphratica]	--	--	--
Gnetum_montanum_newGene_8960	0	0	15.4181	0	--	Bark storage protein A [Ananas comosus]	--	--	--
Gnetum_montanum_newGene_8962	19.6262	13.8893	2.72163	1.36488	Probable low-specificity L-threonine aldolase 1 OS=Arabidopsis thaliana OX=3702 GN=THA1 PE=1 SV=1	PREDICTED: probable low-specificity L-threonine aldolase 1 [Nelumbo nucifera]	Cellular Component: cytosol (GO:0005829);; Biological Process: glycine biosynthetic process (GO:0006545);; Biological Process: threonine catabolic process (GO:0006567);; Molecular Function: L-allo-threonine aldolase activity (GO:0008732);;	K01620|3.82513e-82|nnu:104589995|K01620 threonine aldolase [EC:4.1.2.48] | (RefSeq) probable low-specificity L-threonine aldolase 1	Glycine, serine and threonine metabolism (ko00260);; Biosynthesis of amino acids (ko01230)
Gnetum_montanum_newGene_8967	0	1.09062	22.8723	0.494072	Glutathione hydrolase 2 OS=Arabidopsis thaliana OX=3702 GN=GGT2 PE=2 SV=1	Gamma-glutamyltranspeptidase 1 [Apostasia shenzhenica]	Molecular Function: obsolete gamma-glutamyltransferase activity (GO:0003840);; Molecular Function: L-alanine:2-oxoglutarate aminotransferase activity (GO:0004021);; Cellular Component: peroxisome (GO:0005777);; Cellular Component: cytosol (GO:0005829);; Cellular Component: plasma membrane (GO:0005886);; Biological Process: glutathione catabolic process (GO:0006751);; Molecular Function: alanine-g…	K18592|4.72943e-99|crb:CARUB_v10007420mg|K18592 gamma-glutamyltranspeptidase / glutathione hydrolase / leukotriene-C4 hydrolase [EC:2.3.2.2 3.4.19.13 3.4.19.14] | (RefSeq) hypothetical protein	Taurine and hypotaurine metabolism (ko00430);; Cyanoamino acid metabolism (ko00460);; Glutathione metabolism (ko00480);; Arachidonic acid metabolism (ko00590)
Gnetum_montanum_newGene_8968	0	4.68326	18.0769	0.152223	Glutathione hydrolase 1 OS=Arabidopsis thaliana OX=3702 GN=GGT1 PE=2 SV=1	hypothetical protein PAHAL_G00458 [Panicum hallii]	Cellular Component: mitochondrion (GO:0005739);;	K18592|1.68354e-69|gra:105802287|K18592 gamma-glutamyltranspeptidase / glutathione hydrolase / leukotriene-C4 hydrolase [EC:2.3.2.2 3.4.19.13 3.4.19.14] | (RefSeq) gamma-glutamyltranspeptidase 1-like	Taurine and hypotaurine metabolism (ko00430);; Cyanoamino acid metabolism (ko00460);; Glutathione metabolism (ko00480);; Arachidonic acid metabolism (ko00590)
Gnetum_montanum_newGene_897	0	0	0.713109	3.58609	LRR receptor-like serine/threonine-protein kinase FLS2 OS=Arabidopsis thaliana OX=3702 GN=FLS2 PE=1 SV=1	putative receptor-like protein kinase At3g47110 [Hevea brasiliensis]	--	--	--
Gnetum_montanum_newGene_8979	0.21934	0.139576	1.36067	0.66858	LRR receptor-like serine/threonine-protein kinase FLS2 OS=Arabidopsis thaliana OX=3702 GN=FLS2 PE=1 SV=1	PREDICTED: putative leucine-rich repeat receptor-like serine/threonine-protein kinase At2g24130 [Ricinus communis]	--	--	--
Gnetum_montanum_newGene_899	1.22523	3.95281	0.610582	0	Probable LRR receptor-like serine/threonine-protein kinase At5g48740 OS=Arabidopsis thaliana OX=3702 GN=At5g48740 PE=2 SV=1	unknown [Picea sitchensis]	--	--	--
Gnetum_montanum_newGene_8991	0	0	7.48127	0.014026	LRR receptor-like serine/threonine-protein kinase FLS2 OS=Arabidopsis thaliana OX=3702 GN=FLS2 PE=1 SV=1	probable LRR receptor-like serine/threonine-protein kinase At3g47570 [Dendrobium catenatum]	--	--	--
Gnetum_montanum_newGene_9017	0	0	11.9181	30.6943	--	--	--	--	--
Gnetum_montanum_newGene_9018	0	0	8.25188	1.5752	--	--	--	--	--
Gnetum_montanum_newGene_9019	0.012508	0	5.79743	2.96913	DAG protein, chloroplastic OS=Antirrhinum majus OX=4151 GN=DAG PE=2 SV=1	LOW QUALITY PROTEIN: uncharacterized protein LOC105647934, partial [Jatropha curcas]	--	--	--
Gnetum_montanum_newGene_9021	4.15986	13.2741	0	0	--	--	--	--	--
Gnetum_montanum_newGene_9028	0	0	1.8018	0.045837	--	--	--	--	--
Gnetum_montanum_newGene_9033	0	0	0	2.15442	Jacalin-related lectin 3 OS=Arabidopsis thaliana OX=3702 GN=JAL3 PE=2 SV=1	jacalin-related lectin 3-like [Cucurbita maxima]	--	--	--
Gnetum_montanum_newGene_9056	0	0	0	2.38183	--	--	--	--	--
Gnetum_montanum_newGene_9058	0	0	21.643	5.68867	--	--	--	--	--
Gnetum_montanum_newGene_9060	12.5732	1.62371	0	0	Cytochrome P450 750A1 OS=Pinus taeda OX=3352 GN=CYP750A1 PE=2 SV=1	hypothetical protein 0_8472_01, partial [Pinus radiata]	Cellular Component: membrane (GO:0016020);; Molecular Function: oxidoreductase activity (GO:0016491);; Molecular Function: metal ion binding (GO:0046872);;	K00512|3.83027e-32|jcu:105644353|K00512 steroid 17alpha-monooxygenase / 17alpha-hydroxyprogesterone deacetylase [EC:1.14.14.19 1.14.14.32] | (RefSeq) cytochrome P450 CYP82D47-like	--
Gnetum_montanum_newGene_9061	2.46427	0.952116	4.1721	0.408911	Cytochrome P450 71A25 OS=Arabidopsis thaliana OX=3702 GN=CYP71A25 PE=2 SV=1	hypothetical protein AMTR_s00174p00032480, partial [Amborella trichopoda]	Molecular Function: binding (GO:0005488);; Molecular Function: oxidoreductase activity (GO:0016491);;	K20617|4.99821e-22|atr:18442732|K20617 cytochrome P450 family 71 subfamily A | (RefSeq) cytochrome P450 71A1	--
Gnetum_montanum_newGene_9064	0	0	0	19.0663	Rapid alkalinization factor OS=Nicotiana tabacum OX=4097 GN=RALF PE=1 SV=1	protein RALF-like 33 [Morus notabilis]	--	--	--
Gnetum_montanum_newGene_9065	8.68584	0	0	0.084866	--	unknown [Picea sitchensis]	--	--	--
Gnetum_montanum_newGene_9076	0	0	5.3917	0.225286	TMV resistance protein N OS=Nicotiana glutinosa OX=35889 GN=N PE=1 SV=1	toll/interleukin-1 receptor-like protein [Vigna radiata var. radiata]	Molecular Function: nucleotide binding (GO:0000166);;	--	--
Gnetum_montanum_newGene_9078	0	0	5.98169	0.056796	--	--	--	--	--
Gnetum_montanum_newGene_909	18.2682	0	0.401632	0.450215	--	--	--	--	--
Gnetum_montanum_newGene_9103	0	0	2.59104	1.08044	Disease resistance protein TAO1 OS=Arabidopsis thaliana OX=3702 GN=TAO1 PE=4 SV=1	PREDICTED: disease resistance protein TAO1-like [Eucalyptus grandis]	--	--	--
Gnetum_montanum_newGene_9123	0	0	4.12281	6.35385	--	--	--	--	--
Gnetum_montanum_newGene_9124	0	0	0	1.60321	--	--	--	--	--
Gnetum_montanum_newGene_9146	0	0	10.3241	0	Dof zinc finger protein DOF3.5 OS=Arabidopsis thaliana OX=3702 GN=DOF3.5 PE=3 SV=1	--	--	--	--
Gnetum_montanum_newGene_9155	0	0	9.49952	8.71661	Disease resistance protein TAO1 OS=Arabidopsis thaliana OX=3702 GN=TAO1 PE=4 SV=1	unknown [Picea sitchensis]	--	--	--
Gnetum_montanum_newGene_9156	0	0	0.405975	2.94678	Pathogenesis-related protein OS=Juniperus ashei OX=13101 PE=1 SV=1	Thaumatin-like protein [Pseudotsuga menziesii]	Cellular Component: membrane (GO:0016020);;	--	--
Gnetum_montanum_newGene_9158	0.063594	0.077975	165.535	36.429	Desmethylxanthohumol 6&apos;-O-methyltransferase OS=Humulus lupulus OX=3486 GN=OMT1 PE=1 SV=1	hydroxycinnamic acids/hydroxycinnamoyl CoA esters OMT [Pinus sylvestris]	Molecular Function: methyltransferase activity (GO:0008168);;	--	--
Gnetum_montanum_newGene_9175	0	0	2.87669	0.417861	--	--	--	--	--
Gnetum_montanum_newGene_9176	0	0	9.60046	4.71497	--	--	--	--	--
Gnetum_montanum_newGene_9189	0	0	0	1.30298	--	--	--	--	--
Gnetum_montanum_newGene_919	0	1.0243	0.682021	0	TMV resistance protein N OS=Nicotiana glutinosa OX=35889 GN=N PE=1 SV=1	TMV resistance protein N [Citrus clementina]	--	--	--
Gnetum_montanum_newGene_920	0	0.895271	1.06411	0.358175	Disease resistance protein TAO1 OS=Arabidopsis thaliana OX=3702 GN=TAO1 PE=4 SV=1	LOW QUALITY PROTEIN: hypothetical protein POPTR_T048300v3 [Populus trichocarpa]	--	--	--
Gnetum_montanum_newGene_9212	28.1342	6.85278	3.91786	8.74555	Cytochrome P450 750A1 OS=Pinus taeda OX=3352 GN=CYP750A1 PE=2 SV=1	unknown [Picea sitchensis]	Molecular Function: oxidoreductase activity (GO:0016491);;	K05280|1.19441e-67|pxb:103930751|K05280 flavonoid 3'-monooxygenase [EC:1.14.13.21] | (RefSeq) flavonoid 3'-monooxygenase	Flavonoid biosynthesis (ko00941);; Flavone and flavonol biosynthesis (ko00944)
Gnetum_montanum_newGene_9213	116.568	10.7529	44.9133	19.6852	Cytochrome P450 750A1 OS=Pinus taeda OX=3352 GN=CYP750A1 PE=2 SV=1	unknown [Picea sitchensis]	--	K05280|4.25548e-78|bna:106419056|K05280 flavonoid 3'-monooxygenase [EC:1.14.13.21] | (RefSeq) BnF3'H-1; flavonoid 3'-monooxygenase	Flavonoid biosynthesis (ko00941);; Flavone and flavonol biosynthesis (ko00944)
Gnetum_montanum_newGene_9214	3.33402	0.869746	12.3076	2.09056	Cytochrome P450 750A1 OS=Pinus taeda OX=3352 GN=CYP750A1 PE=2 SV=1	unknown [Picea sitchensis]	--	--	--
Gnetum_montanum_newGene_9216	5.22655	5.87202	0	0	Cytochrome P450 750A1 OS=Pinus taeda OX=3352 GN=CYP750A1 PE=2 SV=1	RecName: Full=Cytochrome P450 750A1; AltName: Full=Cytochrome P450 CYPC	--	K07408|1.0883e-06|sita:101775282|K07408 cytochrome P450 family 1 subfamily A polypeptide 1 [EC:1.14.14.1] | (RefSeq) cytochrome P450 71A1-like	--
Gnetum_montanum_newGene_9225	0	0	0.107315	2.06146	Receptor-like protein kinase 2 OS=Arabidopsis thaliana OX=3702 GN=RCH2 PE=1 SV=1	putative leucine-rich repeat receptor-like serine/threonine-protein kinase At2g24130 [Dendrobium catenatum]	--	--	--
Gnetum_montanum_newGene_9226	0	0	0	1.52701	Probable inactive leucine-rich repeat receptor kinase XIAO OS=Oryza sativa subsp. japonica OX=39947 GN=XIAO PE=2 SV=1	PREDICTED: probable LRR receptor-like serine/threonine-protein kinase At3g47570 [Phoenix dactylifera]	--	--	--
Gnetum_montanum_newGene_9251	0	0	1.97404	6.58703	Disease resistance protein TAO1 OS=Arabidopsis thaliana OX=3702 GN=TAO1 PE=4 SV=1	hypothetical protein AXG93_402s1420 [Marchantia polymorpha subsp. ruderalis]	--	--	--
Gnetum_montanum_newGene_9254	0	0.189973	5.36431	9.43382	G-type lectin S-receptor-like serine/threonine-protein kinase At1g61500 OS=Arabidopsis thaliana OX=3702 GN=At1g61500 PE=2 SV=2	hypothetical protein AQUCO_09100061v1 [Aquilegia coerulea]	Biological Process: MAPK cascade (GO:0000165);; Molecular Function: protein serine/threonine kinase activity (GO:0004674);; Cellular Component: membrane (GO:0016020);;	K04733|1.17978e-79|atr:18421962|K04733 interleukin-1 receptor-associated kinase 4 [EC:2.7.11.1] | (RefSeq) putative receptor-like protein kinase At4g00960	--	SI system
Gnetum_montanum_newGene_9257	0.493489	0.22066	2.11977	0	Nuclear pore complex protein NUP160 OS=Arabidopsis thaliana OX=3702 GN=NUP160 PE=1 SV=2	nuclear pore complex protein NUP160 isoform X3 [Amborella trichopoda]	--	K14303|5.90299e-13|atr:18441603|K14303 nuclear pore complex protein Nup160 | (RefSeq) nuclear pore complex protein NUP160	RNA transport (ko03013)
Gnetum_montanum_newGene_9271	6.72171	9.30523	1.04653	0	--	hypothetical protein AMTR_s00106p00107190 [Amborella trichopoda]	Cellular Component: nucleus (GO:0005634);; Biological Process: ribosome biogenesis (GO:0042254);;	K14569|4.97311e-47|atr:18428800|K14569 ribosome biogenesis protein BMS1 | (RefSeq) ribosome biogenesis protein BMS1 homolog	Ribosome biogenesis in eukaryotes (ko03008)
Gnetum_montanum_newGene_9272	7.50459	0.967827	3.73395	15.6253	Probable alpha-glucosidase Os06g0675700 OS=Oryza sativa subsp. japonica OX=39947 GN=Os06g0675700 PE=1 SV=1	hypothetical protein OsJ_22352 [Oryza sativa Japonica Group]	Biological Process: maltose metabolic process (GO:0000023);; Molecular Function: alpha-1,4-glucosidase activity (GO:0004558);; Cellular Component: vacuole (GO:0005773);; Cellular Component: plant-type cell wall (GO:0009505);; Molecular Function: carbohydrate binding (GO:0030246);; Molecular Function: maltose alpha-glucosidase activity (GO:0032450);; Cellular Component: apoplast (GO:0048046);;	K01187|1.61731e-41|osa:4341833|K01187 alpha-glucosidase [EC:3.2.1.20] | (RefSeq) probable alpha-glucosidase Os06g0675700	Galactose metabolism (ko00052);; Starch and sucrose metabolism (ko00500)
Gnetum_montanum_newGene_9292	18.5026	12.9375	4.2201	0.401131	--	unknown [Picea sitchensis]	--	--	--
Gnetum_montanum_newGene_9342	0	0	19.823	9.80823	--	--	--	--	--
Gnetum_montanum_newGene_9354	0.952032	0	14.1818	0.341253	--	--	--	--	--
Gnetum_montanum_newGene_9362	20.3971	2.16327	0	0.340814	--	unknown [Picea sitchensis]	Molecular Function: aminoacyl-tRNA editing activity (GO:0002161);; Biological Process: regulation of translational fidelity (GO:0006450);;	--	--
Gnetum_montanum_newGene_9365	0	155.26	66.2099	43.2835	Polyubiquitin 11 OS=Arabidopsis thaliana OX=3702 GN=UBQ11 PE=2 SV=1	polyubiquitin, partial [Wolffia australiana]	Cellular Component: nucleolus (GO:0005730);; Cellular Component: vacuole (GO:0005773);; Biological Process: cellular protein modification process (GO:0006464);; Biological Process: ubiquitin-dependent protein catabolic process (GO:0006511);; Biological Process: aging (GO:0007568);; Biological Process: response to salicylic acid (GO:0009751);; Cellular Component: cytosolic large ribosomal subunit …	K08770|7.08851e-161|mtr:MTR_7g116360|K08770 ubiquitin C | (RefSeq) polyubiquitin 3	--
Gnetum_montanum_newGene_9367	0	0	4.47504	18.5217	Pyrophosphate-energized membrane proton pump 3 OS=Arabidopsis thaliana OX=3702 GN=AVPL2 PE=3 SV=1	pyrophosphate-energized membrane proton pump 2 isoform X3 [Amborella trichopoda]	--	--	--
Gnetum_montanum_newGene_9374	0	0	1.11464	0	--	beta-carotene isomerase D27 [Arabidopsis thaliana]	Cellular Component: chloroplast thylakoid (GO:0009534);; Cellular Component: chloroplast envelope (GO:0009941);;	--	--
Gnetum_montanum_newGene_9381	0	0	0	1.96426	--	--	--	--	--
Gnetum_montanum_newGene_9420	0	0	91.7718	17.6633	--	--	--	--	--
Gnetum_montanum_newGene_9427	4.65824	4.26247	0	5.21408	Chaperone protein dnaJ 13 OS=Arabidopsis thaliana OX=3702 GN=ATJ13 PE=1 SV=2	hypothetical protein AXG93_2528s2060 [Marchantia polymorpha subsp. ruderalis]	Cellular Component: membrane (GO:0016020);;	K09531|7.35943e-42|ppp:PHYPADRAFT_191263|K09531 DnaJ homolog subfamily C member 11 | (RefSeq) hypothetical protein	--
Gnetum_montanum_newGene_943	0.082926	0	3.24967	0.701063	--	PREDICTED: carnosine N-methyltransferase-like [Nicotiana tomentosiformis]	Cellular Component: integral component of membrane (GO:0016021);;	--	--
Gnetum_montanum_newGene_9520	36.7329	1.39972	0.27458	0.276747	Protein PAT1 homolog OS=Arabidopsis thaliana OX=3702 GN=PAT1 PE=1 SV=1	LOW QUALITY PROTEIN: protein PAT1 homolog 1-like [Ananas comosus]	Biological Process: cellular process (GO:0009987);;	K12617|4.16024e-19|nnu:104587871|K12617 DNA topoisomerase 2-associated protein PAT1 | (RefSeq) protein PAT1 homolog 1-like	RNA degradation (ko03018)
Gnetum_montanum_newGene_9536	0	0	34.3473	2.30588	--	--	--	--	--
Gnetum_montanum_newGene_9544	0.318145	0	0.985175	0	--	--	--	--	--
Gnetum_montanum_newGene_9570	0	0	1.06728	0	--	--	--	--	--
Gnetum_montanum_newGene_960	0	0	2.27242	0.295516	--	--	--	--	--
Gnetum_montanum_newGene_9605	0	0	5.23923	0	--	--	--	--	--
Gnetum_montanum_newGene_9620	17.475	3.99386	0	0.048101	Pyridoxine/pyridoxamine 5&apos;-phosphate oxidase 2 OS=Arabidopsis thaliana OX=3702 GN=PPOX2 PE=1 SV=2	pyridoxine/pyridoxamine 5&apos;-phosphate oxidase 2 isoform X3 [Amborella trichopoda]	Molecular Function: pyridoxamine-phosphate oxidase activity (GO:0004733);; Biological Process: pyridoxal 5'-phosphate salvage (GO:0009443);; Molecular Function: FMN binding (GO:0010181);; Biological Process: oxidation-reduction process (GO:0055114);;	--	--
Gnetum_montanum_newGene_9645	2.59927	0	0.214306	0.147858	--	hypothetical protein CDL12_21567 [Handroanthus impetiginosus]	--	--	--
Gnetum_montanum_newGene_9647	4.53105	0	15.0522	11.6076	--	--	--	--	--
Gnetum_montanum_newGene_9651	0	5.47571	0	0	--	--	--	--	--
Gnetum_montanum_newGene_9662	0	0	0	5.6827	Rapid alkalinization factor OS=Nicotiana tabacum OX=4097 GN=RALF PE=1 SV=1	hypothetical protein AALP_AA1G329500 [Arabis alpina]	--	--	--
Gnetum_montanum_newGene_967	0	0	4.20959	3.28059	--	unknown [Picea sitchensis]	--	--	--
Gnetum_montanum_newGene_9677	5.26636	8.24956	6.17647	0.194266	Trihelix transcription factor GT-2 OS=Arabidopsis thaliana OX=3702 GN=GT-2 PE=2 SV=1	PREDICTED: trihelix transcription factor GT-2-like [Populus euphratica]	--	--	--
Gnetum_montanum_newGene_9678	4.85443	3.89914	0.462141	0	--	--	--	--	--
Gnetum_montanum_newGene_968	9.64713	0	0	0	Histone acetyltransferase MCC1 OS=Arabidopsis thaliana OX=3702 GN=MCC1 PE=2 SV=1	GNAT domain [Macleaya cordata]	--	K21121|1.35978e-31|adu:107477364|K21121 N-alpha-acetyltransferase 60 [EC:2.3.1.259] | (RefSeq) histone acetyltransferase MCC1-like	--
Gnetum_montanum_newGene_9727	0	0	0	1.52471	--	--	--	--	--
Gnetum_montanum_newGene_9738	0	0	2.02429	1.35582	--	--	--	--	--
Gnetum_montanum_newGene_9754	0	0	1.79948	0.089627	--	ankyrin repeat-containing protein At5g02620 [Prunus persica]	--	--	--
Gnetum_montanum_newGene_980	0	0	1.97449	0	--	--	--	--	--
Gnetum_montanum_newGene_9800	0	0	0.023913	1.11908	--	--	--	--	--
Gnetum_montanum_newGene_9803	0.651754	0.287207	0.982738	0.197973	Probable LRR receptor-like serine/threonine-protein kinase At3g47570 OS=Arabidopsis thaliana OX=3702 GN=At3g47570 PE=2 SV=1	PREDICTED: putative leucine-rich repeat receptor-like serine/threonine-protein kinase At2g24130 [Ricinus communis]	--	--	--
Gnetum_montanum_newGene_9822	0	0	1.64051	0.171522	--	--	--	--	--
Gnetum_montanum_newGene_9824	0	0	0.856705	0.089991	--	--	--	--	--
Gnetum_montanum_newGene_9827	1.82414	0	12.7008	6.25431	--	PREDICTED: uncharacterized protein LOC104591487 [Nelumbo nucifera]	--	--	--
Gnetum_montanum_newGene_9834	0	0	37.4032	23.5858	--	--	--	--	--
Gnetum_montanum_newGene_9854	3.52852	0.213332	25.0969	20.8038	--	--	--	--	--
Gnetum_montanum_newGene_9875	0	0	0.746983	0	--	hypothetical protein OsI_27147 [Oryza sativa Indica Group]	--	--	--
Gnetum_montanum_newGene_9892	2.16026	0.846467	0	4.688	Serine/threonine-protein kinase PCRK1 OS=Arabidopsis thaliana OX=3702 GN=PCRK1 PE=1 SV=1	putative receptor-like protein kinase [Ananas comosus]	--	--	--
Gnetum_montanum_newGene_9895	0	0.057185	1.83615	3.81141	Putative receptor-like protein kinase At3g47110 OS=Arabidopsis thaliana OX=3702 GN=At3g47110 PE=3 SV=1	hypothetical protein B456_008G290200, partial [Gossypium raimondii]	Molecular Function: transferase activity (GO:0016740);;	--	--
Gnetum_montanum_newGene_9921	0	0	101.475	121.786	--	--	--	--	--
Gnetum_montanum_newGene_9931	0	0	27.2934	29.4376	--	--	--	--	--
Gnetum_montanum_newGene_9932	1.24618	0	32.602	15.2175	--	--	--	--	--
Gnetum_montanum_newGene_9938	0	0	0	0.769487	--	--	--	--	--
Gnetum_montanum_newGene_9948	0	0	0	42.3589	--	--	--	--	--
Gnetum_montanum_newGene_9956	0	0	1.73541	0	Probable indole-3-acetic acid-amido synthetase GH3.1 OS=Oryza sativa subsp. japonica OX=39947 GN=GH3.1 PE=2 SV=1	PREDICTED: indole-3-acetic acid-amido synthetase GH3.6-like [Daucus carota subsp. sativus]	--	K14487|6.35799e-39|gmx:100791987|K14487 auxin responsive GH3 gene family | (RefSeq) indole-3-acetic acid-amido synthetase GH3.6-like	Plant hormone signal transduction (ko04075)
Gnetum_montanum_newGene_9961	0	0	92.3918	11.5649	Probable disease resistance protein At5g66910 OS=Arabidopsis thaliana OX=3702 GN=At5g66910 PE=2 SV=1	NBS/LRR, partial [Pinus taeda]	--	--	--
Gnetum_montanum_newGene_9962	0	0	1.02587	0.092911	Receptor-like protein kinase 2 OS=Arabidopsis thaliana OX=3702 GN=RCH2 PE=1 SV=1	hypothetical protein T459_13812 [Capsicum annuum]	--	K13420|1.50133e-46|gra:105786670|K13420 LRR receptor-like serine/threonine-protein kinase FLS2 [EC:2.7.11.1] | (RefSeq) putative receptor-like protein kinase At3g47110	--
Gnetum_montanum_newGene_9967	0	0	0.109759	29.5497	--	--	--	--	--
Gnetum_montanum_newGene_9970	0	0	0	26.2853	--	--	--	--	--
Gnetum_montanum_newGene_9989	0	0	5.28628	1.5498	Mitochondrial pyruvate carrier 1 OS=Arabidopsis thaliana OX=3702 GN=MPC1 PE=3 SV=1	hypothetical protein MA16_Dca021138 [Dendrobium catenatum]	Cellular Component: mitochondrial inner membrane (GO:0005743);; Biological Process: mitochondrial pyruvate transport (GO:0006850);; Cellular Component: integral component of membrane (GO:0016021);;	--	--
Gnetum_montanum_newGene_9993	0	0	14.6606	15.4355	Laccase-2 OS=Oryza sativa subsp. japonica OX=39947 GN=LAC2 PE=2 SV=1	laccase [Pinus taeda]	Molecular Function: copper ion binding (GO:0005507);; Cellular Component: integral component of membrane (GO:0016021);; Biological Process: lignin catabolic process (GO:0046274);; Cellular Component: apoplast (GO:0048046);; Molecular Function: hydroquinone:oxygen oxidoreductase activity (GO:0052716);; Biological Process: oxidation-reduction process (GO:0055114);;	K05909|7.47979e-73|pda:103698363|K05909 laccase [EC:1.10.3.2] | (RefSeq) laccase-10-like	--
TnC225292734g01	6.21902	1.23937	5.35223	0.451102	Class V chitinase OS=Arabidopsis thaliana OX=3702 GN=ChiC PE=1 SV=1	PREDICTED: acidic mammalian chitinase-like [Juglans regia]	Biological Process: metabolic process (GO:0008152);; Molecular Function: hydrolase activity, acting on glycosyl bonds (GO:0016798);;	K01183|5.54766e-41|csv:101214415|K01183 chitinase [EC:3.2.1.14] | (RefSeq) acidic mammalian chitinase-like	Amino sugar and nucleotide sugar metabolism (ko00520)
TnC225304994g01	2.67231	1.53491	5673.17	5412.54	Non-specific lipid-transfer protein 2 OS=Sorghum bicolor OX=4558 GN=LTP2 PE=3 SV=1	hypothetical protein CDL12_05930 [Handroanthus impetiginosus]	--	--	--
TnC225622782g01	0	0	236.15	279.837	--	S-adenosyl-l-methionine decarboxylase leader peptide [Macleaya cordata]	--	--	--
TnS000000277g01	0	0	0	2.27495	Crocetin glucosyltransferase, chloroplastic OS=Gardenia jasminoides OX=114476 GN=UGT75L6 PE=1 SV=1	unknown [Picea sitchensis]	Molecular Function: transferase activity (GO:0016740);;	K13692|6.52234e-67|pop:POPTR_0009s09840g|K13692 UDP-glucose:(indol-3-yl)acetate beta-D-glucosyltransferase [EC:2.4.1.121] | (RefSeq) POPTRDRAFT_767628; putative glucosyltransferase family protein	--
TnS000000333g02	10.6946	6.13572	22.7826	6.69953	--	unknown [Picea sitchensis]	--	--	--
TnS000000969g01	0.416125	4.44536	0	1.1082	NADP-dependent alkenal double bond reductase P2 OS=Arabidopsis thaliana OX=3702 GN=P2 PE=2 SV=2	unknown [Picea sitchensis]	Cellular Component: cytosol (GO:0005829);; Cellular Component: plasma membrane (GO:0005886);; Biological Process: response to oxidative stress (GO:0006979);; Molecular Function: zinc ion binding (GO:0008270);; Molecular Function: 2-alkenal reductase [NAD(P)] activity (GO:0032440);; Biological Process: oxidation-reduction process (GO:0055114);;	K08070|1.26894e-76|ath:AT5G16980|K08070 2-alkenal reductase [EC:1.3.1.74] | (RefSeq) Zinc-binding dehydrogenase family protein	--
TnS000001073g01	0.895314	0	2.90278	0.177197	PsbP domain-containing protein 6, chloroplastic OS=Arabidopsis thaliana OX=3702 GN=PPD6 PE=1 SV=1	uncharacterized LOC100278794 [Zea mays]	Molecular Function: calcium ion binding (GO:0005509);; Cellular Component: chloroplast thylakoid (GO:0009534);; Cellular Component: chloroplast stroma (GO:0009570);; Cellular Component: photosystem II oxygen evolving complex (GO:0009654);; Biological Process: photosynthesis (GO:0015979);; Cellular Component: extrinsic component of membrane (GO:0019898);; Cellular Component: thylakoid lumen (GO:00…	--	--
TnS000001073g03	4.42852	18.0449	23.2453	11.4689	4-coumarate--CoA ligase 2 OS=Glycine max OX=3847 PE=2 SV=2	4-coumarate:CoA ligase [Pinus taeda]	Biological Process: metabolic process (GO:0008152);; Molecular Function: oxidoreductase activity (GO:0016491);;	K01904|0|cit:102611686|K01904 4-coumarate--CoA ligase [EC:6.2.1.12] | (RefSeq) 4-coumarate--CoA ligase 2-like	Ubiquinone and other terpenoid-quinone biosynthesis (ko00130);; Phenylalanine metabolism (ko00360);; Phenylpropanoid biosynthesis (ko00940)
TnS000001073g06	32.9613	49.9409	34.7431	117.999	Non-specific phospholipase C2 OS=Arabidopsis thaliana OX=3702 GN=NPC2 PE=2 SV=1	PREDICTED: non-specific phospholipase C2 [Elaeis guineensis]	Molecular Function: catalytic activity (GO:0003824);;	K01114|0|egu:105057602|K01114 phospholipase C [EC:3.1.4.3] | (RefSeq) non-specific phospholipase C2	Inositol phosphate metabolism (ko00562);; Glycerophospholipid metabolism (ko00564);; Ether lipid metabolism (ko00565)
TnS000001209g01	1.50158	1.30241	11.7585	2.09256	--	--	--	--	--
TnS000001245g02	0	0	0.426901	8.09167	Protein NRT1/ PTR FAMILY 2.13 OS=Arabidopsis thaliana OX=3702 GN=NPF2.13 PE=1 SV=1	NPF family transporter [Pinus pinaster]	Cellular Component: membrane (GO:0016020);;	--	--
TnS000001363g01	0	0	153.263	84.1822	--	--	--	--	--
TnS000001435g03	15.1897	61.8378	170.329	119.433	--	--	--	--	--
TnS000001583g03	0	0	1.05448	0	Uncharacterized protein At4g26485 OS=Arabidopsis thaliana OX=3702 GN=At4g26485 PE=4 SV=1	PREDICTED: uncharacterized protein At4g26485 [Eucalyptus grandis]	--	K19307|5.36633e-58|egr:104430731|K19307 25S rRNA (uracil2634-N3)-methyltransferase [EC:2.1.1.313] | (RefSeq) uncharacterized protein At4g26485	--
TnS000001849g03	0	0	3.68734	1.69656	--	--	--	--	--
TnS000001873g01	0.122461	0	1.55914	0.132571	--	--	--	--	--
TnS000001873g02	5.59863	9.38738	16.0983	3.58674	--	PREDICTED: uncharacterized protein LOC104587662 [Nelumbo nucifera]	Cellular Component: integral component of membrane (GO:0016021);; Molecular Function: heat shock protein binding (GO:0031072);; Molecular Function: unfolded protein binding (GO:0051082);;	--	--
TnS000002025g01	42.0848	24.6847	4.68474	21.9861	Leucoanthocyanidin reductase OS=Desmodium uncinatum OX=225101 GN=LAR PE=1 SV=1	leucoanthocyanidin reductase 1 [Picea abies]	Molecular Function: oxidoreductase activity (GO:0016491);;	K13081|4.44306e-88|cit:102621411|K13081 leucoanthocyanidin reductase [EC:1.17.1.3] | (RefSeq) leucoanthocyanidin reductase-like	Flavonoid biosynthesis (ko00941)
TnS000002025g04	32.7789	7.66372	2.49896	6.18875	Leucoanthocyanidin reductase OS=Desmodium uncinatum OX=225101 GN=LAR PE=1 SV=1	TPA: leucoanthocyanidin reductase [Pinus taeda]	Molecular Function: oxidoreductase activity (GO:0016491);;	K13081|3.21895e-103|nnu:104601230|K13081 leucoanthocyanidin reductase [EC:1.17.1.3] | (RefSeq) leucoanthocyanidin reductase-like	Flavonoid biosynthesis (ko00941)
TnS000002309g03	0	0	0.71564	3.34584	Protein STRUBBELIG-RECEPTOR FAMILY 4 OS=Arabidopsis thaliana OX=3702 GN=SRF4 PE=2 SV=1	unnamed protein product [Coffea canephora]	Cellular Component: membrane (GO:0016020);;	--	--
TnS000002373g05	7.61853	0.791185	5.66221	7.29172	Receptor-like protein kinase HSL1 OS=Arabidopsis thaliana OX=3702 GN=HSL1 PE=2 SV=1	clavata 1-like protein [Pinus pinaster]	Molecular Function: nucleotide binding (GO:0000166);; Molecular Function: protein kinase activity (GO:0004672);; Biological Process: protein phosphorylation (GO:0006468);; Cellular Component: membrane (GO:0016020);;	--	--
TnS000002463g01	0.031966	0.064686	6.49721	5.07731	Receptor protein kinase TMK1 OS=Arabidopsis thaliana OX=3702 GN=TMK1 PE=1 SV=1	PREDICTED: receptor protein kinase TMK1 [Oryza sativa Japonica Group]	Molecular Function: protein serine/threonine kinase activity (GO:0004674);; Molecular Function: ATP binding (GO:0005524);; Cellular Component: mitochondrion (GO:0005739);; Biological Process: protein phosphorylation (GO:0006468);; Cellular Component: membrane (GO:0016020);;	K00924|0|osa:4333912|K00924 [EC:2.7.1.-] | (RefSeq) receptor protein kinase TMK1	--
TnS000002463g02	7.58637	1.57048	3.64089	3.52219	Probable zinc metalloprotease EGY3, chloroplastic OS=Oryza sativa subsp. japonica OX=39947 GN=EGY3 PE=2 SV=1	LOW QUALITY PROTEIN: probable zinc metallopeptidase EGY3, chloroplastic [Carica papaya]	Molecular Function: aminopeptidase activity (GO:0004177);; Biological Process: proteolysis (GO:0006508);; Cellular Component: integral component of membrane (GO:0016021);;	--	--
TnS000002531g01	0	0.14605	1.08741	5.81914	Glutathione S-transferase U17 OS=Arabidopsis thaliana OX=3702 GN=GSTU17 PE=2 SV=1	PREDICTED: glutathione S-transferase U17-like [Nicotiana sylvestris]	Molecular Function: glutathione transferase activity (GO:0004364);; Cellular Component: cytoplasm (GO:0005737);; Biological Process: glutathione metabolic process (GO:0006749);; Biological Process: toxin catabolic process (GO:0009407);;	K00799|1.40468e-42|sot:102606128|K00799 glutathione S-transferase [EC:2.5.1.18] | (RefSeq) glutathione S-transferase U17-like	Glutathione metabolism (ko00480)
TnS000002575g07	30.3741	11.7102	10.3805	3.35381	Cellulose synthase-like protein H1 OS=Oryza sativa subsp. japonica OX=39947 GN=CSLH1 PE=2 SV=2	unknown [Picea sitchensis]	--	--	--
TnS000002575g08	78.504	23.7679	13.5908	56.1154	Cellulose synthase-like protein B4 OS=Arabidopsis thaliana OX=3702 GN=CSLB4 PE=3 SV=1	unknown [Picea sitchensis]	Molecular Function: transferase activity (GO:0016740);;	--	--
TnS000002799g01	2.80341	14.1825	2.80891	4.51607	--	PREDICTED: uncharacterized protein LOC107424447 isoform X1 [Ziziphus jujuba]	--	--	--
TnS000002839g04	1.79672	0	0	0.121666	Subtilisin-like protease SBT1.7 OS=Arabidopsis thaliana OX=3702 GN=SBT1.7 PE=1 SV=1	subtilisin-like protease SBT1.7 [Morus notabilis]	Molecular Function: peptidase activity (GO:0008233);;	--	--
TnS000002839g06	0.114361	3.56685	2.2144	1.02328	Regulator of nonsense transcripts 1 homolog OS=Arabidopsis thaliana OX=3702 GN=UPF1 PE=1 SV=2	RNA helicase nonsense mRNA reducing factor [Klebsormidium nitens]	--	--	--
TnS000003039g01	3.55629	1.92185	204.042	19.1026	Probable protein phosphatase 2C 8 OS=Oryza sativa subsp. japonica OX=39947 GN=Os01g0656200 PE=2 SV=1	predicted protein [Physcomitrella patens]	Molecular Function: hydrolase activity (GO:0016787);;	K14497|1.15738e-72|ppp:PHYPADRAFT_13662|K14497 protein phosphatase 2C [EC:3.1.3.16] | (RefSeq) hypothetical protein	Plant hormone signal transduction (ko04075)
TnS000003235g01	0	0.123365	2.7939	1.06856	Mitotic spindle checkpoint protein BUBR1 OS=Arabidopsis thaliana OX=3702 GN=BUBR1 PE=1 SV=2	uncharacterized protein LOC18437150 [Amborella trichopoda]	--	--	--
TnS000003411g03	0	0	0.387337	2.40586	Pentatricopeptide repeat-containing protein At1g62350 OS=Arabidopsis thaliana OX=3702 GN=At1g62350 PE=2 SV=1	pentatricopeptide repeat-containing protein At1g62350 [Vigna radiata var. radiata]	Cellular Component: mitochondrion (GO:0005739);;	--	--
TnS000003411g06	10.8333	44.2839	7.04425	8.65473	Dehydrodolichyl diphosphate synthase 6 OS=Arabidopsis thaliana OX=3702 GN=At2g17570 PE=2 SV=2	hypothetical protein AMTR_s00044p00169460 [Amborella trichopoda]	--	K11778|5.52076e-78|atr:18445551|K11778 ditrans,polycis-polyprenyl diphosphate synthase [EC:2.5.1.87] | (RefSeq) dehydrodolichyl diphosphate synthase 6	Terpenoid backbone biosynthesis (ko00900)
TnS000003901g01	0	0	0	1.99045	--	uncharacterized protein LOC112010544 isoform X1 [Quercus suber]	--	--	--
TnS000003901g02	7.03767	6.35018	2.765	14.8559	--	unknown [Picea sitchensis]	--	--	--
TnS000004083g01	0	0	0.059233	2.71418	--	protein SUPPRESSOR OF npr1-1, CONSTITUTIVE 1-like isoform X4 [Durio zibethinus]	--	--	--
TnS000004221g05	27.5114	13.8222	97.0135	19.0912	Calvin cycle protein CP12-2, chloroplastic OS=Arabidopsis thaliana OX=3702 GN=CP12-2 PE=1 SV=1	PREDICTED: calvin cycle protein CP12-2, chloroplastic-like [Cicer arietinum]	--	--	--
TnS000004683g02	31.4764	46.489	0.113729	0.465081	Luminal-binding protein 4 OS=Nicotiana tabacum OX=4097 GN=BIP4 PE=2 SV=1	hypothetical protein TanjilG_32050 [Lupinus angustifolius]	Molecular Function: ATP binding (GO:0005524);;	K09490|7.11469e-77|gmx:547838|K09490 heat shock 70kDa protein 5 | (RefSeq) BiPD; luminal-binding protein 5	Protein export (ko03060);; Protein processing in endoplasmic reticulum (ko04141)
TnS000004683g04	0	0	2.47086	1.12887	--	--	--	--	--
TnS000004985g06	0	0	6.69297	4.09725	--	--	--	--	--
TnS000005539g02	0	0	3.4343	0.621291	FHA domain-containing protein PS1 OS=Arabidopsis thaliana OX=3702 GN=PS1 PE=2 SV=1	hypothetical protein AQUCO_01400132v1 [Aquilegia coerulea]	--	--	--
TnS000005539g04	44.7851	5.2507	108.165	55.9346	Scopoletin glucosyltransferase OS=Nicotiana tabacum OX=4097 GN=TOGT1 PE=1 SV=1	unknown [Picea sitchensis]	Biological Process: metabolic process (GO:0008152);; Molecular Function: transferase activity, transferring glycosyl groups (GO:0016757);;	--	--
TnS000005539g06	0	0	15.5574	1.64711	Transcription factor SPATULA OS=Arabidopsis thaliana OX=3702 GN=SPT PE=1 SV=1	transcription factor UNE10 [Manihot esculenta]	Cellular Component: integral component of membrane (GO:0016021);; Molecular Function: protein dimerization activity (GO:0046983);;	--	--
TnS000005555g01	2.34007	0.282206	242.959	0.597664	Benzyl alcohol O-benzoyltransferase OS=Nicotiana tabacum OX=4097 GN=HSR201 PE=1 SV=1	unknown [Picea sitchensis]	--	K19861|1.75416e-80|mus:103975095|K19861 benzyl alcohol O-benzoyltransferase [EC:2.3.1.196 2.3.1.232] | (RefSeq) benzyl alcohol O-benzoyltransferase	--
TnS000005555g03	1.31645	0	0.019428	0.457885	Benzyl alcohol O-benzoyltransferase OS=Nicotiana tabacum OX=4097 GN=HSR201 PE=1 SV=1	unknown [Picea sitchensis]	--	K19861|1.39123e-106|pxb:103961715|K19861 benzyl alcohol O-benzoyltransferase [EC:2.3.1.196 2.3.1.232] | (RefSeq) benzyl alcohol O-benzoyltransferase-like	--
TnS000005555g04	0	0	0	2.39445	Benzyl alcohol O-benzoyltransferase OS=Nicotiana tabacum OX=4097 GN=HSR201 PE=1 SV=1	unknown [Picea sitchensis]	--	K19861|1.90251e-31|atr:18439513|K19861 benzyl alcohol O-benzoyltransferase [EC:2.3.1.196 2.3.1.232] | (RefSeq) benzyl alcohol O-benzoyltransferase	--
TnS000005585g09	4.60113	2.80481	4.41177	14.1999	Probable 2-oxoglutarate/Fe(II)-dependent dioxygenase OS=Papaver somniferum OX=3469 GN=DIOX2 PE=2 SV=1	unknown [Picea sitchensis]	--	--	--
TnS000005585g12	0.141046	0.305685	0.228549	1.03045	Bifunctional levopimaradiene synthase, chloroplastic OS=Picea abies OX=3329 GN=TPS-LAS PE=2 SV=1	abietadiene synthase, partial [Pinus kesiya var. langbianensis]	Molecular Function: catalytic activity (GO:0003824);;	--	--
TnS000005821g01	0	0	6.51863	0.469759	--	hypothetical protein AXG93_492s1110 [Marchantia polymorpha subsp. ruderalis]	--	--	--
TnS000005873g03	0	0	63.8924	76.1041	--	hypothetical protein PHYPA_004659 [Physcomitrella patens]	--	--	--
TnS000005945g07	0.534219	0	0.84699	0	Protein NSP-INTERACTING KINASE 1 OS=Arabidopsis thaliana OX=3702 GN=NIK1 PE=1 SV=1	hypothetical protein TanjilG_23932 [Lupinus angustifolius]	--	--	--
TnS000006303g02	1.3686	11.5125	10.9056	9.75309	3beta-hydroxysteroid-dehydrogenase/decarboxylase isoform 2 OS=Arabidopsis thaliana OX=3702 GN=3BETAHSD/D2 PE=2 SV=2	unknown [Picea sitchensis]	Molecular Function: 3-beta-hydroxy-delta5-steroid dehydrogenase activity (GO:0003854);; Cellular Component: endoplasmic reticulum membrane (GO:0005789);; Biological Process: steroid biosynthetic process (GO:0006694);; Cellular Component: integral component of membrane (GO:0016021);; Biological Process: oxidation-reduction process (GO:0055114);;	K07748|0|vvi:100257631|K07748 sterol-4alpha-carboxylate 3-dehydrogenase (decarboxylating) [EC:1.1.1.170] | (RefSeq) 3beta-hydroxysteroid-dehydrogenase/decarboxylase	Steroid biosynthesis (ko00100)
TnS000006303g04	1.36339	3.09352	48.8647	1.59405	Protein rough sheath 2 OS=Zea mays OX=4577 GN=RS2 PE=1 SV=1	unknown [Picea sitchensis]	Molecular Function: DNA binding (GO:0003677);;	K09422|1.75571e-66|nnu:104603034|K09422 myb proto-oncogene protein, plant | (RefSeq) protein rough sheath 2 homolog	--
TnS000006303g05	101.82	18.241	33.9489	5.59642	Ferric reduction oxidase 6 OS=Arabidopsis thaliana OX=3702 GN=FRO6 PE=2 SV=1	PREDICTED: ferric reduction oxidase 7, chloroplastic-like [Daucus carota subsp. sativus]	--	--	--
TnS000006441g02	5.63713	32.8422	6.58586	9.22834	Phosphoglucan phosphatase LSF1, chloroplastic OS=Arabidopsis thaliana OX=3702 GN=LSF1 PE=1 SV=1	phosphoglucan phosphatase LSF1, chloroplastic isoform X1 [Amborella trichopoda]	Cellular Component: chloroplast (GO:0009507);; Cellular Component: plastid part (GO:0044435);;	--	--
TnS000006441g03	1.22772	0.154136	31.3275	19.2804	Auxin response factor 16 OS=Arabidopsis thaliana OX=3702 GN=ARF16 PE=1 SV=1	auxin response factor 18 isoform X2 [Sesamum indicum]	Biological Process: transcription, DNA-templated (GO:0006351);; Biological Process: response to hormone (GO:0009725);; Biological Process: regulation of cellular process (GO:0050794);;	--	--
TnS000006441g05	247.131	95.0487	286.734	43.6213	Chlorophyll a-b binding protein 7, chloroplastic OS=Solanum lycopersicum OX=4081 GN=CAB7 PE=3 SV=1	putative chlorophyll A-B binding protein of LHCI type II precursor [Picea abies]	Biological Process: response to light stimulus (GO:0009416);; Cellular Component: photosystem I (GO:0009522);; Cellular Component: chloroplast thylakoid membrane (GO:0009535);; Biological Process: photosynthesis, light harvesting in photosystem I (GO:0009768);; Cellular Component: chloroplast envelope (GO:0009941);; Cellular Component: plastoglobule (GO:0010287);; Cellular Component: integral com…	K08908|6.92061e-129|vvi:100266036|K08908 light-harvesting complex I chlorophyll a/b binding protein 2 | (RefSeq) chlorophyll a-b binding protein, chloroplastic	Photosynthesis - antenna proteins (ko00196)
TnS000006461g03	1.93419	0.038063	0.728086	0.915964	--	--	--	--	--
TnS000006461g04	0	0.648947	10.4313	27.7495	--	PREDICTED: F-box/kelch-repeat protein At3g24760 [Vitis vinifera]	--	--	--
TnS000007143g01	0.055662	0.350223	50.0581	5.7198	Receptor-like protein kinase HSL1 OS=Arabidopsis thaliana OX=3702 GN=HSL1 PE=2 SV=1	hypothetical protein SELMODRAFT_116152 [Selaginella moellendorffii]	Cellular Component: membrane (GO:0016020);; Molecular Function: kinase activity (GO:0016301);; Biological Process: phosphorylation (GO:0016310);;	--	--
TnS000007899g02	13.2007	7.98394	10.3553	3.15477	9-cis-epoxycarotenoid dioxygenase NCED9, chloroplastic OS=Arabidopsis thaliana OX=3702 GN=NCED9 PE=2 SV=1	putative 9-cis-epoxycarotenoid dioxygenase [Taxodium distichum]	Molecular Function: oxidoreductase activity, acting on single donors with incorporation of molecular oxygen, incorporation of two atoms of oxygen (GO:0016702);; Biological Process: oxidation-reduction process (GO:0055114);;	K09840|0|pda:103705744|K09840 9-cis-epoxycarotenoid dioxygenase [EC:1.13.11.51] | (RefSeq) 9-cis-epoxycarotenoid dioxygenase, chloroplastic-like	Carotenoid biosynthesis (ko00906)
TnS000008111g01	17.8225	2.26254	1.45312	11.2725	Probable N-acetyltransferase HLS1 OS=Arabidopsis thaliana OX=3702 GN=HLS1 PE=1 SV=1	PREDICTED: probable N-acetyltransferase HLS1 [Phoenix dactylifera]	--	--	--
TnS000008111g08	0.054326	0.206452	0	10.0318	LOB domain-containing protein 36 OS=Arabidopsis thaliana OX=3702 GN=LBD36 PE=2 SV=1	hypothetical protein PHYPA_024333 [Physcomitrella patens]	--	--	--
TnS000008117g04	0	0.898211	11.0492	0.299537	Putative WUSCHEL-related homeobox 2 OS=Oryza sativa subsp. indica OX=39946 GN=WOX2 PE=3 SV=1	putative wuschel homeobox protein WOX3 [Gnetum gnemon]	Molecular Function: DNA binding (GO:0003677);; Cellular Component: nucleus (GO:0005634);; Biological Process: cell proliferation (GO:0008283);; Biological Process: flower development (GO:0009908);; Biological Process: adaxial/abaxial axis specification (GO:0009943);; Biological Process: centrolateral axis specification (GO:0009947);; Biological Process: stipule development (GO:0010865);; Biologic…	--	--
TnS000008117g15	1.16517	0	6.01433	1.32946	Transcription termination factor MTERF5, chloroplastic OS=Arabidopsis thaliana OX=3702 GN=MTERF5 PE=2 SV=1	Mitochodrial transcription termination factor-related [Macleaya cordata]	--	K15032|2.83046e-32|pop:POPTR_0001s07240g|K15032 mTERF domain-containing protein, mitochondrial | (RefSeq) POPTRDRAFT_547754; hypothetical protein	--
TnS000008317g05	62.9388	12.7875	798.878	178	Ribulose bisphosphate carboxylase small chain, chloroplastic OS=Pinus thunbergii OX=3350 GN=RBCS PE=2 SV=1	unknown [Picea sitchensis]	Molecular Function: monooxygenase activity (GO:0004497);; Cellular Component: chloroplast (GO:0009507);; Biological Process: photorespiration (GO:0009853);; Molecular Function: ribulose-bisphosphate carboxylase activity (GO:0016984);; Biological Process: reductive pentose-phosphate cycle (GO:0019253);; Biological Process: oxidation-reduction process (GO:0055114);;	K01602|1.80854e-52|mus:103968721|K01602 ribulose-bisphosphate carboxylase small chain [EC:4.1.1.39] | (RefSeq) ribulose bisphosphate carboxylase small chain, chloroplastic-like	Glyoxylate and dicarboxylate metabolism (ko00630);; Carbon fixation in photosynthetic organisms (ko00710);; Carbon metabolism (ko01200)
TnS000008471g01	0	0	4.70063	4.96274	--	--	--	--	--
TnS000008643g07	295.202	552.482	58.2616	190.676	Malate dehydrogenase, mitochondrial OS=Eucalyptus gunnii OX=3933 GN=MDH PE=2 SV=1	malate dehydrogenase [Pinus pinaster]	Cellular Component: mitochondrion (GO:0005739);; Cellular Component: plasma membrane (GO:0005886);; Biological Process: carbohydrate metabolic process (GO:0005975);; Biological Process: tricarboxylic acid cycle (GO:0006099);; Biological Process: malate metabolic process (GO:0006108);; Cellular Component: plant-type cell wall (GO:0009505);; Molecular Function: L-malate dehydrogenase activity (GO:0…	K00026|0|mus:103973720|K00026 malate dehydrogenase [EC:1.1.1.37] | (RefSeq) malate dehydrogenase, mitochondrial	Citrate cycle (TCA cycle) (ko00020);; Cysteine and methionine metabolism (ko00270);; Pyruvate metabolism (ko00620);; Glyoxylate and dicarboxylate metabolism (ko00630);; Carbon fixation in photosynthetic organisms (ko00710);; Carbon metabolism (ko01200)
TnS000008643g14	10.7955	302.768	4.93969	27.4022	Homeobox-leucine zipper protein HOX20 OS=Oryza sativa subsp. japonica OX=39947 GN=HOX20 PE=2 SV=1	predicted protein [Physcomitrella patens]	Molecular Function: DNA binding (GO:0003677);; Cellular Component: membrane (GO:0016020);;	--	--
TnS000008661g04	0	0	5.05826	6.17631	Disease resistance protein TAO1 OS=Arabidopsis thaliana OX=3702 GN=TAO1 PE=4 SV=1	unknown [Picea sitchensis]	--	--	--
TnS000008661g07	0.034186	2.83248	6.78922	12.154	Lipid phosphate phosphatase 1 OS=Arabidopsis thaliana OX=3702 GN=LPP1 PE=2 SV=2	unknown [Picea sitchensis]	Cellular Component: membrane (GO:0016020);;	--	--
TnS000008683g06	52.0255	11.1005	0.059892	0.480026	11-oxo-beta-amyrin 30-oxidase OS=Glycyrrhiza uralensis OX=74613 GN=CYP72A154 PE=1 SV=1	Putative cytochrome P450 superfamily protein [Zea mays]	Molecular Function: monooxygenase activity (GO:0004497);; Cellular Component: membrane (GO:0016020);; Molecular Function: metal ion binding (GO:0046872);;	--	--
TnS000008683g07	1.05541	3.89794	3.90289	1.0161	Zinc finger CCCH domain-containing protein 62 OS=Oryza sativa subsp. japonica OX=39947 GN=Os10g0391300 PE=4 SV=2	uncharacterized protein LOC18425311 isoform X1 [Amborella trichopoda]	--	--	--
TnS000008683g09	0	0	7.09898	2.39214	--	--	--	--	--
TnS000008683g10	0	0	5.86288	3.95268	--	unknown [Picea sitchensis]	--	--	--
TnS000008943g01	1.37512	24.6191	79.6822	13.0865	Transcription factor ICE1 OS=Arabidopsis thaliana OX=3702 GN=SCRM PE=1 SV=1	ICE1 [Santalum album]	Biological Process: metabolic process (GO:0008152);; Molecular Function: amino acid binding (GO:0016597);; Molecular Function: protein dimerization activity (GO:0046983);;	--	--
TnS000009193g02	0.247814	9.36734	0.455364	0.511294	Membrane magnesium transporter OS=Arabidopsis thaliana OX=3702 GN=At5g03345 PE=3 SV=1	unknown [Picea sitchensis]	Cellular Component: integral component of membrane (GO:0016021);;	--	--
TnS000009225g01	0	0	10.0291	4.31312	--	--	--	--	--
TnS000009225g03	4.22182	12.1252	41.9188	11.1464	Probable protein S-acyltransferase 22 OS=Arabidopsis thaliana OX=3702 GN=PAT22 PE=2 SV=2	PREDICTED: probable protein S-acyltransferase 22 [Ziziphus jujuba]	Molecular Function: transferase activity (GO:0016740);;	K20027|1.13218e-164|nnu:104598043|K20027 palmitoyltransferase ZDHHC1/11 [EC:2.3.1.225] | (RefSeq) probable protein S-acyltransferase 22	--
TnS000009283g03	54.2991	0	2.46832	1.30587	Myb-related protein 305 OS=Antirrhinum majus OX=4151 GN=MYB305 PE=2 SV=1	myb-related protein 305 [Prunus avium]	Molecular Function: DNA binding (GO:0003677);;	K09422|6.91673e-50|sly:101248880|K09422 myb proto-oncogene protein, plant | (RefSeq) transcription factor MYB24-like	--
TnS000009425g02	0	0	2.16838	12.4529	Endochitinase At2g43590 OS=Arabidopsis thaliana OX=3702 GN=At2g43590 PE=2 SV=1	unknown [Picea sitchensis]	Biological Process: catabolic process (GO:0009056);; Molecular Function: hydrolase activity, acting on glycosyl bonds (GO:0016798);; Biological Process: macromolecule metabolic process (GO:0043170);;	K01183|1.35104e-64|vvi:100233077|K01183 chitinase [EC:3.2.1.14] | (RefSeq) VVCHI4A; class IV endochitinase	Amino sugar and nucleotide sugar metabolism (ko00520)
TnS000009425g03	0	0	0.09802	60.8005	Endochitinase At2g43590 OS=Arabidopsis thaliana OX=3702 GN=At2g43590 PE=2 SV=1	unknown [Picea sitchensis]	Biological Process: catabolic process (GO:0009056);; Molecular Function: hydrolase activity, acting on glycosyl bonds (GO:0016798);; Biological Process: macromolecule metabolic process (GO:0043170);;	K01183|6.76805e-74|vvi:100233077|K01183 chitinase [EC:3.2.1.14] | (RefSeq) VVCHI4A; class IV endochitinase	Amino sugar and nucleotide sugar metabolism (ko00520)
TnS000009425g07	3.72553	11.4905	18.6011	5.82268	Endochitinase At2g43590 OS=Arabidopsis thaliana OX=3702 GN=At2g43590 PE=2 SV=1	unknown [Picea sitchensis]	Biological Process: catabolic process (GO:0009056);; Molecular Function: hydrolase activity, acting on glycosyl bonds (GO:0016798);; Biological Process: macromolecule metabolic process (GO:0043170);;	K01183|1.54762e-73|vvi:100233077|K01183 chitinase [EC:3.2.1.14] | (RefSeq) VVCHI4A; class IV endochitinase	Amino sugar and nucleotide sugar metabolism (ko00520)
TnS000009425g10	0.203613	0.82488	1.3991	19.1551	F-box protein At3g44326 OS=Arabidopsis thaliana OX=3702 GN=At3g44326 PE=2 SV=1	PREDICTED: probable F-box protein At1g60180 isoform X2 [Tarenaya hassleriana]	--	--	--
TnS000009425g11	13.3276	6.26471	2.80097	10.6742	ABC transporter G family member 44 OS=Oryza sativa subsp. japonica OX=39947 GN=ABCG44 PE=2 SV=2	PREDICTED: pleiotropic drug resistance protein 1-like [Nelumbo nucifera]	Molecular Function: nucleotide binding (GO:0000166);; Cellular Component: plasma membrane (GO:0005886);; Biological Process: transport (GO:0006810);; Cellular Component: integral component of membrane (GO:0016021);; Molecular Function: ATPase activity, coupled to transmembrane movement of substances (GO:0042626);;	--	--
TnS000009425g13	3.69579	4028.35	4.71987	15.8216	Probable mannitol dehydrogenase OS=Fragaria ananassa OX=3747 GN=CAD PE=2 SV=1	unknown [Picea sitchensis]	Molecular Function: zinc ion binding (GO:0008270);; Molecular Function: oxidoreductase activity (GO:0016491);; Biological Process: oxidation-reduction process (GO:0055114);;	K00083|3.81879e-164|atr:105421195|K00083 cinnamyl-alcohol dehydrogenase [EC:1.1.1.195] | (RefSeq) probable mannitol dehydrogenase	Phenylpropanoid biosynthesis (ko00940)
TnS000009425g14	3.34507	298.669	0.856203	1.07137	Probable mannitol dehydrogenase OS=Fragaria ananassa OX=3747 GN=CAD PE=2 SV=1	unknown [Picea sitchensis]	Molecular Function: zinc ion binding (GO:0008270);; Molecular Function: oxidoreductase activity (GO:0016491);; Biological Process: oxidation-reduction process (GO:0055114);;	K00083|1.02898e-125|atr:18441230|K00083 cinnamyl-alcohol dehydrogenase [EC:1.1.1.195] | (RefSeq) probable mannitol dehydrogenase	Phenylpropanoid biosynthesis (ko00940)
TnS000009425g15	0	3.02888	50.5468	0	Probable mannitol dehydrogenase OS=Fragaria ananassa OX=3747 GN=CAD PE=2 SV=1	unknown [Picea sitchensis]	Molecular Function: zinc ion binding (GO:0008270);; Molecular Function: oxidoreductase activity (GO:0016491);; Biological Process: oxidation-reduction process (GO:0055114);;	K00083|4.84796e-166|atr:18441230|K00083 cinnamyl-alcohol dehydrogenase [EC:1.1.1.195] | (RefSeq) probable mannitol dehydrogenase	Phenylpropanoid biosynthesis (ko00940)
TnS000009469g01	56.0571	11.4703	12.7175	12.1519	Very-long-chain 3-oxoacyl-CoA reductase 1 OS=Arabidopsis thaliana OX=3702 GN=KCR1 PE=1 SV=1	unknown [Picea sitchensis]	Cellular Component: integral component of membrane (GO:0016021);;	K10251|3.37092e-145|gra:105788817|K10251 17beta-estradiol 17-dehydrogenase / very-long-chain 3-oxoacyl-CoA reductase [EC:1.1.1.62 1.1.1.330] | (RefSeq) very-long-chain 3-oxoacyl-CoA reductase 1-like	Fatty acid elongation (ko00062);; Biosynthesis of unsaturated fatty acids (ko01040);; Fatty acid metabolism (ko01212)
TnS000009469g05	0.232716	1.2991	41.3664	355.658	Protein HOTHEAD OS=Arabidopsis thaliana OX=3702 GN=HTH PE=1 SV=1	protein HOTHEAD-like [Manihot esculenta]	--	K15403|0|sot:102587321|K15403 fatty acid omega-hydroxy dehydrogenase [EC:1.1.-.-] | (RefSeq) protein HOTHEAD	Cutin, suberine and wax biosynthesis (ko00073)
TnS000009469g08	0	16.0616	0	49.7347	Putative pectinesterase 11 OS=Arabidopsis thaliana OX=3702 GN=PME11 PE=3 SV=1	predicted protein [Physcomitrella patens]	--	K01051|6.09052e-57|ppp:PHYPADRAFT_182229|K01051 pectinesterase [EC:3.1.1.11] | (RefSeq) hypothetical protein	Pentose and glucuronate interconversions (ko00040);; Starch and sucrose metabolism (ko00500)
TnS000009509g02	5.03693	2.77091	4.30668	0.708104	--	unknown [Picea sitchensis]	Cellular Component: peroxisome (GO:0005777);; Molecular Function: zinc ion binding (GO:0008270);; Molecular Function: oxidoreductase activity (GO:0016491);; Biological Process: oxidation-reduction process (GO:0055114);;	--	--
TnS000009773g03	187.747	476.925	5.42624	22.9173	Protein ELF4-LIKE 3 OS=Arabidopsis thaliana OX=3702 GN=EFL3 PE=3 SV=1	ELF4-like protein [Pinus taeda]	--	--	--
TnS000009773g06	56.4009	137.466	24.8824	87.3358	Heme oxygenase 1, chloroplastic OS=Arabidopsis thaliana OX=3702 GN=HO1 PE=1 SV=2	unknown [Picea sitchensis]	Molecular Function: heme oxygenase (decyclizing) activity (GO:0004392);; Biological Process: heme oxidation (GO:0006788);;	K00510|4.92668e-126|nnu:104592431|K00510 heme oxygenase (biliverdin-producing) [EC:1.14.14.18] | (RefSeq) heme oxygenase 1, chloroplastic	Porphyrin and chlorophyll metabolism (ko00860)
TnS000009855g02	6.25685	9.52187	9.17968	1.74664	--	--	--	--	--
TnS000009855g07	6.58797	0.137945	6.7236	2.68843	Transcription factor bHLH13 OS=Arabidopsis thaliana OX=3702 GN=BHLH13 PE=1 SV=1	hypothetical protein PHYPA_016863 [Physcomitrella patens]	Molecular Function: binding (GO:0005488);;	--	--
TnS000009925g02	0	0	7.05962	0.250765	--	--	--	--	--
TnS000010309g01	0	0	3.15141	52.8295	Bark storage protein B OS=Populus deltoides OX=3696 GN=BSP PE=1 SV=1	unknown [Picea sitchensis]	Cellular Component: membrane (GO:0016020);;	--	--
TnS000010783g02	0	1.71656	1.03549	35.5891	Probable cytokinin riboside 5&apos;-monophosphate phosphoribohydrolase LOGL6 OS=Oryza sativa subsp. japonica OX=39947 GN=LOGL6 PE=2 SV=1	cytokinin riboside 5&apos;-monophosphate phosphoribohydrolase LOG1 [Quercus suber]	Molecular Function: hydrolase activity (GO:0016787);; Cellular Component: intracellular part (GO:0044424);;	K06966|4.7516e-43|pop:POPTR_0009s01600g|K06966 uncharacterized protein | (RefSeq) POPTRDRAFT_833328; hypothetical protein	--
TnS000010857g01	0.02053	78.2346	66.2652	95.3564	CBL-interacting protein kinase 5 OS=Oryza sativa subsp. japonica OX=39947 GN=CIPK5 PE=2 SV=1	serine-threonine kinase STK5 [Cocos nucifera]	Molecular Function: nucleotide binding (GO:0000166);; Molecular Function: protein kinase activity (GO:0004672);; Cellular Component: membrane (GO:0016020);; Biological Process: phosphorylation (GO:0016310);;	--	--
TnS000011049g01	1.39752	29.2388	7.8169	34.49	Auxin-responsive protein SAUR71 OS=Arabidopsis thaliana OX=3702 GN=SAUR71 PE=2 SV=1	Auxin-induced protein [Macleaya cordata]	Cellular Component: cytoplasm (GO:0005737);;	K14488|3.09529e-18|ath:AT1G56150|K14488 SAUR family protein | (RefSeq) SAUR-like auxin-responsive protein family	Plant hormone signal transduction (ko04075)
TnS000011401g01	12.5653	0	1.41798	1.03527	ATP synthase epsilon chain, chloroplastic OS=Welwitschia mirabilis OX=3377 GN=atpE PE=3 SV=1	ATP synthase CF1 epsilon chain [Gnetum parvifolium]	Molecular Function: ATP binding (GO:0005524);; Cellular Component: plasma membrane (GO:0005886);; Cellular Component: chloroplast thylakoid membrane (GO:0009535);; Biological Process: ATP synthesis coupled proton transport (GO:0015986);; Cellular Component: proton-transporting ATP synthase complex, catalytic core F(1) (GO:0045261);; Molecular Function: proton-transporting ATP synthase activity, r…	K02114|1.36323e-56|egr:9829662|K02114 F-type H+-transporting ATPase subunit epsilon | (RefSeq) atpE, EucgrC_p026; ATP synthase CF1 epsilon subunit	Oxidative phosphorylation (ko00190);; Photosynthesis (ko00195)
TnS000011411g01	0.285091	0.652319	4.95348	17.524	Delta(8)-fatty-acid desaturase 2 OS=Arabidopsis thaliana OX=3702 GN=SLD2 PE=1 SV=1	acyl-lipid (9-3)-desaturase [Amborella trichopoda]	Cellular Component: membrane (GO:0016020);; Biological Process: single-organism metabolic process (GO:0044710);;	K13076|0|atr:18436755|K13076 Delta8-fatty-acid desaturase [EC:1.14.19.4] | (RefSeq) delta(8)-fatty-acid desaturase	--
TnS000011433g02	1.75813	0	0.294481	0.998681	UDP-glycosyltransferase 86A1 OS=Arabidopsis thaliana OX=3702 GN=UGT86A1 PE=2 SV=1	unknown [Picea sitchensis]	Molecular Function: transferase activity (GO:0016740);;	--	--
TnS000011433g03	9.99325	0.820325	33.6524	29.6393	--	--	--	--	--
TnS000011433g04	91.0208	12.0593	19.3855	35.3092	--	unknown [Picea sitchensis]	--	--	--
TnS000011433g05	0.215092	0	67.2467	1027.83	--	PREDICTED: lachrymatory-factor synthase-like [Lupinus angustifolius]	--	--	--
TnS000011755g02	13.09	0.557725	2.26551	6.68374	12-oxophytodienoate reductase 2 OS=Arabidopsis thaliana OX=3702 GN=OPR2 PE=1 SV=2	hypothetical protein B456_002G115000 [Gossypium raimondii]	Molecular Function: FMN binding (GO:0010181);; Molecular Function: oxidoreductase activity (GO:0016491);; Biological Process: oxidation-reduction process (GO:0055114);;	K05894|4.09523e-61|gra:105783522|K05894 12-oxophytodienoic acid reductase [EC:1.3.1.42] | (RefSeq) 12-oxophytodienoate reductase 1-like	alpha-Linolenic acid metabolism (ko00592)
TnS000011759g02	287.898	4.03077	1.99381	7.12349	Polygalacturonase 1 beta-like protein 3 OS=Arabidopsis thaliana OX=3702 GN=PGL3 PE=2 SV=2	unknown [Picea sitchensis]	--	--	--
TnS000011759g05	0	2.53189	0.06648	120.546	Expansin-A2 OS=Oryza sativa subsp. japonica OX=39947 GN=EXPA2 PE=2 SV=2	expansin-A11-like [Cucurbita maxima]	Cellular Component: membrane (GO:0016020);;	--	--
TnS000011759g10	28.156	10.167	83.8215	49.6118	Protein CER1-like 2 OS=Arabidopsis thaliana OX=3702 GN=At2g37700 PE=2 SV=1	protein ECERIFERUM 1 [Amborella trichopoda]	--	K15404|0|atr:18447308|K15404 aldehyde decarbonylase [EC:4.1.99.5] | (RefSeq) protein ECERIFERUM 1	Cutin, suberine and wax biosynthesis (ko00073)
TnS000011817g02	0.055679	0.095272	13.8128	16.82	--	--	--	--	--
TnS000011941g01	72.7543	8.32143	161.078	33.8428	Scarecrow-like protein 6 OS=Arabidopsis thaliana OX=3702 GN=SCL6 PE=1 SV=1	scarecrow-like 6 [Larix kaempferi]	--	--	--
TnS000012029g03	36.7366	26.1085	0.944346	6.47574	Probable isoaspartyl peptidase/L-asparaginase 2 OS=Arabidopsis thaliana OX=3702 GN=At3g16150 PE=2 SV=2	unknown [Picea sitchensis]	Molecular Function: asparaginase activity (GO:0004067);;	K13051|3.99294e-161|mdm:103424673|K13051 beta-aspartyl-peptidase (threonine type) [EC:3.4.19.5] | (RefSeq) probable isoaspartyl peptidase/L-asparaginase 2	--
TnS000012243g01	22.3055	0.044389	29.0443	40.0044	Acetolactate synthase 1, chloroplastic OS=Brassica napus OX=3708 PE=3 SV=1	hypothetical protein GOBAR_AA05275 [Gossypium barbadense]	Molecular Function: magnesium ion binding (GO:0000287);; Molecular Function: acetolactate synthase activity (GO:0003984);; Biological Process: isoleucine biosynthetic process (GO:0009097);; Biological Process: valine biosynthetic process (GO:0009099);; Cellular Component: chloroplast (GO:0009507);; Biological Process: response to herbicide (GO:0009635);; Molecular Function: lyase activity (GO:001…	K01652|4.26636e-93|atr:18438022|K01652 acetolactate synthase I/II/III large subunit [EC:2.2.1.6] | (RefSeq) acetolactate synthase 3, chloroplastic	Valine, leucine and isoleucine biosynthesis (ko00290);; Butanoate metabolism (ko00650);; C5-Branched dibasic acid metabolism (ko00660);; Pantothenate and CoA biosynthesis (ko00770);; 2-Oxocarboxylic acid metabolism (ko01210);; Biosynthesis of amino acids (ko01230)
TnS000012247g01	11.5297	2.67098	9.48633	21.9393	--	PREDICTED: uncharacterized protein LOC103710536 [Phoenix dactylifera]	--	--	--
TnS000012775g01	0	0	2.73593	0	AP2-like ethylene-responsive transcription factor SNZ OS=Arabidopsis thaliana OX=3702 GN=SNZ PE=2 SV=1	PREDICTED: floral homeotic protein APETALA 2-like isoform X2 [Musa acuminata subsp. malaccensis]	Biological Process: transcription, DNA-templated (GO:0006351);;	K09284|3.67245e-36|mus:103995431|K09284 AP2-like factor, euAP2 lineage | (RefSeq) ethylene-responsive transcription factor RAP2-7-like isoform X1	--
TnS000012775g03	0.086312	1.46886	10.544	0.010947	Dof zinc finger protein DOF2.4 OS=Arabidopsis thaliana OX=3702 GN=DOF2.4 PE=2 SV=1	Dof1 [Pinus pinaster]	Molecular Function: DNA binding (GO:0003677);; Biological Process: regulation of transcription, DNA-templated (GO:0006355);;	--	--
TnS000013069g01	20.3775	2.16017	5.59279	55.706	Ammonium transporter 3 member 1 OS=Oryza sativa subsp. japonica OX=39947 GN=AMT3-1 PE=2 SV=1	ammonium transporter 2.1 [Pinus pinaster]	Cellular Component: integral component of plasma membrane (GO:0005887);; Molecular Function: ammonium transmembrane transporter activity (GO:0008519);; Biological Process: organic cation transport (GO:0015695);; Biological Process: nitrogen utilization (GO:0019740);; Biological Process: ammonium transmembrane transport (GO:0072488);;	K03320|0|nnu:104596709|K03320 ammonium transporter, Amt family | (RefSeq) ammonium transporter 3 member 1-like	--
TnS000013453g02	0.312486	9.08163	0	19.3018	Non-specific lipid-transfer protein 1 OS=Vigna radiata var. radiata OX=3916 PE=1 SV=1	PrLTP1 [Pinus radiata]	--	--	--
TnS000013987g01	3.51148	15.2887	111.138	215.012	Shikimate O-hydroxycinnamoyltransferase OS=Nicotiana tabacum OX=4097 GN=HST PE=1 SV=1	hydroxycinnamoyl CoA shikimate/quinate hydroxycinnamoyltransferase [Pinus pinaster]	Molecular Function: transferase activity, transferring acyl groups other than amino-acyl groups (GO:0016747);;	K13065|0|nnu:104603248|K13065 shikimate O-hydroxycinnamoyltransferase [EC:2.3.1.133] | (RefSeq) shikimate O-hydroxycinnamoyltransferase-like	Phenylpropanoid biosynthesis (ko00940);; Flavonoid biosynthesis (ko00941);; Stilbenoid, diarylheptanoid and gingerol biosynthesis (ko00945)
TnS000014349g01	11.3566	10.9252	7.81806	2.08972	--	unknown [Picea sitchensis]	--	--	--
TnS000014471g01	33.4714	45.6544	0.988091	12.1798	Probable strigolactone esterase DAD2 OS=Petunia hybrida OX=4102 GN=DAD2 PE=1 SV=1	unknown [Picea sitchensis]	--	--	--
TnS000014471g05	0	0.045323	0.213892	1.07737	Boron transporter 4 OS=Arabidopsis thaliana OX=3702 GN=BOR4 PE=2 SV=1	PREDICTED: boron transporter 4 isoform X1 [Camelina sativa]	Cellular Component: integral component of plasma membrane (GO:0005887);; Molecular Function: anion:anion antiporter activity (GO:0015301);; Biological Process: borate transmembrane transport (GO:0035445);; Biological Process: regulation of intracellular pH (GO:0051453);; Biological Process: cellular response to boron-containing substance levels (GO:0080029);; Molecular Function: borate efflux tra…	--	--
TnS000014537g04	0.327032	3.29519	8.00182	1.34312	NAC domain-containing protein 35 OS=Arabidopsis thaliana OX=3702 GN=NAC035 PE=1 SV=2	NAC domain-containing protein 35 [Ananas comosus]	Molecular Function: DNA binding (GO:0003677);; Cellular Component: nucleus (GO:0005634);; Biological Process: regulation of transcription, DNA-templated (GO:0006355);;	--	--
TnS000014537g05	0	0	0	19.2343	LOB domain-containing protein 27 OS=Arabidopsis thaliana OX=3702 GN=LBD27 PE=1 SV=1	hypothetical protein PHYPA_027725 [Physcomitrella patens]	--	--	--
TnS000014537g07	0.399092	0.108315	3.80701	0.755039	--	PREDICTED: protein IQ-DOMAIN 14-like [Pyrus x bretschneideri]	--	--	--
TnS000014621g03	0.531493	41.6763	1.64531	1.4856	Probable receptor-like protein kinase At1g11050 OS=Arabidopsis thaliana OX=3702 GN=At1g11050 PE=2 SV=1	probable receptor-like protein kinase At1g11050 [Amborella trichopoda]	Cellular Component: membrane (GO:0016020);;	--	--
TnS000014993g02	816.096	4.8949	39.3757	391.952	Vacuolar-processing enzyme OS=Glycine max OX=3847 PE=2 SV=1	unknown [Picea sitchensis]	Molecular Function: cysteine-type endopeptidase activity (GO:0004197);; Cellular Component: mitochondrion (GO:0005739);; Cellular Component: vacuole (GO:0005773);; Biological Process: vacuolar protein processing (GO:0006624);; Biological Process: proteolysis involved in cellular protein catabolic process (GO:0051603);;	K01369|0|pda:103712950|K01369 legumain [EC:3.4.22.34] | (RefSeq) vacuolar-processing enzyme	--
TnS000014993g03	5.75716	0	0.289773	0.073256	AP-3 complex subunit delta OS=Arabidopsis thaliana OX=3702 GN=DELTA-ADR PE=1 SV=1	PREDICTED: AP-3 complex subunit delta [Nicotiana attenuata]	Biological Process: transport (GO:0006810);;	K12396|1.49461e-21|tcc:TCM_012378|K12396 AP-3 complex subunit delta | (RefSeq) Delta-adaptin	--
TnS000014993g05	981.686	0.760881	20.9952	193.791	Vacuolar-processing enzyme OS=Glycine max OX=3847 PE=2 SV=1	unknown [Picea sitchensis]	Molecular Function: cysteine-type endopeptidase activity (GO:0004197);; Cellular Component: mitochondrion (GO:0005739);; Cellular Component: vacuole (GO:0005773);; Biological Process: vacuolar protein processing (GO:0006624);; Biological Process: proteolysis involved in cellular protein catabolic process (GO:0051603);;	K01369|0|pda:103712950|K01369 legumain [EC:3.4.22.34] | (RefSeq) vacuolar-processing enzyme	--
TnS000015097g02	0.204343	0.722939	4.60252	1.37891	Centromere protein C OS=Arabidopsis thaliana OX=3702 GN=CENPC PE=2 SV=1	centromere protein C isoform X2 [Carica papaya]	Cellular Component: kinetochore (GO:0000776);; Molecular Function: centromeric DNA binding (GO:0019237);; Biological Process: kinetochore assembly (GO:0051382);;	--	--
TnS000015235g01	30.5732	80.3902	25.382	7.5725	Dihydroorotase, mitochondrial OS=Arabidopsis thaliana OX=3702 GN=PYR4 PE=1 SV=1	PREDICTED: dihydroorotase, mitochondrial-like isoform X2 [Gossypium hirsutum]	Molecular Function: dihydroorotase activity (GO:0004151);; Biological Process: pyrimidine nucleobase biosynthetic process (GO:0019856);;	K01465|0|rcu:8262046|K01465 dihydroorotase [EC:3.5.2.3] | (RefSeq) dihydroorotase, mitochondrial	Pyrimidine metabolism (ko00240)
TnS000015235g02	153.057	5.91698	37.1462	65.8379	Probable 26S proteasome non-ATPase regulatory subunit 3 OS=Daucus carota OX=4039 GN=21D7 PE=1 SV=2	unknown [Picea sitchensis]	Biological Process: ubiquitin-dependent protein catabolic process (GO:0006511);; Cellular Component: proteasome regulatory particle, lid subcomplex (GO:0008541);; Molecular Function: enzyme regulator activity (GO:0030234);; Biological Process: regulation of protein catabolic process (GO:0042176);; Biological Process: regulation of catalytic activity (GO:0050790);;	K03033|0|nnu:104604283|K03033 26S proteasome regulatory subunit N3 | (RefSeq) probable 26S proteasome non-ATPase regulatory subunit 3	Proteasome (ko03050)
TnS000015235g03	0.682728	1.0903	7.01427	27.8495	--	uncharacterized protein LOC111374618 [Olea europaea var. sylvestris]	--	--	--
TnS000015395g02	0	0	193.499	101.18	Late embryogenesis abundant protein At5g17165 OS=Arabidopsis thaliana OX=3702 GN=At5g17165 PE=3 SV=1	unknown [Picea sitchensis]	--	--	--
TnS000015665g02	0	0	0.696192	3.45868	Probable WRKY transcription factor 16 OS=Arabidopsis thaliana OX=3702 GN=WRKY16 PE=3 SV=1	hypothetical protein CICLE_v100238122mg, partial [Citrus clementina]	--	--	--
TnS000015873g01	1.26812	9.93022	0.079967	0.128813	Zinc-finger homeodomain protein 11 OS=Arabidopsis thaliana OX=3702 GN=ZHD11 PE=1 SV=1	unknown [Picea sitchensis]	--	--	--
TnS000015873g02	0	0	17.9616	1.7973	Ankyrin repeat-containing protein BDA1 OS=Arabidopsis thaliana OX=3702 GN=BAD1 PE=1 SV=1	PREDICTED: protein ACCELERATED CELL DEATH 6-like isoform X1 [Elaeis guineensis]	Biological Process: response to stimulus (GO:0050896);;	--	--
TnS000015975g02	32.4372	4.84704	31.1835	16.9726	Auxin response factor 16 OS=Oryza sativa subsp. japonica OX=39947 GN=ARF16 PE=2 SV=1	PREDICTED: auxin response factor 7 isoform X1 [Vitis vinifera]	Molecular Function: DNA binding (GO:0003677);; Cellular Component: nucleus (GO:0005634);; Biological Process: regulation of transcription, DNA-templated (GO:0006355);; Biological Process: auxin-activated signaling pathway (GO:0009734);;	K14486|0|vvi:100257618|K14486 auxin response factor | (RefSeq) auxin response factor 7	Plant hormone signal transduction (ko04075)
TnS000016043g01	4.10731	0.095607	8.76424	3.58869	Metacaspase-1 OS=Arabidopsis thaliana OX=3702 GN=AMC1 PE=1 SV=1	metacaspase type I [Picea abies]	--	--	--
TnS000016043g02	5.23338	0.639865	4.73321	2.04117	Zinc finger protein WIP5 OS=Arabidopsis thaliana OX=3702 GN=WIP5 PE=2 SV=1	PREDICTED: zinc finger protein WIP2-like [Nelumbo nucifera]	Molecular Function: nucleic acid binding (GO:0003676);; Molecular Function: metal ion binding (GO:0046872);;	--	--
TnS000016043g05	1.32403	0	178.752	163.083	E3 ubiquitin-protein ligase RDUF2 OS=Arabidopsis thaliana OX=3702 GN=DURF2 PE=1 SV=1	PREDICTED: E3 ubiquitin-protein ligase RDUF2 [Daucus carota subsp. sativus]	Biological Process: ubiquitin-dependent protein catabolic process (GO:0006511);; Biological Process: protein ubiquitination (GO:0016567);;	--	--
TnS000016917g01	13.7719	13.5976	0	0	--	unknown [Picea sitchensis]	--	--	--
TnS000016917g02	0	0	18.9128	137.967	GDSL esterase/lipase At4g01130 OS=Arabidopsis thaliana OX=3702 GN=At4g01130 PE=2 SV=1	GDSL esterase/lipase At4g01130-like [Phalaenopsis equestris]	Molecular Function: oxidoreductase activity, acting on the CH-CH group of donors, quinone or related compound as acceptor (GO:0016635);; Biological Process: single-organism metabolic process (GO:0044710);;	--	--
TnS000017187g02	0	0	8.86002	1.55517	Beta-glucosidase 22 OS=Oryza sativa subsp. japonica OX=39947 GN=BGLU22 PE=2 SV=1	PREDICTED: beta-glucosidase 22-like isoform X2 [Elaeis guineensis]	Molecular Function: hydrolase activity, hydrolyzing O-glycosyl compounds (GO:0004553);; Biological Process: carbohydrate metabolic process (GO:0005975);;	K01188|7.86932e-56|egu:105045203|K01188 beta-glucosidase [EC:3.2.1.21] | (RefSeq) beta-glucosidase 22-like	Cyanoamino acid metabolism (ko00460);; Starch and sucrose metabolism (ko00500);; Phenylpropanoid biosynthesis (ko00940)
TnS000017271g01	0.360235	2.27749	3.63125	8.45053	--	unknown [Picea sitchensis]	--	--	--
TnS000017675g01	0	0	0.265767	3.023	--	--	--	--	--
TnS000017969g02	56.8594	4.21238	0	0	Cysteine protease XCP1 OS=Arabidopsis thaliana OX=3702 GN=XCP1 PE=1 SV=1	unknown [Picea sitchensis]	Biological Process: metabolic process (GO:0008152);; Molecular Function: peptidase activity (GO:0008233);;	--	--
TnS000018195g01	72.3869	34.2923	61.5572	295.908	Actin-58 OS=Solanum tuberosum OX=4113 GN=AC58 PE=3 SV=1	actin-101-like [Ananas comosus]	Molecular Function: ATP binding (GO:0005524);;	--	--
TnS000018195g03	3.20689	3.6918	0.838435	16.8922	AAA-ATPase At4g25835 OS=Arabidopsis thaliana OX=3702 GN=At4g25835 PE=2 SV=1	unknown [Picea sitchensis]	--	K08900|9.9543e-120|pop:POPTR_0009s02930g|K08900 mitochondrial chaperone BCS1 | (RefSeq) POPTRDRAFT_203975; hypothetical protein	--
TnS000018517g03	79.9761	16.7935	53.64	84.2612	Protein PIN-LIKES 6 OS=Arabidopsis thaliana OX=3702 GN=PILS6 PE=2 SV=1	PREDICTED: uncharacterized protein LOC107896836 [Gossypium hirsutum]	Cellular Component: integral component of membrane (GO:0016021);; Biological Process: transmembrane transport (GO:0055085);;	--	--
TnS000018813g04	8.67644	1.09586	0.911391	3.1684	Probable nucleoredoxin 1 OS=Arabidopsis thaliana OX=3702 GN=At1g60420 PE=1 SV=1	unknown [Picea sitchensis]	Cellular Component: cell (GO:0005623);; Biological Process: single-organism process (GO:0044699);; Biological Process: regulation of cellular process (GO:0050794);;	K17609|3.62319e-29|atr:18445665|K17609 nucleoredoxin [EC:1.8.1.8] | (RefSeq) probable nucleoredoxin 2	--
TnS000018995g01	0.055216	1.01538	9.98802	2.66858	Subtilisin-like protease SBT1.5 OS=Arabidopsis thaliana OX=3702 GN=SBT1.5 PE=2 SV=1	PREDICTED: subtilisin-like protease SBT1.5 [Solanum lycopersicum]	Molecular Function: hydrolase activity (GO:0016787);;	--	--
TnS000018995g03	0	0.039769	9.60515	2.68398	Galactomannan galactosyltransferase 1 OS=Cyamopsis tetragonoloba OX=3832 GN=GMGT1 PE=1 SV=1	TPA: putative galacto(gluco)mannan alpha-1,6-galactosyltransferase [Pinus taeda]	--	--	--
TnS000019081g04	4.38199	2.89813	17.7959	4.34479	Calcium sensing receptor, chloroplastic OS=Arabidopsis thaliana OX=3702 GN=CAS PE=1 SV=1	extracellular calcium sensing receptor [Pinus massoniana]	Cellular Component: chloroplast thylakoid (GO:0009534);; Biological Process: cellular process (GO:0009987);; Cellular Component: membrane (GO:0016020);; Biological Process: single-organism process (GO:0044699);; Biological Process: response to stimulus (GO:0050896);;	--	--
TnS000019105g01	0	2.14462	6.12441	2.52975	Kinesin-like protein KIN-7K, chloroplastic OS=Oryza sativa subsp. japonica OX=39947 GN=KIN7K PE=2 SV=2	hypothetical protein GLYMA_11G112700 [Glycine max]	Molecular Function: binding (GO:0005488);;	K11498|8.26547e-124|smo:SELMODRAFT_124179|K11498 centromeric protein E | (RefSeq) hypothetical protein	--
TnS000019361g01	0.085274	0	26.1261	31.7978	--	--	--	--	--
TnS000019361g02	0.289044	0.239995	18.3793	28.8315	--	uncharacterized protein LOC110766005 [Prunus avium]	--	--	--
TnS000019377g02	14.7199	19.7947	2.69897	10.3606	3-oxoacyl-[acyl-carrier-protein] reductase 3, chloroplastic OS=Brassica napus OX=3708 GN=bkr3 PE=2 SV=1	NADPH-dependent 1-acyldihydroxyacetone phosphate reductase [Capsella rubella]	--	--	--
TnS000019527g06	0	0	6.23322	0.091972	Protein TOO MANY MOUTHS OS=Arabidopsis thaliana OX=3702 GN=TMM PE=1 SV=1	protein TOO MANY MOUTHS [Amborella trichopoda]	--	--	--
TnS000019527g07	1.17591	6.26901	10.5836	8.34712	Sucrose transport protein SUC2 OS=Arabidopsis thaliana OX=3702 GN=SUC2 PE=1 SV=2	sucrose transporter 2y [Ipomoea batatas]	Cellular Component: membrane (GO:0016020);;	K15378|1.81742e-159|smo:SELMODRAFT_177267|K15378 solute carrier family 45, member 1/2/4 | (RefSeq) SUT4L2-1; hypothetical protein	--
TnS000019775g01	2.70341	6.52217	0.685817	14.5214	Oil body-associated protein 2A OS=Zea mays OX=4577 GN=OBAP2A PE=2 SV=1	Protein of unknown function DUF1264 [Macleaya cordata]	--	--	--
TnS000019977g02	12.0125	107.946	141.912	129.022	40S ribosomal protein S18 OS=Arabidopsis thaliana OX=3702 GN=RPS18A PE=1 SV=1	PREDICTED: 40S ribosomal protein S18 [Nelumbo nucifera]	Molecular Function: RNA binding (GO:0003723);; Molecular Function: structural constituent of ribosome (GO:0003735);; Cellular Component: cytosol (GO:0005829);; Biological Process: translation (GO:0006412);; Cellular Component: small ribosomal subunit (GO:0015935);; Biological Process: ribosome biogenesis (GO:0042254);;	K02964|4.53749e-91|nnu:104605497|K02964 small subunit ribosomal protein S18e | (RefSeq) 40S ribosomal protein S18	Ribosome (ko03010)
TnS000020385g03	0	3.83311	3.25957	2.82899	Mediator of RNA polymerase II transcription subunit 31 OS=Arabidopsis thaliana OX=3702 GN=MED31 PE=1 SV=1	mediator of RNA polymerase II transcription subunit 31-like protein, partial [Trifolium pratense]	Molecular Function: RNA polymerase II transcription cofactor activity (GO:0001104);; Molecular Function: transcription coactivator activity (GO:0003713);; Biological Process: regulation of transcription from RNA polymerase II promoter (GO:0006357);; Cellular Component: mediator complex (GO:0016592);; Cellular Component: core mediator complex (GO:0070847);;	K15153|1.1732e-15|pvu:PHAVU_007G063000g|K15153 mediator of RNA polymerase II transcription subunit 31 | (RefSeq) hypothetical protein	--
TnS000020415g01	0	0	36.4085	20.6575	--	--	--	--	--
TnS000020415g05	4.6329	0.492449	8.64076	18.9554	Probable beta-1,4-xylosyltransferase IRX9H OS=Arabidopsis thaliana OX=3702 GN=IRX9H PE=2 SV=2	beta1,3-glucuronosyltransferase, partial [Picea glauca]	Molecular Function: transferase activity (GO:0016740);;	K20869|1.74671e-100|smo:SELMODRAFT_404697|K20869 putative beta-1,4-xylosyltransferase IRX9 [EC:2.4.2.-] | (RefSeq) GT43A1-1; glycosyltransferase IRX9-like protein	Other types of O-glycan biosynthesis (ko00514)
TnS000020415g10	0	0	46.3417	27.1751	Aquaporin TIP4-1 OS=Arabidopsis thaliana OX=3702 GN=TIP4-1 PE=2 SV=1	unknown [Picea sitchensis]	Cellular Component: plant-type vacuole (GO:0000325);; Cellular Component: membrane (GO:0016020);;	K09873|1.66262e-84|sly:101259178|K09873 aquaporin TIP | (RefSeq) aquaporin TIP4-1	--
TnS000020479g01	0	1.57439	5.44401	9.15311	--	uncharacterized protein LOC18429353 isoform X3 [Amborella trichopoda]	--	--	--
TnS000020673g01	0	0.4888	0	0.24703	--	hypothetical protein POPTR_015G102300v3 [Populus trichocarpa]	--	K17592|0|pop:POPTR_0101s00220g|K17592 sacsin | (RefSeq) hypothetical protein	--
TnS000020685g01	1.04223	0	8.76843	9.18318	Chlorophyllase-2, chloroplastic OS=Arabidopsis thaliana OX=3702 GN=CLH2 PE=1 SV=1	unknown [Picea sitchensis]	--	K08099|1.51707e-43|egr:104423847|K08099 chlorophyllase [EC:3.1.1.14] | (RefSeq) chlorophyllase-2, chloroplastic	Porphyrin and chlorophyll metabolism (ko00860)
TnS000020685g02	0	1.93118	7.39644	93.7173	Reticuline oxidase OS=Papaver somniferum OX=3469 GN=BBE1 PE=2 SV=1	PREDICTED: reticuline oxidase-like [Solanum lycopersicum]	--	--	--
TnS000021047g03	0	0	1.44966	0.894311	Receptor-like protein kinase HSL1 OS=Arabidopsis thaliana OX=3702 GN=HSL1 PE=2 SV=1	clavata 1-like protein [Pinus pinaster]	Molecular Function: kinase activity (GO:0016301);; Biological Process: phosphorylation (GO:0016310);;	--	--
TnS000021169g03	7.18481	1.171	0.386853	7.8071	Pyrophosphate-energized membrane proton pump 2 OS=Arabidopsis thaliana OX=3702 GN=AVPL1 PE=1 SV=2	BnaAnng33120D, partial [Brassica napus]	Biological Process: transport (GO:0006810);; Cellular Component: membrane (GO:0016020);; Molecular Function: pyrophosphatase activity (GO:0016462);;	--	--
TnS000021169g05	5.42572	6.94349	16.8776	4.79861	30S ribosomal protein 3-1, chloroplastic OS=Arabidopsis thaliana OX=3702 GN=At1g68590 PE=2 SV=1	hypothetical protein AXG93_731s1180 [Marchantia polymorpha subsp. ruderalis]	Molecular Function: structural constituent of ribosome (GO:0003735);; Cellular Component: ribosome (GO:0005840);; Cellular Component: chloroplast thylakoid membrane (GO:0009535);; Cellular Component: chloroplast stroma (GO:0009570);; Biological Process: plastid translation (GO:0032544);;	K19032|4.08802e-43|thj:104821946|K19032 30S ribosomal protein 3 | (RefSeq) 30S ribosomal protein 3-1, chloroplastic	--
TnS000021337g01	7.46161	29.7589	72.7902	22.5188	Protein SUPPRESSOR OF QUENCHING 1, chloroplastic OS=Arabidopsis thaliana OX=3702 GN=SOQ1 PE=1 SV=1	uncharacterized protein LOC18427530 isoform X1 [Amborella trichopoda]	--	--	--
TnS000021337g02	0.025546	11.4803	14.7586	11.4721	WD-40 repeat-containing protein MSI3 OS=Arabidopsis thaliana OX=3702 GN=MSI3 PE=1 SV=2	uncharacterized WD repeat-containing protein C17D11.16 [Jatropha curcas]	Molecular Function: transferase activity (GO:0016740);;	K14791|1.68442e-173|jcu:105638551|K14791 periodic tryptophan protein 1 | (RefSeq) uncharacterized WD repeat-containing protein C17D11.16	--
TnS000021337g03	12.1975	36.6837	2.57661	1.16362	Chloroplastic group IIB intron splicing facilitator CRS2, chloroplastic OS=Zea mays OX=4577 GN=CRS2 PE=1 SV=1	unknown [Picea sitchensis]	Molecular Function: aminoacyl-tRNA hydrolase activity (GO:0004045);;	K01056|5.66334e-77|atr:18448851|K01056 peptidyl-tRNA hydrolase, PTH1 family [EC:3.1.1.29] | (RefSeq) peptidyl-tRNA hydrolase, mitochondrial	--
TnS000022011g04	48.5227	16.3488	12.9977	3.94468	Thylakoid lumenal 17.4 kDa protein, chloroplastic OS=Arabidopsis thaliana OX=3702 GN=TL17 PE=1 SV=2	unknown [Picea sitchensis]	--	--	--
TnS000022317g02	0	0.223753	3.15347	1.35935	Probable copper-transporting ATPase HMA5 OS=Arabidopsis thaliana OX=3702 GN=HMA5 PE=1 SV=2	probable copper-transporting ATPase HMA5 [Arachis duranensis]	Molecular Function: nucleotide binding (GO:0000166);; Cellular Component: integral component of plasma membrane (GO:0005887);; Biological Process: cation transport (GO:0006812);; Biological Process: detoxification of copper ion (GO:0010273);; Cellular Component: intracellular membrane-bounded organelle (GO:0043231);; Molecular Function: copper-transporting ATPase activity (GO:0043682);; Molecular…	K17686|0|adu:107479974|K17686 Cu+-exporting ATPase [EC:3.6.3.54] | (RefSeq) probable copper-transporting ATPase HMA5	--
TnS000022329g01	0.186875	1.58799	4.27175	6.44722	DAR GTPase 3, chloroplastic OS=Arabidopsis thaliana OX=3702 GN=DGP3 PE=2 SV=1	--	--	K19828|3.86267e-06|cmo:103501342|K19828 mitochondrial GTPase 1 | (RefSeq) DAR GTPase 3, chloroplastic	--
TnS000022443g04	1.17259	14.2038	13.9142	6.50734	--	PREDICTED: uncharacterized protein LOC104594632 [Nelumbo nucifera]	--	--	--
TnS000022443g05	15.074	3.59295	7.0938	4.93256	--	PREDICTED: uncharacterized protein LOC104587341 [Nelumbo nucifera]	--	K18734|0|nnu:104587341|K18734 protein SMG8 | (RefSeq) uncharacterized LOC104587341	--
TnS000022461g02	0.902506	11.9014	0.206556	7.87296	Probable pectinesterase/pectinesterase inhibitor 61 OS=Arabidopsis thaliana OX=3702 GN=PME61 PE=2 SV=1	pectinesterase 2 [Arachis ipaensis]	Molecular Function: pectinesterase activity (GO:0030599);; Molecular Function: pectinesterase inhibitor activity (GO:0046910);; Biological Process: cell wall organization (GO:0071555);; Cellular Component: cell periphery (GO:0071944);;	K01051|3.71489e-168|aip:107628531|K01051 pectinesterase [EC:3.1.1.11] | (RefSeq) pectinesterase 2-like	Pentose and glucuronate interconversions (ko00040);; Starch and sucrose metabolism (ko00500)
TnS000022461g03	0	4.8161	0	0	Probable pectinesterase/pectinesterase inhibitor 17 OS=Arabidopsis thaliana OX=3702 GN=PME17 PE=2 SV=2	putative pectinesterase/pectinesterase inhibitor 17 [Apostasia shenzhenica]	Molecular Function: enzyme inhibitor activity (GO:0004857);; Cellular Component: cell wall (GO:0005618);; Molecular Function: pectinesterase activity (GO:0030599);; Biological Process: cell wall modification (GO:0042545);; Biological Process: negative regulation of catalytic activity (GO:0043086);; Molecular Function: aspartyl esterase activity (GO:0045330);; Biological Process: pectin catabolic …	K01051|8.49035e-82|pda:103696168|K01051 pectinesterase [EC:3.1.1.11] | (RefSeq) pectinesterase-like	Pentose and glucuronate interconversions (ko00040);; Starch and sucrose metabolism (ko00500)
TnS000022753g01	0	1.6946	4.26274	5.42441	Auxin-responsive protein SAUR50 OS=Arabidopsis thaliana OX=3702 GN=SAUR50 PE=1 SV=1	Auxin responsive SAUR protein [Corchorus capsularis]	--	K14488|6.0985e-37|tcc:TCM_034196|K14488 SAUR family protein | (RefSeq) SAUR-like auxin-responsive protein family	Plant hormone signal transduction (ko04075)
TnS000022753g03	7.17256	33.2791	16.3767	31.6158	Filament-like plant protein 6 OS=Arabidopsis thaliana OX=3702 GN=FPP6 PE=1 SV=1	PREDICTED: filament-like plant protein 4 [Prunus mume]	--	--	--
TnS000022753g05	0	0	0	5.41036	--	unknown [Picea sitchensis]	--	--	--
TnS000022781g01	0.29591	1.96115	7.15205	1.68617	F-box/kelch-repeat protein At5g26960 OS=Arabidopsis thaliana OX=3702 GN=At5g26960 PE=2 SV=1	predicted protein [Physcomitrella patens]	Molecular Function: ubiquitin-protein transferase activity (GO:0004842);; Cellular Component: integral component of membrane (GO:0016021);; Cellular Component: Cul3-RING ubiquitin ligase complex (GO:0031463);;	--	--
TnS000023025g02	26.0663	15.8124	4.5284	28.9848	--	uncharacterized protein LOC18430789 isoform X1 [Amborella trichopoda]	Molecular Function: acetylglucosaminyltransferase activity (GO:0008375);; Cellular Component: membrane (GO:0016020);;	--	--
TnS000023025g07	6.24088	11.3878	17.0154	3.36452	Chloroplast stem-loop binding protein of 41 kDa b, chloroplastic OS=Arabidopsis thaliana OX=3702 GN=CSP41B PE=1 SV=1	unknown [Picea sitchensis]	Molecular Function: catalytic activity (GO:0003824);; Molecular Function: coenzyme binding (GO:0050662);;	--	--
TnS000024013g01	19.5493	1.02198	8.86912	2.09913	Photosystem II protein D1 OS=Gnetum parvifolium OX=33153 GN=psbA PE=3 SV=1	photosystem II protein D1 [Gnetum parvifolium]	Molecular Function: iron ion binding (GO:0005506);; Cellular Component: photosystem II (GO:0009523);; Cellular Component: chloroplast thylakoid membrane (GO:0009535);; Biological Process: response to herbicide (GO:0009635);; Biological Process: photosynthetic electron transport in photosystem II (GO:0009772);; Molecular Function: oxygen evolving activity (GO:0010242);; Cellular Component: integra…	K02703|2.61782e-32|mtr:MTR_3g088450|K02703 photosystem II P680 reaction center D1 protein [EC:1.10.3.9] | (RefSeq) photosystem II reaction center protein	Photosynthesis (ko00195)
TnS000024583g01	0	0	1.99212	0.493432	Disease resistance protein TAO1 OS=Arabidopsis thaliana OX=3702 GN=TAO1 PE=4 SV=1	NBS-LRR disease resistance protein homologue [Hordeum vulgare]	--	--	--
TnS000024583g05	6.24867	14.865	0.566871	2.74073	Isoleucine--tRNA ligase, chloroplastic/mitochondrial OS=Arabidopsis thaliana OX=3702 GN=OVA2 PE=2 SV=1	hypothetical protein DCAR_002465 [Daucus carota subsp. sativus]	Molecular Function: aminoacyl-tRNA ligase activity (GO:0004812);; Biological Process: tRNA aminoacylation for protein translation (GO:0006418);; Cellular Component: intracellular membrane-bounded organelle (GO:0043231);; Cellular Component: cytoplasmic part (GO:0044444);;	K01870|2.59039e-35|sita:101772872|K01870 isoleucyl-tRNA synthetase [EC:6.1.1.5] | (RefSeq) isoleucine--tRNA ligase, chloroplastic/mitochondrial	Aminoacyl-tRNA biosynthesis (ko00970)
TnS000025027g02	0	0	4.88053	2.86899	Arogenate dehydratase/prephenate dehydratase 6, chloroplastic OS=Arabidopsis thaliana OX=3702 GN=ADT6 PE=1 SV=1	unknown [Picea sitchensis]	Molecular Function: RNA binding (GO:0003723);; Molecular Function: chorismate mutase activity (GO:0004106);; Molecular Function: prephenate dehydratase activity (GO:0004664);; Molecular Function: methyltransferase activity (GO:0008168);; Biological Process: L-phenylalanine biosynthetic process (GO:0009094);; Cellular Component: chloroplast stroma (GO:0009570);; Molecular Function: amino acid bind…	K05359|7.52631e-155|nnu:104612774|K05359 arogenate/prephenate dehydratase [EC:4.2.1.91 4.2.1.51] | (RefSeq) arogenate dehydratase/prephenate dehydratase 1, chloroplastic	Phenylalanine, tyrosine and tryptophan biosynthesis (ko00400);; Biosynthesis of amino acids (ko01230)
TnS000026071g07	3.14542	0	3.15652	0.968056	Probable inositol transporter 2 OS=Arabidopsis thaliana OX=3702 GN=INT2 PE=1 SV=1	unknown [Picea sitchensis]	Biological Process: transport (GO:0006810);; Cellular Component: membrane (GO:0016020);; Molecular Function: transmembrane transporter activity (GO:0022857);;	K08150|2.47597e-80|adu:107479329|K08150 MFS transporter, SP family, solute carrier family 2 (myo-inositol transporter), member 13 | (RefSeq) probable inositol transporter 2	--
TnS000026293g01	0	0.181157	29.5576	3.40394	UDP-glycosyltransferase 88B1 OS=Stevia rebaudiana OX=55670 GN=UGT88B1 PE=2 SV=1	UDP-glycosyltransferase UGT5 [Picea glauca]	Molecular Function: transferase activity, transferring glycosyl groups (GO:0016757);;	--	--
TnS000026433g04	51.6595	6.37632	13.0111	3.17484	Monooxygenase 3 OS=Arabidopsis thaliana OX=3702 GN=MO3 PE=2 SV=1	unknown [Picea sitchensis]	--	--	--
TnS000026531g02	2.93375	1.53528	8.38805	1.47281	Ribonuclease III domain-containing protein RNC1, chloroplastic OS=Arabidopsis thaliana OX=3702 GN=RNC1 PE=2 SV=1	ribonuclease III domain-containing protein RNC1, chloroplastic isoform X1 [Arachis duranensis]	Molecular Function: double-stranded RNA binding (GO:0003725);; Molecular Function: ribonuclease III activity (GO:0004525);; Cellular Component: nucleus (GO:0005634);; Biological Process: production of siRNA involved in RNA interference (GO:0030422);; Biological Process: primary miRNA processing (GO:0031053);; Biological Process: pre-miRNA processing (GO:0031054);; Biological Process: RNA phosphod…	--	--
TnS000027115g01	0	0	0	2.80907	--	transcription repressor OFP17 [Morus notabilis]	--	--	--
TnS000027131g01	7.78905	4.22604	0.992103	16.3927	Codeine O-demethylase OS=Papaver somniferum OX=3469 GN=CODM PE=1 SV=1	protein SRG1-like isoform X2 [Helianthus annuus]	--	--	--
TnS000027131g05	4.44317	23.3062	0.454808	0.647549	UPF0481 protein At3g47200 OS=Arabidopsis thaliana OX=3702 GN=At3g47200 PE=2 SV=1	UPF0481 protein At3g47200 [Citrus clementina]	--	--	--
TnS000027235g01	28.314	1.54039	0	0.180758	Protein STRICTOSIDINE SYNTHASE-LIKE 3 OS=Arabidopsis thaliana OX=3702 GN=SSL3 PE=2 SV=1	unknown [Picea sitchensis]	--	--	--
TnS000027235g02	0	0	47.513	0.769378	PLAT domain-containing protein 2 OS=Arabidopsis thaliana OX=3702 GN=PLAT2 PE=2 SV=1	PLAT domain-containing protein 3-like [Olea europaea var. sylvestris]	--	--	--
TnS000027235g04	0	6.08645	3.77185	1.33613	Kinesin-like protein KIN-12D OS=Arabidopsis thaliana OX=3702 GN=KIN12D PE=2 SV=1	PREDICTED: kinesin-like protein KIN-12F isoform X1 [Nelumbo nucifera]	--	K10400|0|nnu:104595866|K10400 kinesin family member 15 | (RefSeq) kinesin-like protein KIN-12F	--
TnS000027671g05	0	0.052111	0	30.1733	--	hypothetical protein PHYPA_010265 [Physcomitrella patens]	--	--	--
TnS000027907g03	251.988	91.9611	447.402	43.0309	Chlorophyll a-b binding protein of LHCII type I, chloroplastic (Fragment) OS=Cucumis sativus OX=3659 PE=2 SV=1	chlorophyll A-B binding protein (CAB), putative [Musa balbisiana]	Cellular Component: photosystem I (GO:0009522);; Cellular Component: chloroplast thylakoid membrane (GO:0009535);; Biological Process: photosynthesis, light harvesting (GO:0009765);; Cellular Component: integral component of membrane (GO:0016021);; Molecular Function: chlorophyll binding (GO:0016168);; Biological Process: protein-chromophore linkage (GO:0018298);; Molecular Function: metal ion bi…	K08912|4.71587e-154|cit:107175516|K08912 light-harvesting complex II chlorophyll a/b binding protein 1 | (RefSeq) chlorophyll a-b binding protein of LHCII type 1	Photosynthesis - antenna proteins (ko00196)
TnS000028975g03	0	0	36.703	1.55423	UDP-glycosyltransferase 13 OS=Pueraria montana var. lobata OX=3893 GN=UGT13 PE=1 SV=1	UDP-glycosyltransferase UGT5 [Picea glauca]	Molecular Function: transferase activity, transferring glycosyl groups (GO:0016757);;	--	--
TnS000028975g04	3.44277	0.391438	62.2526	1.17189	UDP-glycosyltransferase 88B1 OS=Stevia rebaudiana OX=55670 GN=UGT88B1 PE=2 SV=1	UDP-glucuronosyl/UDP-glucosyltransferase [Macleaya cordata]	Biological Process: metabolic process (GO:0008152);; Molecular Function: UDP-glucosyltransferase activity (GO:0035251);;	--	--
TnS000029049g01	2.63359	3.24271	9.35412	1.8601	Protein TPX2 OS=Arabidopsis thaliana OX=3702 GN=TPX2 PE=1 SV=1	protein TPX2 [Asparagus officinalis]	Cellular Component: nucleoplasm (GO:0005654);; Cellular Component: spindle (GO:0005819);; Cellular Component: microtubule (GO:0005874);; Molecular Function: microtubule binding (GO:0008017);; Cellular Component: phragmoplast (GO:0009524);; Cellular Component: chloroplast envelope (GO:0009941);; Molecular Function: antioxidant activity (GO:0016209);; Biological Process: regulation of mitotic spind…	K16812|6.45354e-32|nnu:104599436|K16812 targeting protein for Xklp2 | (RefSeq) protein TPX2-like	--
TnS000029049g06	61.8048	14.1409	19.1143	4.20047	--	--	--	--	--
TnS000029049g07	2.1609	0.269299	27.3152	3.48572	Peptidyl-prolyl cis-trans isomerase CYP28, chloroplastic OS=Arabidopsis thaliana OX=3702 GN=CYP28 PE=1 SV=1	unknown [Picea sitchensis]	Molecular Function: isomerase activity (GO:0016853);;	K03768|5.0784e-85|brp:103833742|K03768 peptidyl-prolyl cis-trans isomerase B (cyclophilin B) [EC:5.2.1.8] | (RefSeq) peptidyl-prolyl cis-trans isomerase CYP28, chloroplastic	--
TnS000029109g01	1.59441	26.0582	1.83748	1.20118	--	Transmembrane and coiled-coil domain-containing protein 4 [Ananas comosus]	Cellular Component: integral component of membrane (GO:0016021);;	--	--
TnS000029303g03	4.0919	96.4527	1.44847	6.73655	Delta-1-pyrroline-5-carboxylate synthase OS=Actinidia deliciosa OX=3627 PE=2 SV=1	unknown [Picea sitchensis]	Molecular Function: glutamate 5-kinase activity (GO:0004349);; Molecular Function: glutamate-5-semialdehyde dehydrogenase activity (GO:0004350);; Cellular Component: cytoplasm (GO:0005737);; Biological Process: proline biosynthetic process (GO:0006561);; Biological Process: phosphorylation (GO:0016310);; Biological Process: oxidation-reduction process (GO:0055114);;	K12657|0|nnu:104601951|K12657 delta-1-pyrroline-5-carboxylate synthetase [EC:2.7.2.11 1.2.1.41] | (RefSeq) delta-1-pyrroline-5-carboxylate synthase	Arginine and proline metabolism (ko00330);; Biosynthesis of amino acids (ko01230)
TnS000029303g04	0	0	11.5196	28.8508	Elicitor-responsive protein 3 OS=Oryza sativa subsp. japonica OX=39947 GN=ERG3 PE=1 SV=1	unknown [Picea sitchensis]	--	--	--
TnS000029377g03	49.6322	9.90512	11.0332	30.2879	Ethylene receptor 2 OS=Oryza sativa subsp. indica OX=39946 GN=ETR2 PE=2 SV=3	hypothetical protein AXG93_2490s1310 [Marchantia polymorpha subsp. ruderalis]	Cellular Component: endoplasmic reticulum (GO:0005783);; Biological Process: negative regulation of ethylene-activated signaling pathway (GO:0010105);; Cellular Component: membrane (GO:0016020);; Molecular Function: kinase activity (GO:0016301);; Biological Process: phosphorylation (GO:0016310);;	K14509|0|ppp:PHYPADRAFT_188161|K14509 ethylene receptor [EC:2.7.13.-] | (RefSeq) ETR2; ETR2 ethylene receptor	Plant hormone signal transduction (ko04075)
TnS000029377g05	3.6455	32.8623	0.211586	0.107611	--	unknown [Picea sitchensis]	--	--	--
TnS000029377g06	3.67664	0	0.030197	0	Zinc transporter 5 OS=Oryza sativa subsp. japonica OX=39947 GN=ZIP5 PE=2 SV=1	PREDICTED: zinc transporter 5-like [Gossypium arboreum]	Biological Process: ion transport (GO:0006811);;	K14709|3.56974e-99|gra:105803482|K14709 solute carrier family 39 (zinc transporter), member 1/2/3 | (RefSeq) zinc transporter 5-like	--
TnS000029377g08	0	0	1.86696	8.43145	Zinc transporter 5 OS=Oryza sativa subsp. japonica OX=39947 GN=ZIP5 PE=2 SV=1	zinc transporter 5-like precursor [Nicotiana tabacum]	Biological Process: ion transport (GO:0006811);;	K14709|4.03729e-100|gra:105803482|K14709 solute carrier family 39 (zinc transporter), member 1/2/3 | (RefSeq) zinc transporter 5-like	--
TnS000029377g09	0	0	3.70658	0.09367	--	uncharacterized protein LOC110805626 [Spinacia oleracea]	Biological Process: RNA modification (GO:0009451);;	K03177|4.02644e-19|csv:101215528|K03177 tRNA pseudouridine55 synthase [EC:5.4.99.25] | (RefSeq) uncharacterized LOC101215528	--
TnS000029377g12	27.4334	3.64008	11.0058	19.4249	Protein PIN-LIKES 7 OS=Arabidopsis thaliana OX=3702 GN=PILS7 PE=2 SV=1	unknown [Picea sitchensis]	Cellular Component: membrane (GO:0016020);;	--	--
TnS000029377g13	82.4092	2.8148	0.124195	2.46054	Protein PIN-LIKES 5 OS=Arabidopsis thaliana OX=3702 GN=PILS5 PE=2 SV=1	unknown [Picea sitchensis]	Cellular Component: membrane (GO:0016020);;	K07088|5.75512e-101|egr:104419566|K07088 uncharacterized protein | (RefSeq) protein PIN-LIKES 7	--
TnS000029377g14	25.6502	0	1.12779	2.06738	Protein PIN-LIKES 5 OS=Arabidopsis thaliana OX=3702 GN=PILS5 PE=2 SV=1	unknown [Picea sitchensis]	--	K07088|1.34349e-88|pda:103717732|K07088 uncharacterized protein | (RefSeq) protein PIN-LIKES 7-like	--
TnS000029415g01	0	0	299.089	0.554383	PLAT domain-containing protein 2 OS=Arabidopsis thaliana OX=3702 GN=PLAT2 PE=2 SV=1	PLAT domain-containing protein 3-like [Manihot esculenta]	--	--	--
TnS000029955g01	1.08496	5.27315	2.04572	3.3689	--	prolyl endopeptidase [Sesamum indicum]	Molecular Function: serine-type endopeptidase activity (GO:0004252);; Cellular Component: cytoplasm (GO:0005737);; Biological Process: proteolysis (GO:0006508);;	K01322|0|sind:105178116|K01322 prolyl oligopeptidase [EC:3.4.21.26] | (RefSeq) prolyl endopeptidase-like	--
TnS000030161g04	4.71558	0.813406	6.76638	3.66385	Plant-specific TFIIB-related protein PTF2 OS=Arabidopsis thaliana OX=3702 GN=PTF2 PE=1 SV=1	plant-specific TFIIB-related protein PTF2 [Amborella trichopoda]	Molecular Function: binding (GO:0005488);;	--	--
TnS000030161g07	0	0	3.312	0.112061	Violaxanthin de-epoxidase, chloroplastic OS=Lactuca sativa OX=4236 GN=VDE1 PE=1 SV=1	violaxanthin de-epoxidase 1 [Bixa orellana]	Molecular Function: oxidoreductase activity (GO:0016491);;	K09839|6.20336e-76|thj:104805797|K09839 violaxanthin de-epoxidase [EC:1.23.5.1] | (RefSeq) violaxanthin de-epoxidase, chloroplastic	Carotenoid biosynthesis (ko00906)
TnS000030203g01	1.0808	5.08763	14.1629	1.91085	Polyamine oxidase OS=Zea mays OX=4577 GN=PAO PE=1 SV=1	putative flavoprotein-containing polyamine oxidase, partial [Pinus sylvestris]	Molecular Function: oxidoreductase activity (GO:0016491);; Biological Process: oxidation-reduction process (GO:0055114);;	K13366|0|vvi:100241347|K13366 polyamine oxidase [EC:1.5.3.14 1.5.3.16 1.5.3.-] | (RefSeq) polyamine oxidase	Arginine and proline metabolism (ko00330);; beta-Alanine metabolism (ko00410)
TnS000030741g01	0	0	95.399	31.0311	Fasciclin-like arabinogalactan protein 14 OS=Arabidopsis thaliana OX=3702 GN=FLA14 PE=2 SV=1	hypothetical protein AMTR_s00002p00270100 [Amborella trichopoda]	--	--	--
TnS000030747g01	15.9689	2.98906	8.46906	8.90889	--	hypothetical protein AXG93_3786s1170 [Marchantia polymorpha subsp. ruderalis]	--	--	--
TnS000030759g01	1.11916	6.66793	3.6211	2.71339	--	unknown [Zea mays]	Molecular Function: copper ion binding (GO:0005507);; Cellular Component: mitochondrion (GO:0005739);; Molecular Function: oxidoreductase activity (GO:0016491);; Biological Process: oxidation-reduction process (GO:0055114);;	--	--
TnS000031085g02	0	0	3.54789	0	Protein ASPARTIC PROTEASE IN GUARD CELL 2 OS=Arabidopsis thaliana OX=3702 GN=ASPG2 PE=2 SV=1	PREDICTED: protein ASPARTIC PROTEASE IN GUARD CELL 2 [Daucus carota subsp. sativus]	Molecular Function: peptidase activity (GO:0008233);; Biological Process: protein metabolic process (GO:0019538);;	--	--
TnS000031161g02	0.087084	8.69069	0.885394	0.620245	--	predicted protein [Physcomitrella patens]	Cellular Component: protein phosphatase type 2A complex (GO:0000159);; Molecular Function: peptidyl-prolyl cis-trans isomerase activity (GO:0003755);; Cellular Component: nucleus (GO:0005634);; Cellular Component: cytoplasm (GO:0005737);; Biological Process: cellular protein modification process (GO:0006464);; Molecular Function: protein tyrosine phosphatase activator activity (GO:0008160);; Biol…	K17605|2.02869e-112|ppp:PHYPADRAFT_145341|K17605 serine/threonine-protein phosphatase 2A activator | (RefSeq) hypothetical protein	--
TnS000031161g03	1.29906	39.8392	4.21637	17.7131	Alcohol dehydrogenase 2 OS=Zea mays OX=4577 GN=ADH2 PE=2 SV=1	unknown [Picea sitchensis]	Molecular Function: alcohol dehydrogenase (NAD) activity (GO:0004022);; Molecular Function: zinc ion binding (GO:0008270);; Biological Process: oxidation-reduction process (GO:0055114);;	K18857|1.46582e-156|thj:104806844|K18857 alcohol dehydrogenase class-P [EC:1.1.1.1] | (RefSeq) alcohol dehydrogenase class-P-like	Glycolysis / Gluconeogenesis (ko00010);; Fatty acid degradation (ko00071);; Tyrosine metabolism (ko00350);; alpha-Linolenic acid metabolism (ko00592)
TnS000031243g01	0	316.497	10.2314	3.66083	Chlorophyllase-2, chloroplastic OS=Arabidopsis thaliana OX=3702 GN=CLH2 PE=1 SV=1	chlorophyllase [Picrorhiza kurrooa]	--	K08099|4.9509e-52|cmo:103491233|K08099 chlorophyllase [EC:3.1.1.14] | (RefSeq) chlorophyllase-2, chloroplastic	Porphyrin and chlorophyll metabolism (ko00860)
TnS000031529g03	0	0.485801	4.4627	8.60222	--	unknown [Picea sitchensis]	--	--	--
TnS000031647g10	0	0	0	1.6253	Purple acid phosphatase 22 OS=Arabidopsis thaliana OX=3702 GN=PAP22 PE=2 SV=1	purple acid phosphatase 22 isoform X1 [Citrus clementina]	Molecular Function: hydrolase activity (GO:0016787);;	--	--
TnS000031647g11	6.24481	0.709948	0.231385	5.67382	Purple acid phosphatase 22 OS=Arabidopsis thaliana OX=3702 GN=PAP22 PE=2 SV=1	PREDICTED: purple acid phosphatase 22-like [Ipomoea nil]	Molecular Function: hydrolase activity (GO:0016787);;	--	--
TnS000031647g12	0.043996	0.122057	0.227458	2.03827	Purple acid phosphatase 22 OS=Arabidopsis thaliana OX=3702 GN=PAP22 PE=2 SV=1	PREDICTED: purple acid phosphatase 22-like [Ipomoea nil]	Molecular Function: hydrolase activity (GO:0016787);;	--	--
TnS000031647g18	0.077756	2.02894	168.876	14.1848	LRR receptor-like serine/threonine-protein kinase ERECTA OS=Arabidopsis thaliana OX=3702 GN=ERECTA PE=1 SV=1	unknown [Picea sitchensis]	--	--	--
TnS000031647g19	20.3885	0	0	0	Heavy metal-associated isoprenylated plant protein 26 OS=Arabidopsis thaliana OX=3702 GN=HIPP26 PE=1 SV=1	hypothetical protein PHAVU_009G119300g [Phaseolus vulgaris]	Cellular Component: cytoplasm (GO:0005737);; Biological Process: metal ion transport (GO:0030001);; Molecular Function: transition metal ion binding (GO:0046914);; Biological Process: cellular transition metal ion homeostasis (GO:0046916);;	--	--
TnS000032069g01	52.3213	35.7048	0.572433	2.95135	--	hypothetical protein ZOSMA_185G00340 [Zostera marina]	Cellular Component: membrane (GO:0016020);;	--	--
TnS000032089g04	4.38638	5.16502	0.656252	2.11146	Pumilio homolog 12 OS=Arabidopsis thaliana OX=3702 GN=APUM12 PE=2 SV=2	hypothetical protein SELMODRAFT_53500, partial [Selaginella moellendorffii]	Molecular Function: RNA binding (GO:0003723);;	--	--
TnS000032089g05	10.3515	17.2818	1540.05	168.9	Glucan endo-1,3-beta-glucosidase 13 OS=Arabidopsis thaliana OX=3702 GN=At5g56590 PE=1 SV=1	unknown [Picea sitchensis]	Molecular Function: hydrolase activity, hydrolyzing O-glycosyl compounds (GO:0004553);; Biological Process: metabolic process (GO:0008152);; Molecular Function: polysaccharide binding (GO:0030247);; Cellular Component: anchored component of plasma membrane (GO:0046658);;	--	--
TnS000032089g08	0	4.61064	0.678833	0.058423	Probable 4-coumarate--CoA ligase 3 OS=Oryza sativa subsp. japonica OX=39947 GN=4CL3 PE=2 SV=1	PREDICTED: 4-coumarate--CoA ligase 2 [Elaeis guineensis]	Molecular Function: catalytic activity (GO:0003824);;	K01904|2.35615e-169|egu:105039259|K01904 4-coumarate--CoA ligase [EC:6.2.1.12] | (RefSeq) 4-coumarate--CoA ligase 2	Ubiquinone and other terpenoid-quinone biosynthesis (ko00130);; Phenylalanine metabolism (ko00360);; Phenylpropanoid biosynthesis (ko00940)
TnS000032089g09	1.4047	3.77588	19.6116	2.46364	CASP-like protein 3A1 OS=Picea sitchensis OX=3332 PE=2 SV=1	RecName: Full=CASP-like protein 3A1; Short=PsCASPL3A1	Cellular Component: plasma membrane (GO:0005886);; Cellular Component: integral component of membrane (GO:0016021);;	--	--
TnS000032581g02	0	0	0.037179	0.550985	Phosphate transporter PHO1 OS=Arabidopsis thaliana OX=3702 GN=PHO1 PE=1 SV=1	PREDICTED: phosphate transporter PHO1-like isoform X1 [Nelumbo nucifera]	--	--	--
TnS000032623g02	3.39968	21.8383	54.6695	23.0001	Ent-kaurenoic acid oxidase 2 OS=Arabidopsis thaliana OX=3702 GN=KAO2 PE=2 SV=2	KAO2 [Pinus tabuliformis]	Molecular Function: oxidoreductase activity (GO:0016491);; Molecular Function: metal ion binding (GO:0046872);;	K04123|0|cit:102629702|K04123 ent-kaurenoic acid hydroxylase [EC:1.14.13.79] | (RefSeq) ent-kaurenoic acid oxidase 2-like	Diterpenoid biosynthesis (ko00904)
TnS000033513g01	1.23039	0	12.7873	8.74307	Cytochrome P450 750A1 OS=Pinus taeda OX=3352 GN=CYP750A1 PE=2 SV=1	unknown [Picea sitchensis]	--	K20562|3.7768e-101|aip:107631125|K20562 biphenyl-4-hydroxylase | (RefSeq) cytochrome P450 CYP736A12-like	--
TnS000033709g01	0	0.723796	32.7534	42.6158	--	unknown [Picea sitchensis]	Cellular Component: integral component of membrane (GO:0016021);;	--	--
TnS000033709g04	10.6481	29.097	64.109	542.212	Aspartyl protease 25 OS=Oryza sativa subsp. japonica OX=39947 GN=AP25 PE=2 SV=1	PREDICTED: probable aspartyl protease At4g16563 [Nelumbo nucifera]	--	--	--
TnS000033779g01	12.2644	14.246	1.25311	12.3764	Beta-glucosidase 3 OS=Oryza sativa subsp. japonica OX=39947 GN=BGLU3 PE=2 SV=2	hypothetical protein AQUCO_01500033v1 [Aquilegia coerulea]	Molecular Function: hydrolase activity, hydrolyzing O-glycosyl compounds (GO:0004553);; Biological Process: organic substance metabolic process (GO:0071704);;	K01188|5.63665e-119|egu:105057476|K01188 beta-glucosidase [EC:3.2.1.21] | (RefSeq) beta-glucosidase 22-like	Cyanoamino acid metabolism (ko00460);; Starch and sucrose metabolism (ko00500);; Phenylpropanoid biosynthesis (ko00940)
TnS000033779g04	0.233661	20.6673	0.028813	0.039042	Beta-glucosidase 11 OS=Oryza sativa subsp. japonica OX=39947 GN=BGLU11 PE=3 SV=2	Glycoside hydrolase [Macleaya cordata]	--	K01188|4.8048e-38|csv:105434523|K01188 beta-glucosidase [EC:3.2.1.21] | (RefSeq) beta-glucosidase 10-like	Cyanoamino acid metabolism (ko00460);; Starch and sucrose metabolism (ko00500);; Phenylpropanoid biosynthesis (ko00940)
TnS000033779g05	0.043162	0.073154	17.8705	8.69664	Furcatin hydrolase OS=Viburnum furcatum OX=237940 PE=1 SV=1	unknown [Picea sitchensis]	--	K01188|3.26236e-42|atr:18445359|K01188 beta-glucosidase [EC:3.2.1.21] | (RefSeq) beta-glucosidase 22	Cyanoamino acid metabolism (ko00460);; Starch and sucrose metabolism (ko00500);; Phenylpropanoid biosynthesis (ko00940)
TnS000033833g03	12.2603	6.30709	3.07467	0.987196	Replication factor C subunit 3 OS=Oryza sativa subsp. japonica OX=39947 GN=RFC3 PE=2 SV=1	hypothetical protein SELMODRAFT_235493 [Selaginella moellendorffii]	Molecular Function: DNA clamp loader activity (GO:0003689);; Molecular Function: ATP binding (GO:0005524);; Cellular Component: DNA replication factor C complex (GO:0005663);; Biological Process: DNA-dependent DNA replication (GO:0006261);; Biological Process: negative regulation of defense response (GO:0031348);;	K10756|3.41662e-78|smo:SELMODRAFT_236274|K10756 replication factor C subunit 3/5 | (RefSeq) hypothetical protein	DNA replication (ko03030);; Nucleotide excision repair (ko03420);; Mismatch repair (ko03430)
TnS000033833g04	0.143828	0.255595	4.0549	1.27436	Mitotic checkpoint protein BUB3.1 OS=Arabidopsis thaliana OX=3702 GN=BUB3.1 PE=1 SV=1	unknown [Picea sitchensis]	Cellular Component: protein complex (GO:0043234);; Cellular Component: intracellular organelle part (GO:0044446);;	K02180|1.64655e-87|vra:106770811|K02180 cell cycle arrest protein BUB3 | (RefSeq) mitotic checkpoint protein BUB3.1	--
TnS000033833g05	1.21906	0.580179	19.9973	3.69267	--	hypothetical protein AQUCO_02700328v1 [Aquilegia coerulea]	--	--	--
TnS000033849g02	5.19139	2.22396	31.8794	4.48724	Transcription factor CPC OS=Arabidopsis thaliana OX=3702 GN=CPC PE=1 SV=1	PREDICTED: transcription factor MYB59-like [Elaeis guineensis]	--	--	--
TnS000033869g01	0.277921	0	0.513604	5.19976	LRR receptor-like serine/threonine-protein kinase FLS2 OS=Arabidopsis thaliana OX=3702 GN=FLS2 PE=1 SV=1	hypothetical protein CDL15_Pgr024001 [Punica granatum]	--	--	--
TnS000033869g02	0	0.758253	3.21975	3.54274	--	--	--	--	--
TnS000034031g02	0.090652	56.2301	0	228.744	CEN-like protein 2 OS=Nicotiana tabacum OX=4097 GN=CET2 PE=2 SV=1	TFL1-like protein [Picea wilsonii]	--	--	--
TnS000034031g05	0	0	0	4.60056	CEN-like protein 1 OS=Nicotiana tabacum OX=4097 GN=CET1 PE=2 SV=1	TFL1-like protein [Picea wilsonii]	--	--	--
TnS000034385g01	0	0.291633	0	1.57661	Vacuolar fusion protein CCZ1 homolog B OS=Arabidopsis thaliana OX=3702 GN=CCZ1B PE=1 SV=1	hypothetical protein AMTR_s00138p00017550 [Amborella trichopoda]	--	--	--
TnS000034413g01	1.91424	0.45548	2.04945	10.6477	Probable copper-transporting ATPase HMA5 OS=Arabidopsis thaliana OX=3702 GN=HMA5 PE=1 SV=2	hypothetical protein GLYMA_01G219000 [Glycine max]	Molecular Function: nucleotide binding (GO:0000166);; Biological Process: cation transport (GO:0006812);; Cellular Component: membrane (GO:0016020);; Molecular Function: hydrolase activity (GO:0016787);; Molecular Function: metal ion binding (GO:0046872);;	K17686|0|adu:107479974|K17686 Cu+-exporting ATPase [EC:3.6.3.54] | (RefSeq) probable copper-transporting ATPase HMA5	--
TnS000034497g02	0	0	22.5658	20.4839	Glutathione S-transferase U17 OS=Arabidopsis thaliana OX=3702 GN=GSTU17 PE=2 SV=1	tau class glutathione S-transferase [Pinus tabuliformis]	Molecular Function: transferase activity (GO:0016740);;	K00799|2.3318e-47|cit:102621583|K00799 glutathione S-transferase [EC:2.5.1.18] | (RefSeq) glutathione S-transferase U17-like	Glutathione metabolism (ko00480)
TnS000034497g03	64.1886	2.24915	198.847	22.8932	Glutathione S-transferase U17 OS=Arabidopsis thaliana OX=3702 GN=GSTU17 PE=2 SV=1	probable glutathione S-transferase [Picea mariana]	Molecular Function: transferase activity (GO:0016740);; Biological Process: cellular metabolic process (GO:0044237);;	K00799|3.64291e-62|fve:101306051|K00799 glutathione S-transferase [EC:2.5.1.18] | (RefSeq) glutathione S-transferase U17-like	Glutathione metabolism (ko00480)
TnS000034679g02	0.665119	0.71212	11.9521	103.516	G-type lectin S-receptor-like serine/threonine-protein kinase At2g19130 OS=Arabidopsis thaliana OX=3702 GN=At2g19130 PE=2 SV=1	PREDICTED: G-type lectin S-receptor-like serine/threonine-protein kinase At2g19130 [Phoenix dactylifera]	--	--	--	SI system
TnS000034679g03	0.134019	0.179797	0.08602	1.26343	G-type lectin S-receptor-like serine/threonine-protein kinase At1g11410 OS=Arabidopsis thaliana OX=3702 GN=At1g11410 PE=3 SV=3	G-type lectin S-receptor-like serine/threonine-protein kinase At2g19130 [Morus notabilis]	Biological Process: cellular process (GO:0009987);; Molecular Function: kinase activity (GO:0016301);;	--	--	SI system
TnS000034679g05	1.71714	0.489727	6.97617	1.53414	--	unknown [Picea sitchensis]	--	K15032|2.37483e-24|rcu:8276328|K15032 mTERF domain-containing protein, mitochondrial | (RefSeq) uncharacterized LOC8276328	--
TnS000034681g03	0.156707	0	1.76832	2.69533	Glutamate receptor 3.4 OS=Arabidopsis thaliana OX=3702 GN=GLR3.4 PE=2 SV=2	PREDICTED: glutamate receptor 3.4-like [Lupinus angustifolius]	--	K05387|7.20429e-130|egu:105039598|K05387 glutamate receptor, ionotropic, plant | (RefSeq) glutamate receptor 2.7-like	--
TnS000034681g06	1.21014	0.229677	0.022483	0	Glutamate receptor 3.5 OS=Arabidopsis thaliana OX=3702 GN=GLR3.5 PE=2 SV=2	PREDICTED: glutamate receptor 2.7-like, partial [Phoenix dactylifera]	--	K05387|1.47973e-80|pda:103698561|K05387 glutamate receptor, ionotropic, plant | (RefSeq) glutamate receptor 2.7-like	--
TnS000035343g02	85.4554	17.3188	6.85999	0.036657	Aldehyde oxidase GLOX OS=Vitis pseudoreticulata OX=231512 GN=GLOX PE=2 SV=1	hypothetical protein AQUCO_00900849v1 [Aquilegia coerulea]	--	K20929|0|nnu:104601137|K20929 glyoxal/methylglyoxal oxidase [EC:1.2.3.15] | (RefSeq) aldehyde oxidase GLOX	--
TnS000035343g03	0.814172	0.312337	0.546712	63.8569	--	--	--	--	--
TnS000035343g08	0	0	6.33582	0	--	--	--	--	--
TnS000035481g01	0	4.5856	1.02037	0.186018	Farnesyl pyrophosphate synthase 1 OS=Lupinus albus OX=3870 GN=FPS1 PE=2 SV=1	farnesyl pyrophosphate synthase 1-like [Asparagus officinalis]	Molecular Function: geranyltranstransferase activity (GO:0004337);; Biological Process: isoprenoid biosynthetic process (GO:0008299);;	K00787|9.02273e-164|bna:106406977|K00787 farnesyl diphosphate synthase [EC:2.5.1.1 2.5.1.10] | (RefSeq) farnesyl pyrophosphate synthase 1, mitochondrial	Terpenoid backbone biosynthesis (ko00900)
TnS000035493g02	6.28505	0.750062	0	0	Xyloglucan endotransglucosylase/hydrolase protein 9 OS=Arabidopsis thaliana OX=3702 GN=XTH9 PE=2 SV=2	hypothetical protein 0_7451_01, partial [Pinus radiata]	Biological Process: carbohydrate metabolic process (GO:0005975);; Molecular Function: hydrolase activity (GO:0016787);; Biological Process: cell wall organization or biogenesis (GO:0071554);;	K08235|9.30137e-27|mus:103995047|K08235 xyloglucan:xyloglucosyl transferase [EC:2.4.1.207] | (RefSeq) probable xyloglucan endotransglucosylase/hydrolase protein 26	--
TnS000035493g08	0	0	42.1606	0.559809	Trihelix transcription factor ASR3 OS=Arabidopsis thaliana OX=3702 GN=ASR3 PE=1 SV=1	putative transcription factor [Corchorus olitorius]	--	--	--
TnS000035493g09	60.5613	41.864	30.6173	100.136	Galacturonosyltransferase 8 OS=Arabidopsis thaliana OX=3702 GN=GAUT8 PE=1 SV=1	galacturonosyltransferase 8 [Amborella trichopoda]	Cellular Component: Golgi membrane (GO:0000139);; Cellular Component: mitochondrion (GO:0005739);; Cellular Component: endosome (GO:0005768);; Cellular Component: trans-Golgi network (GO:0005802);; Biological Process: homogalacturonan biosynthetic process (GO:0010289);; Cellular Component: integral component of membrane (GO:0016021);; Molecular Function: polygalacturonate 4-alpha-galacturonosyltr…	K13648|0|atr:18431074|K13648 alpha-1,4-galacturonosyltransferase [EC:2.4.1.43] | (RefSeq) galacturonosyltransferase 8	Starch and sucrose metabolism (ko00500);; Amino sugar and nucleotide sugar metabolism (ko00520)
TnS000035493g12	9.11232	1.57327	3.69389	3.35381	--	unknown [Picea sitchensis]	Cellular Component: chloroplast thylakoid membrane (GO:0009535);; Cellular Component: integral component of membrane (GO:0016021);;	--	--
TnS000035493g18	0.202057	0.110603	0.249992	7.30646	--	hypothetical protein SELMODRAFT_412799 [Selaginella moellendorffii]	--	--	--
TnS000035493g20	32.3646	4.87519	49.2973	36.1505	CSC1-like protein ERD4 OS=Arabidopsis thaliana OX=3702 GN=ERD4 PE=2 SV=1	PREDICTED: CSC1-like protein ERD4 [Nelumbo nucifera]	Cellular Component: vacuole (GO:0005773);; Cellular Component: chloroplast (GO:0009507);; Cellular Component: membrane (GO:0016020);; Cellular Component: intracellular organelle part (GO:0044446);;	--	--
TnS000035493g22	1.99328	0	17.1667	38.4291	Caffeoyl-CoA O-methyltransferase OS=Mesembryanthemum crystallinum OX=3544 PE=2 SV=1	hypothetical protein CDL15_Pgr004143 [Punica granatum]	Molecular Function: O-methyltransferase activity (GO:0008171);; Biological Process: phenylpropanoid biosynthetic process (GO:0009699);;	K00588|6.80594e-86|pmum:103335243|K00588 caffeoyl-CoA O-methyltransferase [EC:2.1.1.104] | (RefSeq) CCoAOMT; caffeoyl-CoA O-methyltransferase	Phenylalanine metabolism (ko00360);; Phenylpropanoid biosynthesis (ko00940);; Flavonoid biosynthesis (ko00941);; Stilbenoid, diarylheptanoid and gingerol biosynthesis (ko00945)
TnS000035493g23	4.01601	2.20644	3.24121	13.5319	Caffeoyl-CoA O-methyltransferase OS=Mesembryanthemum crystallinum OX=3544 PE=2 SV=1	hypothetical protein CDL15_Pgr004143 [Punica granatum]	Molecular Function: O-methyltransferase activity (GO:0008171);; Biological Process: phenylpropanoid biosynthetic process (GO:0009699);;	K00588|1.84549e-91|mus:103989957|K00588 caffeoyl-CoA O-methyltransferase [EC:2.1.1.104] | (RefSeq) caffeoyl-CoA O-methyltransferase	Phenylalanine metabolism (ko00360);; Phenylpropanoid biosynthesis (ko00940);; Flavonoid biosynthesis (ko00941);; Stilbenoid, diarylheptanoid and gingerol biosynthesis (ko00945)
TnS000035493g24	8.00468	2.26717	8.1162	1.54951	Peptidyl-prolyl cis-trans isomerase FKBP18, chloroplastic OS=Arabidopsis thaliana OX=3702 GN=FKBP18 PE=1 SV=2	unknown [Picea sitchensis]	Biological Process: protein peptidyl-prolyl isomerization (GO:0000413);; Molecular Function: peptidyl-prolyl cis-trans isomerase activity (GO:0003755);; Molecular Function: FK506 binding (GO:0005528);; Cellular Component: endoplasmic reticulum membrane (GO:0005789);; Biological Process: chaperone-mediated protein folding (GO:0061077);;	--	--
TnS000035493g31	4.32125	7.17931	0.203865	6.36646	Amino acid transporter AVT3C OS=Arabidopsis thaliana OX=3702 GN=AVT3C PE=1 SV=1	Amino acid transporter ANTL1 [Capsicum chinense]	Cellular Component: membrane (GO:0016020);;	K14209|2.7469e-09|rcu:8281320|K14209 solute carrier family 36 (proton-coupled amino acid transporter) | (RefSeq) amino acid transporter ANTL1	--
TnS000035493g33	10.4882	41.0509	14.4875	18.3794	Protein-L-isoaspartate O-methyltransferase 1 OS=Arabidopsis thaliana OX=3702 GN=PIMT1 PE=1 SV=3	unknown [Picea sitchensis]	Molecular Function: protein-L-isoaspartate (D-aspartate) O-methyltransferase activity (GO:0004719);; Biological Process: protein methylation (GO:0006479);;	K00573|1.88581e-96|smo:SELMODRAFT_232944|K00573 protein-L-isoaspartate(D-aspartate) O-methyltransferase [EC:2.1.1.77] | (RefSeq) hypothetical protein	--
TnS000035699g04	0.207807	0.088268	7.97039	1.39725	Oligopeptide transporter 7 OS=Arabidopsis thaliana OX=3702 GN=OPT7 PE=2 SV=1	PREDICTED: oligopeptide transporter 1-like [Daucus carota subsp. sativus]	Cellular Component: membrane (GO:0016020);;	--	--
TnS000035757g01	1.89441	3.82186	10.5013	2.62733	Kinesin-like protein KIN-14N OS=Oryza sativa subsp. japonica OX=39947 GN=KIN14N PE=2 SV=2	kinesin 14-Ib protein [Marsilea vestita]	Molecular Function: microtubule motor activity (GO:0003777);; Molecular Function: binding (GO:0005488);; Cellular Component: kinesin complex (GO:0005871);; Biological Process: microtubule-based movement (GO:0007018);; Molecular Function: ATPase activity (GO:0016887);;	K10405|0|smo:SELMODRAFT_84710|K10405 kinesin family member C1 | (RefSeq) ATK1B-1; hypothetical protein	--
TnS000035757g02	0	0	37.4356	41.7048	--	unknown [Picea sitchensis]	--	--	--
TnS000035771g04	1.07208	6.23499	7.95134	15.6831	--	uncharacterized protein LOC111407577 [Olea europaea var. sylvestris]	Molecular Function: nucleotide binding (GO:0000166);;	--	--
TnS000035771g05	0.079805	4.63053	14.0862	5.41477	Microtubule-associated protein RP/EB family member 1B OS=Arabidopsis thaliana OX=3702 GN=EB1B PE=1 SV=1	unknown [Picea sitchensis]	Cellular Component: intracellular part (GO:0044424);;	K10436|1.31526e-51|egr:104418500|K10436 microtubule-associated protein, RP/EB family | (RefSeq) microtubule-associated protein RP/EB family member 1C	--
TnS000035771g10	0.014621	3.40227	7.40762	8.32592	--	--	--	--	--
TnS000036069g01	0	0	9.44732	0	60S ribosomal protein L5-2 OS=Arabidopsis thaliana OX=3702 GN=RPL5B PE=2 SV=3	60S ribosomal protein L5 [Jatropha curcas]	Molecular Function: structural constituent of ribosome (GO:0003735);; Cellular Component: ribosome (GO:0005840);; Biological Process: translation (GO:0006412);; Molecular Function: 5S rRNA binding (GO:0008097);;	K02932|3.92997e-50|jcu:105636680|K02932 large subunit ribosomal protein L5e | (RefSeq) 60S ribosomal protein L5	Ribosome (ko03010)
TnS000036231g02	0	0	23.076	39.3884	Uncharacterized protein At5g39865 OS=Arabidopsis thaliana OX=3702 GN=At5g39865 PE=2 SV=1	unknown [Picea sitchensis]	Biological Process: single-organism process (GO:0044699);;	K17479|4.54067e-56|vvi:100853254|K17479 glutaredoxin domain-containing cysteine-rich protein 1 | (RefSeq) uncharacterized protein At5g39865	--
TnS000036561g02	17.9787	4.47064	5.5279	16.4631	F-box protein SKIP31 OS=Arabidopsis thaliana OX=3702 GN=SKIP31 PE=1 SV=1	uncharacterized protein LOC109812472 [Cajanus cajan]	--	--	--
TnS000036561g03	86.0091	0.349939	38.0486	62.5626	NADH dehydrogenase [ubiquinone] flavoprotein 1, mitochondrial OS=Arabidopsis thaliana OX=3702 GN=At5g08530 PE=1 SV=1	NADH dehydrogenase [ubiquinone] flavoprotein 1, mitochondrial [Durio zibethinus]	Molecular Function: NADH dehydrogenase (ubiquinone) activity (GO:0008137);; Biological Process: aerobic respiration (GO:0009060);; Molecular Function: FMN binding (GO:0010181);; Molecular Function: NAD binding (GO:0051287);; Molecular Function: 4 iron, 4 sulfur cluster binding (GO:0051539);;	K03942|0|bvg:104897610|K03942 NADH dehydrogenase (ubiquinone) flavoprotein 1 [EC:1.6.5.3 1.6.99.3] | (RefSeq) NADH dehydrogenase [ubiquinone] flavoprotein 1, mitochondrial	Oxidative phosphorylation (ko00190)
TnS000036935g01	0	0	0	2.01998	Dirigent protein 3 OS=Arabidopsis thaliana OX=3702 GN=DIR3 PE=3 SV=1	dirigent protein 4 [Quercus suber]	--	--	--
TnS000036995g01	0	0	1.52805	6.48011	--	hypothetical protein Ccrd_022588 [Cynara cardunculus var. scolymus]	--	K17046|6.08002e-27|bvg:104891849|K17046 protein DEK | (RefSeq) glutamic acid-rich protein	--
TnS000037081g01	11.8681	0.483507	1.73206	1.34982	Receptor-like protein kinase HSL1 OS=Arabidopsis thaliana OX=3702 GN=HSL1 PE=2 SV=1	clavata 1-like protein [Pinus pinaster]	Molecular Function: protein kinase activity (GO:0004672);; Biological Process: protein phosphorylation (GO:0006468);;	--	--
TnS000037237g01	0	0	5.50538	2.74937	Protein CHROMATIN REMODELING 35 OS=Arabidopsis thaliana OX=3702 GN=DRD1 PE=1 SV=1	DRD1, partial [Pinus tabuliformis]	--	K10875|1.81896e-69|jcu:105630119|K10875 DNA repair and recombination protein RAD54 and RAD54-like protein [EC:3.6.4.-] | (RefSeq) SNF2 domain-containing protein CLASSY 3	Homologous recombination (ko03440)
TnS000037257g02	37.8065	7.87639	30.1525	26.6375	--	unknown [Picea sitchensis]	Biological Process: embryo development ending in seed dormancy (GO:0009793);; Cellular Component: integral component of membrane (GO:0016021);;	--	--
TnS000037257g05	8.10846	0.063688	9.12453	13.2157	--	--	--	--	--
TnS000037257g06	1.1621	44.0705	5.63164	1.40533	General transcription and DNA repair factor IIH subunit TFB5 OS=Arabidopsis thaliana OX=3702 GN=TFB5 PE=3 SV=1	PREDICTED: general transcription factor IIH subunit 5 [Citrus sinensis]	Cellular Component: core TFIIH complex (GO:0000439);; Biological Process: nucleotide-excision repair (GO:0006289);; Biological Process: regulation of transcription, DNA-templated (GO:0006355);;	K10845|3.80789e-26|cit:102612060|K10845 TFIIH basal transcription factor complex TTD-A subunit | (RefSeq) general transcription factor IIH subunit 5	Basal transcription factors (ko03022);; Nucleotide excision repair (ko03420)
TnS000037287g07	0	0.495024	2.96157	0.084782	--	--	--	--	--
TnS000037287g09	0	0.028836	19.4633	39.3683	--	unknown [Picea sitchensis]	--	--	--
TnS000037493g04	0	0	5.00163	1.13432	Metacaspase-7 OS=Arabidopsis thaliana OX=3702 GN=AMC7 PE=1 SV=1	latex-abundant protein, partial [Arachis hypogaea]	--	--	--
TnS000037493g12	104.818	8.61289	5.27772	3.44948	Flavonol synthase/flavanone 3-hydroxylase OS=Eustoma exaltatum subsp. russellianum OX=52518 GN=FLS PE=2 SV=1	flavonol synthase [Dioscorea alata]	--	K05278|8.13588e-52|egr:104450481|K05278 flavonol synthase [EC:1.14.11.23] | (RefSeq) flavonol synthase/flavanone 3-hydroxylase	Flavonoid biosynthesis (ko00941)
TnS000037493g13	0.506194	0	26.1237	4.17114	Flavonol synthase/flavanone 3-hydroxylase OS=Citrus unshiu OX=55188 GN=FLS PE=1 SV=1	flavonol synthase/flavanone 3-hydroxylase [Carica papaya]	--	K05278|4.43676e-77|egr:104428803|K05278 flavonol synthase [EC:1.14.11.23] | (RefSeq) flavonol synthase/flavanone 3-hydroxylase	Flavonoid biosynthesis (ko00941)
TnS000037493g14	4.38556	5.32682	0	0.419738	Flavonol synthase/flavanone 3-hydroxylase OS=Eustoma exaltatum subsp. russellianum OX=52518 GN=FLS PE=2 SV=1	flavonol synthase/flavanone 3-hydroxylase [Carica papaya]	--	K05278|2.53491e-70|egr:104450481|K05278 flavonol synthase [EC:1.14.11.23] | (RefSeq) flavonol synthase/flavanone 3-hydroxylase	Flavonoid biosynthesis (ko00941)
TnS000037591g01	0	0	7.43065	6.81754	--	--	--	--	--
TnS000038353g01	18.5159	76.2601	5.97458	8.87594	--	PIN2/TERF1-interacting telomerase inhibitor 1-like [Durio zibethinus]	--	--	--
TnS000038353g03	0	0	0	18.4239	Pectin acetylesterase 8 OS=Arabidopsis thaliana OX=3702 GN=PAE8 PE=2 SV=1	pectin acetylesterase 5 isoform X1 [Amborella trichopoda]	--	K19882|3.15386e-75|atr:18436070|K19882 O-palmitoleoyl-L-serine hydrolase [EC:3.1.1.98] | (RefSeq) pectin acetylesterase 5	--
TnS000038381g01	0	0	1.12529	28.7452	--	--	--	--	--
TnS000038411g01	0.132829	15.1883	0.995803	0	Beta-glucosidase 30 OS=Oryza sativa subsp. japonica OX=39947 GN=BGLU30 PE=2 SV=1	beta-glucosidase 1 [Picea rubens]	Molecular Function: hydrolase activity (GO:0016787);;	K01188|1.0353e-154|atr:18439831|K01188 beta-glucosidase [EC:3.2.1.21] | (RefSeq) beta-glucosidase 12	Cyanoamino acid metabolism (ko00460);; Starch and sucrose metabolism (ko00500);; Phenylpropanoid biosynthesis (ko00940)
TnS000038537g02	0.145438	1.90542	0.142349	1.59523	UPF0496 protein 4 OS=Oryza sativa subsp. japonica OX=39947 GN=Os10g0513300 PE=2 SV=1	hypothetical protein AXG93_4773s1440 [Marchantia polymorpha subsp. ruderalis]	--	--	--
TnS000038551g03	0	0	148.288	205.046	--	PB1 domain-containing protein, partial [Nicotiana benthamiana]	--	--	--
TnS000038551g05	10.5757	74.2242	21.9864	16.6747	Argininosuccinate lyase, chloroplastic OS=Arabidopsis thaliana OX=3702 GN=At5g10920 PE=2 SV=1	unknown [Picea sitchensis]	Molecular Function: argininosuccinate lyase activity (GO:0004056);; Cellular Component: cytosol (GO:0005829);; Cellular Component: chloroplast stroma (GO:0009570);; Biological Process: arginine biosynthetic process via ornithine (GO:0042450);; Biological Process: protein tetramerization (GO:0051262);;	K01755|0|atr:18442655|K01755 argininosuccinate lyase [EC:4.3.2.1] | (RefSeq) argininosuccinate lyase, chloroplastic	Arginine biosynthesis (ko00220);; Alanine, aspartate and glutamate metabolism (ko00250);; Biosynthesis of amino acids (ko01230)
TnS000038557g01	162.561	44.4959	0.956484	4.86967	Non-symbiotic hemoglobin 2 OS=Oryza sativa subsp. japonica OX=39947 GN=HB2 PE=2 SV=1	unknown [Picea sitchensis]	Cellular Component: cell wall (GO:0005618);; Cellular Component: cytosol (GO:0005829);; Cellular Component: plasma membrane (GO:0005886);; Cellular Component: plasmodesma (GO:0009506);; Biological Process: oxygen transport (GO:0015671);; Molecular Function: oxygen binding (GO:0019825);; Molecular Function: heme binding (GO:0020037);; Molecular Function: metal ion binding (GO:0046872);;	--	--
TnS000038557g02	0	0.709197	1.65849	3.67772	Type IV inositol polyphosphate 5-phosphatase 11 OS=Arabidopsis thaliana OX=3702 GN=IP5P11 PE=1 SV=1	hypothetical protein SELMODRAFT_122992 [Selaginella moellendorffii]	Molecular Function: hydrolase activity (GO:0016787);;	K20278|6.57431e-90|smo:SELMODRAFT_122992|K20278 inositol polyphosphate 5-phosphatase INPP5E [EC:3.1.3.36] | (RefSeq) hypothetical protein	Inositol phosphate metabolism (ko00562);; Phosphatidylinositol signaling system (ko04070)
TnS000038713g01	14.7723	2.88806	11.2005	10.5557	Probable zinc metalloprotease EGY3, chloroplastic OS=Oryza sativa subsp. japonica OX=39947 GN=EGY3 PE=2 SV=1	LOW QUALITY PROTEIN: probable zinc metallopeptidase EGY3, chloroplastic [Carica papaya]	Molecular Function: aminopeptidase activity (GO:0004177);; Biological Process: proteolysis (GO:0006508);; Cellular Component: integral component of membrane (GO:0016021);;	--	--
TnS000038993g01	0.67144	0.039195	0.211775	2.77387	Leucine-rich repeat receptor-like protein kinase PEPR2 OS=Arabidopsis thaliana OX=3702 GN=PEPR2 PE=1 SV=1	probable LRR receptor-like serine/threonine-protein kinase At3g47570 [Morus notabilis]	--	--	--
TnS000039797g02	0	0	0	2.00458	Bidirectional sugar transporter SWEET3 OS=Arabidopsis thaliana OX=3702 GN=SWEET3 PE=1 SV=1	hypothetical protein AQUCO_01300133v1 [Aquilegia coerulea]	Molecular Function: protein binding (GO:0005515);; Cellular Component: plasma membrane (GO:0005886);; Biological Process: transport (GO:0006810);; Cellular Component: integral component of membrane (GO:0016021);;	K15382|5.7446e-63|nnu:104600330|K15382 solute carrier family 50 (sugar transporter) | (RefSeq) bidirectional sugar transporter SWEET3-like	--
TnS000039837g01	27.086	361.203	18.9003	50.5653	Soluble starch synthase 1, chloroplastic/amyloplastic OS=Oryza sativa subsp. japonica OX=39947 GN=Os06g0160700 PE=1 SV=1	soluble starch synthase 1, chloroplastic/amyloplastic isoform X2 [Amborella trichopoda]	Molecular Function: glycogen (starch) synthase activity (GO:0004373);; Molecular Function: starch synthase activity (GO:0009011);; Cellular Component: amyloplast (GO:0009501);; Cellular Component: chloroplast stroma (GO:0009570);; Biological Process: amylopectin biosynthetic process (GO:0010021);; Biological Process: starch biosynthetic process (GO:0019252);;	K00703|0|atr:18442326|K00703 starch synthase [EC:2.4.1.21] | (RefSeq) soluble starch synthase 1, chloroplastic/amyloplastic	Starch and sucrose metabolism (ko00500)
TnS000039947g01	0	0	3.53813	0.121796	--	--	--	--	--
TnS000040667g01	3.0602	16.9454	1328.64	71.0037	Asparagine synthetase [glutamine-hydrolyzing] OS=Asparagus officinalis OX=4686 PE=2 SV=2	unknown [Picea sitchensis]	Molecular Function: asparagine synthase (glutamine-hydrolyzing) activity (GO:0004066);; Molecular Function: ATP binding (GO:0005524);; Biological Process: glutamine metabolic process (GO:0006541);; Biological Process: L-asparagine biosynthetic process (GO:0070981);;	K01953|0|mus:103986184|K01953 asparagine synthase (glutamine-hydrolysing) [EC:6.3.5.4] | (RefSeq) asparagine synthetase [glutamine-hydrolyzing]	Alanine, aspartate and glutamate metabolism (ko00250)
TnS000041003g01	4.2693	21.7416	1.94712	2.74851	Ubiquinone biosynthesis O-methyltransferase, mitochondrial OS=Arabidopsis thaliana OX=3702 GN=COQ3 PE=1 SV=2	PREDICTED: ubiquinone biosynthesis O-methyltransferase, mitochondrial [Vitis vinifera]	Cellular Component: cytoplasm (GO:0005737);; Molecular Function: S-adenosylmethionine-dependent methyltransferase activity (GO:0008757);; Biological Process: methylation (GO:0032259);;	--	--
TnS000041003g02	0.401136	0.196853	10.5356	3.16931	Transcription factor bHLH30 OS=Arabidopsis thaliana OX=3702 GN=BHLH30 PE=1 SV=1	transcription factor bHLH30-like [Lactuca sativa]	--	--	--
TnS000041003g04	0.481917	0.420661	6.54754	1.56106	--	--	--	--	--
TnS000041159g03	0	0.187829	0.216672	1.32533	Cytokinin dehydrogenase 6 OS=Arabidopsis thaliana OX=3702 GN=CKX6 PE=2 SV=2	cytokinin dehydrogenase 7 [Morus notabilis]	Molecular Function: oxidoreductase activity (GO:0016491);;	K00279|3.53109e-56|sot:102577533|K00279 cytokinin dehydrogenase [EC:1.5.99.12] | (RefSeq) CKX5; cytokinin oxidase/dehydrogenase	Zeatin biosynthesis (ko00908)
TnS000041159g04	0.489368	0.88904	0.128427	4.31995	Cytokinin dehydrogenase 7 OS=Arabidopsis thaliana OX=3702 GN=CKX7 PE=1 SV=1	cytokinin dehydrogenase 7 [Amborella trichopoda]	Molecular Function: catalytic activity (GO:0003824);;	K00279|2.73737e-147|atr:18439768|K00279 cytokinin dehydrogenase [EC:1.5.99.12] | (RefSeq) cytokinin dehydrogenase 7	Zeatin biosynthesis (ko00908)
TnS000041159g05	1.30911	0	1.073	3.51431	--	unknown [Picea sitchensis]	Biological Process: transport (GO:0006810);; Molecular Function: ion binding (GO:0043167);;	--	--
TnS000041181g02	0	0	3.04815	2.27128	Ricin B-like lectin R40G2 OS=Oryza sativa subsp. japonica OX=39947 GN=R40G2 PE=2 SV=1	ricin B-like lectin R40G2 [Setaria italica]	--	--	--
TnS000041181g04	14.1182	8.19475	22.3465	3.10979	--	unknown [Picea sitchensis]	--	--	--
TnS000041181g05	23.0311	7.06806	20.1389	9.17963	Probable leucine-rich repeat receptor-like protein kinase At5g49770 OS=Arabidopsis thaliana OX=3702 GN=At5g49770 PE=2 SV=1	probable leucine-rich repeat receptor-like protein kinase At5g49770 isoform X1 [Jatropha curcas]	Molecular Function: kinase activity (GO:0016301);;	--	--
TnS000041181g09	2.06645	0.200839	0.218686	0.239035	3-oxo-Delta(4,5)-steroid 5-beta-reductase OS=Arabidopsis thaliana OX=3702 GN=VEP1 PE=1 SV=1	unknown [Picea sitchensis]	Molecular Function: oxidoreductase activity (GO:0016491);; Biological Process: single-organism metabolic process (GO:0044710);;	--	--
TnS000041303g04	27.355	7.30664	0.915217	1.21619	L-aspartate oxidase, chloroplastic OS=Arabidopsis thaliana OX=3702 GN=AO PE=1 SV=1	PREDICTED: L-aspartate oxidase, chloroplastic-like [Pyrus x bretschneideri]	Molecular Function: L-aspartate oxidase activity (GO:0008734);; Biological Process: NAD biosynthetic process (GO:0009435);; Cellular Component: chloroplast (GO:0009507);; Molecular Function: L-aspartate:fumarate oxidoreductase activity (GO:0044318);; Biological Process: oxidation-reduction process (GO:0055114);;	K00278|0|pxb:103963954|K00278 L-aspartate oxidase [EC:1.4.3.16] | (RefSeq) L-aspartate oxidase, chloroplastic-like	Alanine, aspartate and glutamate metabolism (ko00250);; Nicotinate and nicotinamide metabolism (ko00760)
TnS000041303g14	25.2129	160.934	9.67794	15.1779	UDP-glucose 4-epimerase GEPI48 OS=Cyamopsis tetragonoloba OX=3832 PE=2 SV=1	UDP-D-glucose/UDP-D-galactose 4-epimerase 5 isoform 1 [Theobroma cacao]	Molecular Function: UDP-glucose 4-epimerase activity (GO:0003978);; Biological Process: galactose metabolic process (GO:0006012);;	K01784|0|tcc:TCM_016477|K01784 UDP-glucose 4-epimerase [EC:5.1.3.2] | (RefSeq) UDP-D-glucose/UDP-D-galactose 4-epimerase 5 isoform 1	Galactose metabolism (ko00052);; Amino sugar and nucleotide sugar metabolism (ko00520)
TnS000041303g19	2.77264	0.494678	12.4448	20.1422	UPF0496 protein 1 OS=Oryza sativa subsp. japonica OX=39947 GN=Os03g0199100 PE=2 SV=1	unnamed protein product [Coffea canephora]	--	--	--
TnS000041403g01	0.949908	4.643	0	0.02452	--	probable glucan 1,3-beta-glucosidase A isoform X1 [Chenopodium quinoa]	--	--	--
TnS000041425g01	3.74186	8.59282	13.9265	4.41272	--	PREDICTED: condensin-2 complex subunit D3 [Nelumbo nucifera]	--	K11491|0|nnu:104606177|K11491 condensin-2 complex subunit D3 | (RefSeq) condensin-2 complex subunit D3	--
TnS000041425g02	0	0	26.5281	18.9818	Peptidyl-prolyl cis-trans isomerase OS=Catharanthus roseus OX=4058 GN=PCKR1 PE=1 SV=1	peptidyl-prolyl cis-trans isomerase [Populus trichocarpa]	Biological Process: protein peptidyl-prolyl isomerization (GO:0000413);; Molecular Function: peptidyl-prolyl cis-trans isomerase activity (GO:0003755);; Biological Process: protein folding (GO:0006457);;	--	--
TnS000041665g04	7.01613	23.1813	20.3251	30.5555	Probable glucan 1,3-alpha-glucosidase OS=Oryza sativa subsp. japonica OX=39947 GN=Os03g0216600 PE=3 SV=1	uncharacterized protein LOC110926530 [Helianthus annuus]	Biological Process: metabolic process (GO:0008152);; Molecular Function: hydrolase activity, acting on glycosyl bonds (GO:0016798);;	--	--
TnS000041667g01	0.269056	1.08218	2.61502	9.36803	Molybdate transporter 2 OS=Arabidopsis thaliana OX=3702 GN=MOT2 PE=1 SV=2	LOW QUALITY PROTEIN: molybdate transporter 1 [Olea europaea var. sylvestris]	Cellular Component: membrane (GO:0016020);;	--	--
TnS000042069g01	0.752721	0.119284	9.94608	11.2088	Agamous-like MADS-box protein AGL30 OS=Arabidopsis thaliana OX=3702 GN=AGL30 PE=1 SV=1	PREDICTED: MADS-box transcription factor 25 isoform X2 [Fragaria vesca subsp. vesca]	--	--	--
TnS000042319g01	0	0.124369	0.52369	35.2133	ADP,ATP carrier protein 1, chloroplastic OS=Arabidopsis thaliana OX=3702 GN=AATP1 PE=1 SV=2	ADP,ATP carrier protein 2, chloroplastic [Amborella trichopoda]	Molecular Function: ATP:ADP antiporter activity (GO:0005471);; Molecular Function: ATP binding (GO:0005524);; Biological Process: ADP transport (GO:0015866);; Biological Process: ATP transport (GO:0015867);; Cellular Component: integral component of membrane (GO:0016021);;	K03301|0|atr:18429586|K03301 ATP:ADP antiporter, AAA family | (RefSeq) ADP,ATP carrier protein 2, chloroplastic	--
[truncated: 6,581 more rows]

## Sheet: Sheet1
Molecular Function: protein serine/threonine kinase activity (GO:0004674);; Molecular Function: non-membrane spanning protein tyrosine kinase activity (GO:0004715);; Molecular Function: ATP binding (GO:0005524);; Cellular Component: plasma membrane (GO:0005886);; Biological Process: defense response (GO:0006952);; Cellular Component: plasmodesma (GO:0009506);; Cellular Component: integral compone…
[truncated: 31 more rows]
